# Supplementary material for: Comparative Transcriptome Profiling of Two Tibetan Wild Barley Genotypes in Responses to Low Potassium
Source: PLoS One. 2014 Jun 20;9(6):e100567. doi: 10.1371/journal.pone.0100567 (PMC4065039; doi:10.1371/journal.pone.0100567)
Supplement: Table S2 — The FPKM value of 692 DEGs. (XLS) [file pone.0100567.s008.xls]

## Sheet: Sheet1
gene_id	XZ153-0h_FPKM	XZ153-0h_conf_lo	XZ153-0h_conf_hi	XZ153-0h_status	XZ153-6h_FPKM	XZ153-6h_conf_lo	XZ153-6h_conf_hi	XZ153-6h_status	XZ153-48h_FPKM	XZ153-48h_conf_lo	XZ153-48h_conf_hi	XZ153-48h_status	XZ141-0h_FPKM	XZ141-0h_conf_lo	XZ141-0h_conf_hi	XZ141-0h_status	XZ141-6h_FPKM	XZ141-6h_conf_lo	XZ141-6h_conf_hi	XZ141-6h_status	XZ141-48h_FPKM	XZ141-48h_conf_lo	XZ141-48h_conf_hi	XZ141-48h_status	Function
XLOC_010283	0	0	0	OK	14.2666	2.2483	26.2849	OK	0.563412	0	1.50853	OK	4.13452	0	8.59049	OK	8.77007	0.646055	16.8941	OK	10.2281	1.09806	19.3581	OK	pathogenesis-related protein 1
XLOC_082469	0	0	0	OK	5.029	0.82686	9.23115	OK	0.306494	0	0.75674	OK	3.11769	0.281893	5.95349	OK	4.32351	0.589015	8.05801	OK	3.7024	0.507858	6.89695	OK	agmatine coumaroyltransferase-2-like
XLOC_068746	0.0629109	0	0.19884	OK	9.78372	2.89278	16.6747	OK	0.543669	0	1.20617	OK	1.71507	0.0639732	3.36617	OK	9.60614	2.79116	16.4211	OK	4.7749	1.06314	8.48665	OK	cytokinin hydroxylase-like
XLOC_028520	0.0454229	0	0.183103	OK	4.58941	0.0804065	9.09841	OK	0	0	0	OK	0.0932529	0	0.32032	OK	7.54619	0	16.4755	OK	0.477183	0	1.40286	OK	uncharacterized wd repeat-containing
XLOC_088026	0.153284	0	0.616722	OK	14.4126	2.70406	26.1211	OK	0.329115	0	0.982679	OK	0.95365	0	2.217	OK	2.14029	0	5.27936	OK	4.14492	0	8.9258	OK	pathogenesis-related protein prms
XLOC_071068	0.0856996	0	0.26438	OK	4.01106	0	11.0943	OK	0.393168	0	1.47611	OK	4.56979	0	12.7048	OK	2.46583	0	5.47626	OK	0.858919	0	2.06981	OK	cysteine-rich receptor-like protein kinase 3-like
XLOC_022400	1.57641	0	3.4577	OK	73.4155	27.9317	118.899	OK	1.98153	0	4.22988	OK	28.863	9.14024	48.5857	OK	83.1799	32.0846	134.275	OK	30.8114	10.161	51.4618	OK	late embryogenesis abundant protein lea14-a
XLOC_036788	0.14376	0	0.454376	OK	6.14399	0.670047	11.6179	OK	0	0	0	OK	3.29157	0	6.59351	OK	1.33843	0	2.96556	OK	1.55937	0	3.34857	OK	pathogenesis-related protein 4
XLOC_094476	1.22619	0	2.55029	OK	49.0003	15.3328	82.6677	OK	1.89657	0	4.09726	OK	4.16979	0.716323	7.62326	OK	49.0739	14.99	83.1577	OK	7.64544	1.87771	13.4132	OK	type i inositol- -trisphosphate 5-phosphatase cvp2-like
XLOC_069158	0.448098	0	1.10872	OK	16.9021	5.88892	27.9153	OK	0.723885	0	1.50588	OK	1.0565	0	2.18627	OK	23.5915	7.99193	39.1911	OK	2.36067	0.272099	4.44924	OK	adagio expressed
XLOC_090842	0.593847	0	1.45366	OK	21.9405	6.28608	37.595	OK	1.51669	0	3.30789	OK	3.21539	0	6.50392	OK	7.87136	1.09365	14.6491	OK	2.13861	0	4.47476	OK	kda heat-shock protein
XLOC_065344	0.363307	0	1.14829	OK	12.6413	0.782365	24.5002	OK	3.77357	0	8.29787	OK	1.24356	0	3.14746	OK	1.95847	0	4.6583	OK	0	0	0	OK	protein
XLOC_096254	0.0839356	0	0.229702	OK	2.8409	0.520533	5.16126	OK	0.127116	0	0.324371	OK	1.79076	0.194869	3.38665	OK	6.64264	1.96685	11.3184	OK	3.05955	0.596625	5.52248	OK	---NA---
XLOC_032229	0.0982656	0	0.285948	OK	3.24103	0.488063	5.99401	OK	3.32715	0	8.32752	OK	0.743909	0	2.12931	OK	0.377728	0	0.876617	OK	4.2017	0	9.11786	OK	cytokinin dehydrogenase 1 precursor
XLOC_045513	0.223171	0	0.61074	OK	6.2255	0.95095	11.5001	OK	0.254282	0	0.680837	OK	0.119779	0	0.373776	OK	2.90384	0.0493848	5.7583	OK	7.97937	1.52945	14.4293	OK	glutaredoxin-like protein
XLOC_067584	1.31273	0	2.9377	OK	35.5499	11.7105	59.3894	OK	0.2991	0	0.828979	OK	5.01197	0.265489	9.75845	OK	4.15963	0.0459809	8.27328	OK	20.2592	5.61241	34.9059	OK	pathogenesis-related protein 1
XLOC_024068	0.778691	0	1.76507	OK	20.4831	4.72632	36.2399	OK	2.32705	0	4.66189	OK	3.29389	0	7.7096	OK	26.4474	5.03912	47.8556	OK	9.93814	0.928653	18.9476	OK	dnaj homolog subfamily b member 6-like
XLOC_087265	0.14555	0	0.406166	OK	3.80346	0.518523	7.08839	OK	0.0737885	0	0.246816	OK	0.103388	0	0.315054	OK	0.81343	0	2.07504	OK	0.287203	0	0.689062	OK	---NA---
XLOC_091648	0.228244	0	0.664178	OK	5.88405	0.843972	10.9241	OK	0.0836925	0	0.287377	OK	26.4502	0	81.3303	OK	11.6264	0	46.3844	OK	23.6668	0	102.93	OK	pathogenesis-related maize seed protein
XLOC_032871	0.148915	0	0.433334	OK	3.78656	0.524319	7.0488	OK	0.215378	0	0.584114	OK	0.608239	0	1.38779	OK	4.82928	0.837319	8.82124	OK	1.06829	0	2.6386	OK	predicted protein
XLOC_088250	0.352659	0	0.850342	OK	8.69478	1.64802	15.7415	OK	1.97059	0	4.24756	OK	1.31667	0	2.69998	OK	11.4273	1.79729	21.0573	OK	2.10535	0	4.49155	OK	amino acid permease
XLOC_095894	0.155138	0	0.39603	OK	3.73691	0.724332	6.74949	OK	0.114494	0	0.306558	OK	0.484822	0	1.06927	OK	7.93672	2.32109	13.5524	OK	0.424951	0	0.944413	OK	cbl-interacting protein kinase 4-like
XLOC_074072	0.165109	0	0.447487	OK	3.96976	0	9.01914	OK	23.1026	4.85701	41.3482	OK	0.566008	0	1.74241	OK	1.39927	0	2.85021	OK	32.4545	8.15181	56.7571	OK	sodium transporter hkt1-like
XLOC_082440	0.717634	0	1.54265	OK	16.798	5.89751	27.6984	OK	2.2098	0.202704	4.21689	OK	1.96596	0.136013	3.79591	OK	50.6823	20.2917	81.0728	OK	3.66233	0.695755	6.62891	OK	f-box kelch-repeat protein at1g80440-like
XLOC_062165	0.374209	0	1.02408	OK	8.68702	1.09014	16.2839	OK	1.49076	0	3.33967	OK	0.776569	0	1.88666	OK	3.78338	0	7.70044	OK	11.6159	2.20673	21.025	OK	glutaredoxin-like protein
XLOC_054089	2.14209	0	5.04531	OK	48.5298	3.19194	93.8676	OK	0.67286	0	1.97628	OK	1.9716	0	5.07768	OK	79.8607	4.59167	155.13	OK	4.27534	0	9.52998	OK	hypothetical protein TRIUR3_09860
XLOC_060141	1.02085	0	2.26546	OK	20.968	6.5325	35.4035	OK	4.0031	0.308683	7.69752	OK	4.34471	0.392836	8.29658	OK	42.1736	15.4794	68.8679	OK	16.7764	4.97521	28.5775	OK	---NA---
XLOC_002529	1.37258	0	3.15242	OK	26.3425	6.9979	45.6872	OK	0.87884	0	2.14084	OK	3.97586	0	8.14598	OK	3.27372	0	6.87335	OK	26.3641	7.28786	45.4403	OK	pathogenesis-related maize seed protein
XLOC_054088	2.88416	0	6.72504	OK	51.7987	5.11644	98.481	OK	1.79734	0	4.25721	OK	2.15772	0	5.30793	OK	93.0269	13.1939	172.86	OK	7.0767	0	14.7938	OK	---NA---
XLOC_064196	1.24354	0	2.9562	OK	21.3701	4.66562	38.0746	OK	0.74331	0	1.89675	OK	4.89963	0	9.96339	OK	11.6739	1.45691	21.8908	OK	16.5317	3.14063	29.9228	OK	pathogenesis-related protein 1
XLOC_094784	0.440947	0	1.20671	OK	7.55031	0.450561	14.6501	OK	0.356496	0	1.03122	OK	0.246903	0	0.770478	OK	0.384026	0	1.08913	OK	0.420439	0	1.17083	OK	vacuolar defense protein
XLOC_023509	0.388218	0	0.991028	OK	6.41432	0.804936	12.0237	OK	0.100913	0	0.341661	OK	0.422609	0	1.06962	OK	0.806569	0	1.88237	OK	0.702608	0	1.64513	OK	secologanin synthase-like
XLOC_009662	0.179118	0	0.438458	OK	2.87497	0.503528	5.24641	OK	1.44746	0.0859226	2.80899	OK	0	0	0	OK	0	0	0	OK	0.0171397	0	0.0700862	OK	pathogenesis-related protein 5
XLOC_005543	0.994135	0	2.24819	OK	15.0794	3.85972	26.299	OK	2.08028	0	4.34583	OK	2.91149	0	5.87449	OK	24.2881	7.56119	41.0149	OK	6.1111	0.759717	11.4625	OK	predicted protein
XLOC_095891	0.94495	0	2.31232	OK	14.2684	1.44766	27.0891	OK	3.62343	0	8.78175	OK	4.46086	0	9.44363	OK	49.0123	5.20772	92.8168	OK	14.7811	1.34004	28.2222	OK	tpa: bzip transcription factor superfamily protein
XLOC_012942	0.586491	0	1.60502	OK	8.76559	0.311039	17.2201	OK	8.11145	0.174339	16.0486	OK	9.57285	0.487194	18.6585	OK	11.6871	1.0169	22.3573	OK	10.6398	0.831111	20.4486	OK	---NA---
XLOC_076642	4.23973	0.521933	7.95753	OK	61.8693	24.3912	99.3474	OK	3.99936	0.456214	7.5425	OK	17.8506	5.69206	30.0091	OK	161.583	65.6237	257.542	OK	15.3682	4.79429	25.9421	OK	RING finger family protein
XLOC_003376	2.23148	0	4.99211	OK	32.1794	8.56188	55.7969	OK	3.97574	0	8.29939	OK	5.24781	0	10.632	OK	48.6559	15.1097	82.2022	OK	8.04872	0.708934	15.3885	OK	ring-h2 finger protein atl32-like
XLOC_012395	0.185398	0	0.507369	OK	2.66452	0.0939549	5.23509	OK	0.212409	0	0.568723	OK	2.29924	0.0133815	4.5851	OK	7.80603	1.66617	13.9459	OK	1.73334	0	3.55369	OK	group3 late embryogenesis abundant protein
XLOC_053166	0.766324	0.00322303	1.52943	OK	10.6734	0	24.9802	OK	5.78173	0	14.4801	OK	0	0	0	OK	0.0224043	0	0.0919158	OK	0.143566	0	0.518179	OK	predicted protein
XLOC_033167	0.19799	0	0.541827	OK	2.65891	0.0396171	5.2782	OK	1.2491	0	2.68438	OK	0	0	0	OK	0.44029	0	1.07243	OK	0.341093	0	0.860924	OK	---NA---
XLOC_055640	2.18153	0.0417099	4.32135	OK	28.8963	10.5077	47.285	OK	5.55434	0.995639	10.113	OK	9.75625	2.51501	16.9975	OK	30.2637	11.0788	49.4487	OK	11.7096	3.32704	20.0921	OK	predicted protein
XLOC_044673	1.5134	0	3.38728	OK	19.5246	4.75219	34.297	OK	8.69199	1.04507	16.3389	OK	5.86293	0.267934	11.4579	OK	1.61202	0	3.60247	OK	6.75824	0.465278	13.0512	OK	thionin osthi1
XLOC_028440	42.8179	14.5743	71.0615	OK	534.02	162.344	905.697	OK	36.5529	13.1239	59.9818	OK	96.9325	35.7862	158.079	OK	501.025	158.647	843.403	OK	155.43	57.9675	252.893	OK	thiamine biosynthetic enzyme
XLOC_094981	1.11255	0	2.50172	OK	13.7741	3.29001	24.2583	OK	2.90411	0	5.85581	OK	0.417603	0	1.05695	OK	2.1277	0	4.46496	OK	0.467724	0	1.14345	OK	nucleotide binding protein
XLOC_090374	0.999045	0	2.2465	OK	12.2667	2.97663	21.5567	OK	3.07898	0.0661762	6.09178	OK	0.255316	0	0.691596	OK	3.09119	0.0324532	6.14993	OK	0.625202	0	1.46388	OK	predicted protein
XLOC_019361	0.504715	0	1.23548	OK	6.10652	0.811407	11.4016	OK	0.733538	0	1.70478	OK	0.389456	0	0.985711	OK	9.79416	1.98051	17.6078	OK	0.359502	0	0.907389	OK	ring-h2 finger protein atl2a
XLOC_059442	1.4135	0	3.46006	OK	16.5451	1.90171	31.1885	OK	1.97345	0	4.66142	OK	9.65888	0.138212	19.1796	OK	3.16869	0	7.09603	OK	9.65305	0.231426	19.0747	OK	pathogenesis-related protein 4
XLOC_031176	1.08437	0	2.31041	OK	12.6276	3.68087	21.5743	OK	16.1997	5.15474	27.2446	OK	0	0	0	OK	0	0	0	OK	0.133335	0	0.380181	OK	hypothetical protein F775_09348
XLOC_023608	1.70977	0	4.06751	OK	18.898	3.33507	34.461	OK	9.09539	0	18.3142	OK	0	0	0	OK	0.245524	0	1.00728	OK	0.653416	0	1.84483	OK	protein wir1b-like
XLOC_049390	19.8007	3.07307	36.5284	OK	218.498	85.4944	351.501	OK	24.1083	4.52386	43.6927	OK	89.6816	30.9088	148.454	OK	333.658	134.121	533.196	OK	86.3779	30.2241	142.532	OK	upf0098 protein mth_273-like
XLOC_086802	2.24042	0	4.88124	OK	24.6427	6.52508	42.7604	OK	3.99381	0	8.10801	OK	13.3596	2.47251	24.2467	OK	69.4148	25.1302	113.699	OK	13.2106	2.71087	23.7104	OK	ring-h2 finger protein atl32-like
XLOC_078772	0.57911	0	1.3777	OK	6.22295	0.120989	12.3249	OK	0.430044	0	1.17894	OK	0.848743	0	2.22273	OK	6.71366	0.615078	12.8123	OK	0.233747	0	0.589758	OK	heat shock factor protein hsf30
XLOC_022130	1.32994	0.0150959	2.64479	OK	14.1229	4.88763	23.3582	OK	1.46813	0.0396458	2.89662	OK	3.36322	0.578552	6.14789	OK	22.2962	8.39503	36.1973	OK	3.87421	0.729332	7.01909	OK	peptide transporter ptr2
XLOC_086342	12.2049	0	24.6808	OK	126.866	14.8951	238.837	OK	3.45755	0	7.0161	OK	8.58317	0.381216	16.7851	OK	116.154	8.36328	223.945	OK	6.02766	0	12.9362	OK	aquaporin tip4-1
XLOC_090934	1.55882	0	3.4191	OK	15.691	3.74787	27.6342	OK	2.84385	0	5.84826	OK	11.2628	2.15337	20.3722	OK	7.94776	1.10427	14.7913	OK	21.2194	5.86424	36.5746	OK	iron-sulfur cluster assembly enzyme mitochondrial-like
XLOC_059862	2.58501	0.172356	4.99766	OK	25.4732	8.55034	42.3961	OK	2.48266	0.0452247	4.92009	OK	1.738	0.239748	3.23625	OK	6.83692	1.60986	12.064	OK	0.90321	0	2.05254	OK	isoform 1
XLOC_027090	9.16618	1.73722	16.5952	OK	88.5287	33.7921	143.265	OK	7.28544	1.07581	13.4951	OK	10.4594	2.14271	18.7761	OK	130.801	51.7936	209.808	OK	17.5558	4.94939	30.1622	OK	auxin-repressed protein
XLOC_032438	0.670578	0	1.50487	OK	6.37299	0	12.7579	OK	0.872516	0	2.01947	OK	0	0	0	OK	0	0	0	OK	0	0	0	OK	barley stem rust resistance protein
XLOC_054609	80.4596	31.4795	129.44	OK	761.441	276.123	1246.76	OK	73.5062	28.4094	118.603	OK	109.24	43.5845	174.895	OK	716.007	263.201	1168.81	OK	77.2438	30.0405	124.447	OK	low temperature-induced protein
XLOC_055790	1.15803	0	2.5488	OK	10.9521	1.4272	20.477	OK	2.49069	0	5.13794	OK	4.50031	0	9.14532	OK	14.0263	3.56568	24.487	OK	10.2742	0.924558	19.6238	OK	e3 ubiquitin-protein ligase xbat33-like
XLOC_094708	2.00844	0	4.31741	OK	18.7302	4.77492	32.6855	OK	2.94003	0	6.04605	OK	4.48717	0.134676	8.83967	OK	0.283859	0	0.805045	OK	2.05206	0	4.34601	OK	18 kda seed maturation
XLOC_040830	1.90886	0	3.92652	OK	17.7503	5.33455	30.1661	OK	2.95793	0.0956134	5.82025	OK	4.48777	0.488355	8.48719	OK	31.801	11.2248	52.3772	OK	15.7457	4.71383	26.7776	OK	protein glutamine dumper 4-like
XLOC_086071	7.70619	2.231	13.1814	OK	70.8681	28.8061	112.93	OK	5.76679	1.45704	10.0765	OK	28.5391	11.0564	46.0219	OK	192.946	74.3163	311.576	OK	86.3066	35.0754	137.538	OK	protein zinc induced facilitator-like 1-like
XLOC_050294	0.366183	0	0.896368	OK	3.33468	0.268589	6.40077	OK	0.854751	0	1.89056	OK	0	0	0	OK	0	0	0	OK	0.0727089	0	0.24183	OK	thaumatin-like protein
XLOC_036609	1.74587	0	3.57826	OK	15.531	4.01434	27.0477	OK	6.36907	1.262	11.4761	OK	2.86559	0.0397659	5.69141	OK	0.934231	0	2.06106	OK	25.5652	8.62253	42.5078	OK	predicted protein
XLOC_073433	13.5479	0	27.5623	OK	117.538	34.7527	200.323	OK	15.6649	0	31.7006	OK	22.5409	0.997474	44.0844	OK	150.904	48.2805	253.528	OK	28.3456	2.85748	53.8337	OK	cold acclimation protein wcor413
XLOC_050998	1.64831	0	3.43469	OK	14.2625	3.62439	24.9005	OK	5.08467	0.679356	9.48998	OK	6.15759	0.751338	11.5638	OK	12.546	3.51952	21.5726	OK	12.1669	2.693	21.6408	OK	agglutinin-like protein isoform 2
XLOC_031853	8.6778	2.9323	14.4233	OK	75.0806	20.6867	129.475	OK	16.9401	4.20573	29.6744	OK	14.4448	3.22718	25.6624	OK	98.1644	24.453	171.876	OK	20.2612	6.88574	33.6366	OK	f-box family protein
XLOC_090019	5.52372	0.679999	10.3674	OK	47.6783	17.6224	77.7342	OK	1.20738	0	2.65496	OK	0.653124	0	1.54188	OK	2.47125	0	5.05218	OK	1.70433	0	3.58706	OK	dehydrin 1
XLOC_023708	1.23737	0	2.82505	OK	10.6722	1.79367	19.5508	OK	1.03307	0	2.4009	OK	2.00256	0	4.3197	OK	2.49458	0	5.26754	OK	4.14309	0.0742719	8.21191	OK	grc15_orysj ame: full=glutaredoxin-c15
XLOC_009456	2.74714	0	5.59725	OK	23.5816	7.11196	40.0511	OK	2.11426	0	4.44063	OK	2.72008	0	5.56518	OK	28.4413	9.11688	47.7657	OK	3.47174	0.0300774	6.91339	OK	---NA---
XLOC_021597	1.42549	0	2.98521	OK	12.1694	3.30182	21.037	OK	0.215308	0	0.576486	OK	6.872	1.32436	12.4196	OK	30.3073	10.8886	49.7261	OK	3.05493	0.187591	5.92227	OK	predicted protein
XLOC_050537	100.018	0	219.379	OK	839.526	166.317	1512.73	OK	141.472	0	301.993	OK	317.744	9.53665	625.951	OK	1341.65	341.229	2342.07	OK	308.512	18.7119	598.313	OK	upf0098 protein mth_273-like
XLOC_041616	5.0417	0	10.6907	OK	41.8215	3.91928	79.7237	OK	2.64563	0	6.14841	OK	3.14407	0	8.27524	OK	54.194	7.45955	100.928	OK	7.85344	0	17.3976	OK	---NA---
XLOC_067481	9.11453	0	19.0172	OK	75.064	16.5909	133.537	OK	10.4079	0	21.8044	OK	19.3876	0.192748	38.5825	OK	113.483	27.7645	199.201	OK	33.1692	3.36868	62.9697	OK	---NA---
XLOC_077857	1.9675	0	4.16828	OK	16.0966	2.61427	29.579	OK	1.53059	0	3.99081	OK	2.16517	0	4.56172	OK	22.7689	3.64786	41.8899	OK	2.9207	0	6.9123	OK	peptide transporter ptr2
XLOC_056027	2.17981	0	4.73108	OK	17.3353	3.7896	30.8811	OK	1.95061	0	4.28928	OK	6.3002	0.36068	12.2397	OK	39.2217	12.4999	65.9435	OK	8.51828	1.0243	16.0123	OK	predicted protein
XLOC_085406	2.71753	0	6.28606	OK	21.5624	4.59764	38.5272	OK	1.29454	0	2.70258	OK	0.993759	0	2.52892	OK	77.8671	20.8283	134.906	OK	0.88589	0	2.11372	OK	salt-inducible protein
XLOC_040356	1.67684	0.00532789	3.34836	OK	13.2209	4.20048	22.2413	OK	1.86558	0.0603037	3.67085	OK	0	0	0	OK	0.0580986	0	0.191957	OK	0.303254	0	0.723783	OK	chaperone protein dnaj 11
XLOC_000507	10.7163	0	22.0611	OK	83.7603	22.7644	144.756	OK	7.30671	0	15.8233	OK	0	0	0	OK	0.0062075	0	0.128824	OK	0	0	0	OK	protein wir1b-like
XLOC_073220	10.9288	2.85042	19.0072	OK	83.8842	25.2269	142.542	OK	21.2816	3.54137	39.0219	OK	11.6691	2.3572	20.9809	OK	95.7506	32.7993	158.702	OK	41.9634	11.8142	72.1127	OK	Zinc finger protein CONSTANS-like protein
XLOC_013972	2.54737	0.127154	4.96759	OK	18.4697	6.08826	30.8512	OK	1.65193	0	3.36956	OK	2.07827	0.0143025	4.14225	OK	5.951	1.12672	10.7753	OK	1.77182	0	3.58493	OK	glutamate receptor
XLOC_000883	0.396953	0	0.867277	OK	2.84116	0.32475	5.35757	OK	1.06249	0	2.15781	OK	1.17183	0	2.34433	OK	3.38553	0.405761	6.3653	OK	3.39662	0.365146	6.4281	OK	agglutinin-like protein isoform 3
XLOC_087240	8.42924	1.31547	15.543	OK	58.686	21.6517	95.7203	OK	6.58226	1.05965	12.1049	OK	40.9129	10.1429	71.6829	OK	44.5268	12.2326	76.8211	OK	22.2453	4.22707	40.2636	OK	Leucine-rich repeat receptor-like protein kinase family protein LENGTH=1045
XLOC_024223	0.621923	0	1.33691	OK	4.30345	0.925379	7.68152	OK	0.187922	0	0.463982	OK	3.52033	0.673063	6.36761	OK	22.1981	8.35375	36.0425	OK	5.64652	1.51677	9.77627	OK	polyol transporter protein 4
XLOC_066859	2.80483	0	5.80618	OK	19.2625	4.97293	33.5521	OK	1.70843	0	3.72607	OK	4.27076	0.095499	8.44603	OK	25.3089	7.3209	43.2969	OK	15.9541	4.00106	27.9071	OK	kda class i heat shock protein 1
XLOC_076157	4.65268	0.839954	8.4654	OK	31.7904	12.0329	51.5478	OK	6.06368	1.32658	10.8008	OK	6.08869	1.34515	10.8322	OK	30.9289	11.6263	50.2314	OK	10.2753	2.99829	17.5522	OK	abscisic stress ripening
XLOC_011951	1.17411	0	2.54831	OK	8.00751	1.57508	14.4399	OK	0.572052	0	1.35123	OK	1.27001	0	2.73952	OK	23.8498	7.86698	39.8327	OK	4.86434	0.584924	9.14376	OK	---NA---
XLOC_008799	1.24022	0	2.62493	OK	8.43973	1.93635	14.9431	OK	1.27573	0	2.69623	OK	3.25506	0.254693	6.25543	OK	3.68253	0.368413	6.99664	OK	7.24124	1.51511	12.9674	OK	barw_horvu ame: full=barwin
XLOC_085889	8.77599	0.805776	16.7462	OK	59.5271	17.7463	101.308	OK	29.1955	7.12267	51.2684	OK	10.9866	1.61674	20.3565	OK	65.6082	20.352	110.864	OK	57.7048	18.4257	96.9838	OK	transcription factor myb1r1-like
XLOC_071812	0.662182	0	1.41088	OK	4.4733	0.993373	7.95322	OK	3.48674	0.659902	6.31359	OK	1.04404	0	2.11182	OK	1.49196	0.0605697	2.92335	OK	5.39962	1.41883	9.38041	OK	mate efflux family protein 9-like
XLOC_075522	33.5553	10.3942	56.7163	OK	226.448	91.8472	361.048	OK	29.5547	8.67228	50.437	OK	31.5034	9.48578	53.521	OK	229.527	93.134	365.92	OK	49.9099	17.4027	82.417	OK	cold acclimation protein cor413-pm1
XLOC_071920	5.54455	0.384504	10.7046	OK	37.2935	11.6305	62.9565	OK	2.48285	0.0357219	4.92998	OK	11.0352	2.96819	19.1022	OK	136.165	47.9532	224.376	OK	7.87751	1.72236	14.0326	OK	maternal effect embryo arrest 14- partial
XLOC_050654	7.68384	1.51909	13.8486	OK	50.9915	14.6406	87.3425	OK	7.43674	0.624491	14.249	OK	10.3486	1.81644	18.8808	OK	87.6213	28.3964	146.846	OK	13.6581	2.82794	24.4883	OK	tpa: ring zinc finger domain superfamily protein
XLOC_085798	4.90123	0.928399	8.87407	OK	32.5164	12.3642	52.6685	OK	14.7015	4.80508	24.5979	OK	12.4267	3.86259	20.9907	OK	36.1367	13.8996	58.3737	OK	24.7523	9.15749	40.3472	OK	nuclear transcription factor y subunit b-3
XLOC_072378	2.94221	0.721751	5.16267	OK	19.2217	7.57448	30.8689	OK	8.89943	3.19217	14.6067	OK	14.8932	5.74717	24.0393	OK	28.4589	9.9553	46.9626	OK	35.7879	14.5312	57.0446	OK	two-component response regulator-like prr95
XLOC_042678	1.86406	0.098718	3.6294	OK	12.1198	3.92268	20.317	OK	3.82757	0.686107	6.96903	OK	2.31262	0.220291	4.40495	OK	18.873	6.78192	30.9641	OK	17.5365	6.28816	28.7849	OK	ring-h2 finger protein atl78-like
XLOC_000426	10.4015	0.799298	20.0037	OK	67.2925	21.802	112.783	OK	21.3158	3.94191	38.6896	OK	1	0	2.531	OK	0.58899	0	1.65207	OK	2.63425	0	5.79784	OK	dehydrin dhn3
XLOC_018437	3.62094	0.0411006	7.20078	OK	23.3683	6.93296	39.8037	OK	10.7731	2.10622	19.44	OK	7.68386	1.09668	14.2711	OK	39.843	13.859	65.827	OK	23.184	6.90183	39.4661	OK	predicted protein
XLOC_012683	1.26087	0	2.68647	OK	8.05667	1.70641	14.4069	OK	3.30799	0.22375	6.39223	OK	6.56711	1.19086	11.9434	OK	12.8462	3.51666	22.1757	OK	18.3405	5.78327	30.8976	OK	two-component response regulator-like prr95
XLOC_035333	23.4397	9.39181	37.4876	OK	149.684	54.5555	244.812	OK	92.9353	28.2087	157.662	OK	49.2537	19.9968	78.5106	OK	125.315	34.0045	216.626	OK	190.187	66.5778	313.796	OK	gigantea-like protein
XLOC_000692	0.747577	0	1.58761	OK	4.7726	1.02751	8.5177	OK	1.37845	0.00267819	2.75422	OK	2.20846	0.196937	4.21998	OK	3.01047	0.441692	5.57924	OK	5.02206	1.06988	8.97423	OK	agglutinin-like protein isoform 1
XLOC_031008	0.968622	0	2.10231	OK	6.13287	1.17073	11.095	OK	1.65243	0	3.36974	OK	7.23009	1.58171	12.8785	OK	3.2322	0.268245	6.19615	OK	5.82817	1.1554	10.5009	OK	beta glucanase
XLOC_007973	2.68188	0	5.51662	OK	16.9613	4.30348	29.6191	OK	4.84843	0.277752	9.41911	OK	1.95175	0	4.16973	OK	12.6514	2.6926	22.6102	OK	12.5614	2.70089	22.4219	OK	predicted protein
XLOC_059971	12.3161	2.77928	21.8529	OK	76.9927	26.3384	127.647	OK	3.77542	0.363078	7.18777	OK	30.9272	5.17029	56.684	OK	100.828	22.9074	178.748	OK	38.2073	9.72411	66.6905	OK	lysine-ketoglutarate reductase saccharopine dehydrogenase bifunctional enzyme
XLOC_030313	2.97556	0.21272	5.73841	OK	18.3126	5.95512	30.6701	OK	61.7705	22.7511	100.79	OK	2.267	0	4.69131	OK	3.91958	0.992939	6.84622	OK	54.6689	20.1281	89.2096	OK	high-affinity potassium transporter
XLOC_006409	0.443373	0	0.95309	OK	2.71764	0.531945	4.90334	OK	0.669554	0	1.3772	OK	0.0959176	0	0.250971	OK	0.453382	0	0.973072	OK	0.155462	0	0.378085	OK	brown planthopper-induced resistance protein 1
XLOC_010004	33.3817	12.6497	54.1136	OK	198.284	79.1055	317.462	OK	29.9213	11.1523	48.6903	OK	16.6678	5.50829	27.8273	OK	155.28	62.779	247.782	OK	43.614	17.0108	70.2171	OK	cold acclimation protein cor413-pm1
XLOC_081598	5.74483	1.00284	10.4868	OK	34.0659	11.0027	57.129	OK	17.6648	6.4484	28.8813	OK	5.01094	1.1836	8.83827	OK	20.1282	7.02197	33.2343	OK	25.0131	9.64457	40.3816	OK	e3 ubiquitin-protein ligase xb3-like
XLOC_018788	0.888794	0	1.85834	OK	5.17997	1.15844	9.2015	OK	1.27955	0	2.63203	OK	2.22883	0.193841	4.26382	OK	3.94229	0.750475	7.1341	OK	2.32016	0.206227	4.43409	OK	isco large subunit-binding protein subunit chloroplastic
XLOC_067822	3.24397	0.362255	6.12569	OK	18.8208	6.45535	31.1863	OK	13.0481	4.06672	22.0295	OK	6.45074	1.44431	11.4572	OK	10.1526	2.824	17.4812	OK	11.61	3.57229	19.6476	OK	gdsl esterase lipase at5g37690-like
XLOC_066292	15.7597	0.92816	30.5913	OK	89.9731	27.2959	152.65	OK	19.6102	1.65925	37.5612	OK	54.5028	13.1269	95.8788	OK	191.435	70.0527	312.818	OK	39.4094	8.05802	70.7607	OK	trehalose-6-phosphate synthase
XLOC_077830	3.24415	0	6.53548	OK	18.4574	4.985	31.9299	OK	4.36089	0.206035	8.51574	OK	6.46292	0.757157	12.1687	OK	29.3775	9.44724	49.3077	OK	8.11934	1.30826	14.9304	OK	predicted protein
XLOC_095741	4.76734	0.319876	9.21481	OK	27.1156	8.55939	45.6718	OK	4.62845	0.302	8.9549	OK	3.23601	0	6.4883	OK	9.21455	1.60472	16.8244	OK	6.22941	0.805117	11.6537	OK	hypothetical protein TRIUR3_17360
XLOC_037406	7.70987	0.974855	14.4449	OK	43.5807	15.1289	72.0325	OK	18.0217	4.64333	31.4001	OK	2.76105	0	5.69255	OK	2.52881	0	5.28957	OK	3.19471	0	6.43003	OK	thaumatin-like protein
XLOC_091458	11.8773	3.84802	19.9067	OK	67.0208	27.1741	106.867	OK	20.2723	7.41611	33.1285	OK	18.8392	6.81816	30.8602	OK	81.5341	33.1477	129.92	OK	31.8541	12.383	51.3252	OK	RING finger protein 5
XLOC_085754	20.852	5.54853	36.1554	OK	115.375	34.7527	195.998	OK	72.6488	22.802	122.496	OK	39.2335	12.3444	66.1226	OK	100.47	33.367	167.572	OK	131.523	45.3047	217.742	OK	gigantea-like protein
XLOC_034443	7.07014	0.187484	13.9528	OK	38.8957	11.2099	66.5816	OK	7.89721	0.409912	15.3845	OK	11.2029	1.31246	21.0933	OK	53.3092	17.0998	89.5186	OK	11.6412	1.68629	21.5961	OK	expansin-like 3 precursor
XLOC_013647	4.35281	0.860973	7.84465	OK	23.9389	8.94557	38.9322	OK	10.2316	3.13535	17.3278	OK	3.98487	0.72844	7.2413	OK	6.14741	1.50352	10.7913	OK	5.36213	1.21773	9.50654	OK	thaumatin-like protein
XLOC_029569	0.840936	0	1.71083	OK	4.55868	1.14297	7.97439	OK	2.73961	0.491086	4.98813	OK	2.35005	0.36497	4.33514	OK	1.60403	0.145832	3.06223	OK	1.83554	0.215123	3.45595	OK	lysine histidine transporter 1-like
XLOC_025316	7.85103	1.43569	14.2664	OK	41.5476	15.2309	67.8644	OK	12.6433	3.17158	22.1149	OK	20.1289	6.15436	34.1035	OK	80.594	31.8871	129.301	OK	37.2683	13.433	61.1035	OK	predicted protein
XLOC_022129	14.3179	2.57574	26.0601	OK	74.547	26.5171	122.577	OK	32.8813	10.2908	55.4718	OK	0.42531	0	1.06176	OK	6.62189	1.13636	12.1074	OK	5.84993	0	11.8757	OK	dehydrin 7
XLOC_031824	4.96597	0.348036	9.5839	OK	25.7728	7.98718	43.5584	OK	3.56694	0.0351163	7.09877	OK	25.5234	7.88596	43.1609	OK	134.731	54.2781	215.183	OK	48.2415	17.5814	78.9015	OK	lipid-transfer protein dir1
XLOC_060936	37.4506	15.186	59.7152	OK	193.284	69.3866	317.181	OK	74.7942	30.1195	119.469	OK	50.4975	20.5295	80.4656	OK	63.2321	25.6342	100.83	OK	180.309	65.6232	294.994	OK	heat shock cognate 70 kda protein 2
XLOC_086787	7.32411	1.26853	13.3797	OK	37.6812	7.74618	67.6162	OK	51.8386	8.92673	94.7506	OK	8.01727	2.57731	13.4572	OK	22.764	8.05721	37.4708	OK	66.9905	24.6596	109.321	OK	high-affinity potassium transporter
XLOC_083479	3.38889	0.603938	6.17383	OK	17.1969	4.32338	30.0704	OK	8.30099	2.49403	14.1079	OK	1.83093	0.0777263	3.58413	OK	3.96256	0.511065	7.41405	OK	1.97034	0.20765	3.73302	OK	phytochrome p450
XLOC_079551	2.33448	0.150802	4.51816	OK	11.8166	3.58489	20.0482	OK	4.76719	0.909829	8.62456	OK	2.98859	0.350126	5.62706	OK	10.0592	2.83465	17.2838	OK	10.9849	3.46614	18.5037	OK	mate efflux family protein dtx1-like
XLOC_000566	7.31449	0.0232406	14.6057	OK	36.744	9.45678	64.0313	OK	24.3725	4.90974	43.8353	OK	0	0	0	OK	0	0	0	OK	5.03019	0	10.4671	OK	BLN2
XLOC_061124	9.71072	2.63372	16.7877	OK	48.4536	19.0669	77.8403	OK	8.65407	2.27471	15.0334	OK	9.50189	2.59528	16.4085	OK	34.34	12.9949	55.6852	OK	12.3092	3.85123	20.7672	OK	probable carboxylesterase 15-like
XLOC_078824	6.07638	0.753232	11.3995	OK	30.2275	9.21818	51.2367	OK	11.3599	2.80306	19.9168	OK	11.2033	3.768	18.6386	OK	45.016	17.2995	72.7325	OK	22.7673	7.85563	37.679	OK	spx (syg1 pho81 xpr1) domain-containing
XLOC_077858	9.08046	3.2429	14.918	OK	44.3905	18.0479	70.7331	OK	9.36853	3.3598	15.3773	OK	15.5781	6.00482	25.1515	OK	64.7449	26.1046	103.385	OK	13.12	4.93355	21.3065	OK	cct motif family expressed
XLOC_019062	34.4391	3.41492	65.4634	OK	168.179	50.8673	285.491	OK	47.4261	5.94415	88.908	OK	61.758	10.4614	113.055	OK	86.9269	18.6258	155.228	OK	63.0136	11.4125	114.615	OK	---NA---
XLOC_073060	2.14253	0.126183	4.15887	OK	10.4389	3.07042	17.8074	OK	2.78269	0.292032	5.27335	OK	2.42064	0.194138	4.64714	OK	15.4458	5.14715	25.7444	OK	9.68272	2.78933	16.5761	OK	glutathione s-transferase
XLOC_029018	1.12294	0.0673556	2.17852	OK	5.45297	1.33167	9.57428	OK	2.49514	0.16884	4.82143	OK	0.114534	0	0.322248	OK	0.553932	0	1.15788	OK	0.116037	0	0.338831	OK	probable flavin-containing monooxygenase 1-like
XLOC_024970	8.26307	2.20353	14.3226	OK	40.0576	14.8519	65.2633	OK	6.48239	1.14267	11.8221	OK	26.0197	8.8071	43.2323	OK	54.164	20.885	87.4431	OK	14.8501	4.49162	25.2086	OK	tonoplast dicarboxylate transporter-like
XLOC_018978	2.94106	0.236643	5.64547	OK	14.2148	4.36047	24.0692	OK	3.40588	0.368031	6.44372	OK	0.0866879	0	0.270515	OK	0.137231	0	0.389196	OK	0.0621075	0	0.20657	OK	seven-transmembrane-domain protein 1
XLOC_008813	2.02249	0.122979	3.92201	OK	9.74364	2.86463	16.6226	OK	2.58486	0.266172	4.90355	OK	4.75717	0.950024	8.56431	OK	3.28482	0.468668	6.10098	OK	2.55393	0.260356	4.84751	OK	pathogenesis-related thaumatin-like protein
XLOC_065955	19.9086	1.81364	38.0036	OK	94.7519	31.221	158.283	OK	30.2379	5.07579	55.4	OK	2.59666	0	5.48835	OK	6.57905	0	14.3044	OK	13.6556	0	28.1828	OK	---NA---
XLOC_029842	9.44628	2.93165	15.9609	OK	44.6897	13.864	75.5153	OK	18.3404	6.36324	30.3176	OK	25.3154	9.11421	41.5166	OK	45.0159	13.7529	76.2788	OK	41.889	12.4734	71.3046	OK	two-component response regulator-like prr73
XLOC_034853	5.5726	0.599766	10.5454	OK	25.9504	8.18663	43.7142	OK	3.92642	0.147102	7.70575	OK	16.3128	4.28116	28.3444	OK	50.7745	18.7236	82.8254	OK	12.8717	3.00791	22.7355	OK	predicted protein
XLOC_006961	5.42208	0.520959	10.3232	OK	25.2032	8.1949	42.2115	OK	16.9806	4.78795	29.1732	OK	8.13238	1.46061	14.8042	OK	20.5152	6.25239	34.7779	OK	31.6598	8.60705	54.7125	OK	gigantea-like protein
XLOC_021230	21.0069	4.93702	37.0768	OK	95.0828	34.8771	155.289	OK	10.5275	0.984282	20.0707	OK	8.07488	0	16.7327	OK	35.1869	8.63216	61.7417	OK	10.6269	1.33359	19.9203	OK	predicted protein
XLOC_064715	8.39974	2.01546	14.784	OK	37.8288	11.3321	64.3256	OK	17.4083	4.22002	30.5966	OK	16.5746	1.49329	31.6559	OK	35.6971	11.266	60.1283	OK	71.2411	22.4301	120.052	OK	trehalose-phosphate phosphatase
XLOC_024764	1.16732	0.184433	2.1502	OK	5.23319	1.79373	8.67265	OK	1.96254	0.457023	3.46807	OK	2.28181	0.577026	3.98659	OK	6.39149	2.28992	10.4931	OK	2.31457	0.587182	4.04195	OK	disease resistance protein rpm1
XLOC_032063	35.8433	12.2993	59.3873	OK	159.472	57.3415	261.603	OK	47.2065	14.7513	79.6618	OK	76.2189	25.4855	126.952	OK	216.18	73.9947	358.365	OK	107.18	39.8936	174.467	OK	transporter arsb-like
XLOC_037929	12.0143	3.66366	20.3649	OK	53.4136	21.2661	85.5612	OK	23.0164	8.3322	37.7006	OK	14.4331	4.66965	24.1965	OK	51.6878	20.5164	82.8592	OK	54.0088	21.5791	86.4385	OK	btb poz domain-containing protein at1g55760-like
XLOC_037639	11.252	2.84598	19.6581	OK	49.8594	19.0719	80.6468	OK	15.6698	4.62635	26.7133	OK	8.78676	1.93752	15.636	OK	36.7579	13.4612	60.0545	OK	31.9172	11.6088	52.2256	OK	seed maturation protein
XLOC_031163	4.32917	0.56302	8.09532	OK	19.1063	5.27193	32.9407	OK	14.1504	3.54195	24.7588	OK	6.21349	0.861402	11.5656	OK	11.2487	2.59767	19.8998	OK	15.9561	4.34813	27.5641	OK	probable peptide nitrate transporter at1g59740-like
XLOC_041120	16.613	3.10863	30.1173	OK	72.4649	25.8043	119.125	OK	8.84119	0.783031	16.8993	OK	46.8474	15.1045	78.5903	OK	75.2111	26.8956	123.527	OK	58.4903	20.384	96.5967	OK	pathogenesis-related protein 5
XLOC_020473	15.4171	3.27724	27.557	OK	66.5348	24.2369	108.833	OK	18.6851	4.39165	32.9786	OK	28.3576	8.13898	48.5762	OK	138.446	54.8765	222.016	OK	49.5569	17.0954	82.0185	OK	---NA---
XLOC_075652	7.9701	2.72761	13.2126	OK	34.0831	13.8003	54.3658	OK	11.0079	4.0466	17.9692	OK	17.9739	7.02244	28.9254	OK	55.8094	22.6554	88.9633	OK	34.6312	14.0596	55.2028	OK	nitrate reductase
XLOC_022005	17.4594	4.12847	30.7903	OK	72.5608	25.4138	119.708	OK	31.7289	10.4128	53.0451	OK	13.5414	2.76609	24.3167	OK	53.2783	18.4161	88.1404	OK	30.4724	8.68853	52.2563	OK	protein
XLOC_027435	18.0168	4.28686	31.7468	OK	74.8013	22.2954	127.307	OK	9.50162	1.47717	17.5261	OK	20.7384	5.73546	35.7413	OK	132.051	41.5298	222.573	OK	14.4885	3.10774	25.8692	OK	f-box protein pp2-a13-like
XLOC_093217	30.9757	12.0708	49.8806	OK	127.794	51.284	204.304	OK	75.437	30.6708	120.203	OK	43.5004	17.4365	69.5643	OK	84.6764	34.4204	134.932	OK	202.795	76.5353	329.055	OK	nitrate transporter -like
XLOC_088793	23.2581	5.71031	40.8058	OK	95.7621	35.7134	155.811	OK	44.5166	13.9686	75.0645	OK	77.4604	27.852	127.069	OK	144.872	56.6431	233.101	OK	97.1473	36.3847	157.91	OK	---NA---
XLOC_086346	27.0035	8.79527	45.2118	OK	109.104	41.2599	176.948	OK	37.1154	12.4564	61.7743	OK	57.933	21.9947	93.8712	OK	170.433	60.1356	280.731	OK	73.1825	27.359	119.006	OK	protein
XLOC_080970	12.2365	2.99154	21.4815	OK	49.3438	17.9305	80.7571	OK	15.8844	4.47552	27.2933	OK	24.1077	6.71828	41.4971	OK	67.7047	21.8834	113.526	OK	24.35	6.89023	41.8097	OK	lon peptidase n-terminal domain and ring finger protein 1
XLOC_083070	79.4694	26.1156	132.823	OK	318.929	100.311	537.547	OK	172.364	62.4547	282.273	OK	100.666	34.3473	166.984	OK	451.98	133.392	770.567	OK	352.43	109.426	595.433	OK	nod26-like major intrinsic protein
XLOC_035766	31.4023	10.2195	52.5851	OK	125.428	38.8937	211.962	OK	24.6545	7.21436	42.0947	OK	60.6292	20.2759	100.983	OK	222.813	54.6003	391.025	OK	38.7376	11.6396	65.8356	OK	probable -trehalose-phosphate synthase
XLOC_031376	27.4547	5.50718	49.4021	OK	108.667	37.8389	179.496	OK	35.3642	10.2173	60.511	OK	75.171	29.1559	121.186	OK	242.107	98.2596	385.954	OK	172.65	62.2576	283.043	OK	hypothetical protein F775_28160
XLOC_049703	21.8999	5.91597	37.8839	OK	86.6705	33.3046	140.036	OK	22.0691	6.04989	38.0884	OK	6.81547	0.574467	13.0565	OK	17.5996	4.27405	30.9252	OK	3.76803	0	7.69536	OK	predicted protein
XLOC_054053	8.60051	3.10788	14.0931	OK	33.9887	13.8094	54.1679	OK	15.5216	6.05335	24.9898	OK	28.6806	11.6119	45.7492	OK	46.4573	18.845	74.0697	OK	43.3302	17.6151	69.0454	OK	dentin sialophospho isoform x2
XLOC_022085	7.26837	1.45594	13.0808	OK	28.3	10.0154	46.5846	OK	7.8757	1.67007	14.0813	OK	10.4097	2.5951	18.2244	OK	14.9183	4.39314	25.4435	OK	11.341	2.95096	19.7311	OK	---NA---
XLOC_073519	21.2721	8.17675	34.3675	OK	82.7916	33.5333	132.05	OK	34.6009	13.8176	55.3843	OK	74.0765	30.0857	118.067	OK	109.54	43.6949	175.385	OK	114.293	45.8226	182.764	OK	dentin sialophospho isoform x3
XLOC_095996	5.78192	1.18731	10.3765	OK	22.2028	7.88989	36.5158	OK	7.5763	1.85041	13.3022	OK	4.75664	0.842457	8.67083	OK	17.8409	6.03436	29.6474	OK	7.97382	2.05994	13.8877	OK	solute carrier family 25 member 44-like
XLOC_091259	20.883	5.1801	36.586	OK	77.1621	28.6403	125.684	OK	108.09	41.9198	174.259	OK	58.076	20.5908	95.5612	OK	73.1151	26.8658	119.364	OK	251.414	102.195	400.632	OK	c2 domain-containing protein
XLOC_096743	19.6634	5.61061	33.7161	OK	72.4557	24.3075	120.604	OK	39.8279	11.6727	67.983	OK	28.0741	8.46278	47.6855	OK	86.107	26.3856	145.828	OK	73.4856	23.5726	123.399	OK	protein phosphatase 2c family protein
XLOC_045594	58.6333	16.7883	100.478	OK	214.621	82.2202	347.022	OK	112.941	38.9378	186.944	OK	84.2691	26.6861	141.852	OK	165.111	60.9627	269.259	OK	127.118	45.3298	208.906	OK	polyubiquitin
XLOC_080126	11.0158	3.40555	18.6261	OK	38.6755	13.2964	64.0546	OK	19.7242	6.14703	33.3013	OK	20.1884	7.25902	33.1178	OK	20.1813	5.99725	34.3654	OK	63.1787	19.3381	107.019	OK	Glutathione S-transferase
XLOC_080089	31.0876	12.3826	49.7927	OK	108.988	43.4372	174.539	OK	52.8554	21.4753	84.2356	OK	54.2948	22.0684	86.5212	OK	66.0235	26.832	105.215	OK	118.807	46.8419	190.773	OK	---NA---
XLOC_013590	15.0074	4.64811	25.3667	OK	50.7651	18.5336	82.9967	OK	9.51277	2.54603	16.4795	OK	9.95553	1.52442	18.3866	OK	33.9542	6.5985	61.31	OK	4.78267	0	9.84152	OK	polyadenylate-binding protein-interacting protein
XLOC_075675	24.756	8.96942	40.5426	OK	82.4781	33.4302	131.526	OK	41.3554	15.0973	67.6134	OK	0.671263	0	1.49334	OK	0.868349	0	2.09889	OK	0.513269	0	1.18487	OK	anthranilate n-benzoyltransferase protein 1-like
XLOC_038284	31.6627	11.4261	51.8993	OK	104.257	42.1655	166.349	OK	80.1331	32.0292	128.237	OK	64.2734	25.3059	103.241	OK	58.5522	22.8579	94.2466	OK	103.791	41.9768	165.605	OK	---NA---
XLOC_082636	26.2229	10.1016	42.3443	OK	83.68	34.0141	133.346	OK	77.4711	31.4977	123.444	OK	22.8214	8.61629	37.0265	OK	84.0894	34.182	133.997	OK	100.928	40.856	161.001	OK	myb-like dna-binding shaqkyf class family protein
XLOC_018472	236.08	94.448	377.712	OK	67.8682	26.9052	108.831	OK	17.7237	5.53789	29.9095	OK	147.743	60.0639	235.423	OK	69.0218	27.3974	110.646	OK	59.6173	23.3212	95.9134	OK	2 -deoxymugineic-acid 2 -dioxygenase-like
XLOC_040457	101.964	38.8073	165.121	OK	28.3781	7.66439	49.0918	OK	41.8013	13.0992	70.5035	OK	25.1958	6.40302	43.9885	OK	17.8747	3.72507	32.0243	OK	58.936	20.4033	97.4687	OK	hypothetical protein TRIUR3_03581
XLOC_055259	46.143	18.4445	73.8415	OK	12.8089	4.23382	21.3839	OK	35.8791	14.0855	57.6727	OK	47.4122	18.9778	75.8466	OK	11.3503	3.61712	19.0834	OK	59.3237	24.0003	94.647	OK	predicted protein
XLOC_077908	198.458	80.5019	316.415	OK	54.5555	20.9376	88.1734	OK	245.617	98.7381	392.495	OK	236.103	95.0534	377.152	OK	68.2349	26.7475	109.722	OK	497.505	181.105	813.904	OK	plasma membrane integral protein
XLOC_028434	189.497	63.6365	315.357	OK	51.3637	13.6978	89.0296	OK	32.5543	7.31661	57.7921	OK	359.983	144.722	575.244	OK	252.414	92.0686	412.759	OK	152.862	61.6512	244.072	OK	hypothetical protein TRIUR3_14382
XLOC_000474	241.182	93.5226	388.841	OK	65.2764	18.3264	112.226	OK	3.96844	0	8.86382	OK	1261.59	503.536	2019.64	OK	584.888	237.373	932.403	OK	299.904	118.266	481.541	OK	nicotianamine synthase 1
XLOC_039654	478.852	130.317	827.386	OK	123.86	46.6183	201.101	OK	287.776	86.4813	489.071	OK	620.145	134.443	1105.85	OK	166.074	59.7178	272.43	OK	230.335	75.5537	385.116	OK	inositol oxygenase 1
XLOC_077740	103.805	41.227	166.383	OK	25.1388	9.90636	40.3712	OK	66.1451	26.858	105.432	OK	94.7885	37.9574	151.619	OK	18.6085	7.12519	30.0917	OK	63.2925	25.7121	100.873	OK	s-adenosylmethionine decarboxylase proenzyme
XLOC_030777	35.6083	10.2134	61.0032	OK	8.56421	1.54617	15.5822	OK	45.2042	9.77035	80.638	OK	115.983	34.2764	197.689	OK	8.7126	1.34107	16.0841	OK	100.92	25.5433	176.298	OK	math and lrr domain-containing protein isoform 2
XLOC_088883	8.85586	2.90894	14.8028	OK	1.98972	0.25958	3.71986	OK	2.39144	0.388527	4.39436	OK	1.59116	0.151567	3.03075	OK	1.68525	0.17191	3.1986	OK	2.59054	0.469177	4.7119	OK	cadmium tolerance factor
XLOC_085628	23.1021	7.5582	38.646	OK	4.92739	0.592874	9.26191	OK	14.367	4.03643	24.6976	OK	39.344	14.5807	64.1072	OK	2.76681	0.0290477	5.50458	OK	29.6859	10.7241	48.6476	OK	Gibberellin receptor GID1, putative
XLOC_050300	113.557	41.6868	185.427	OK	23.2806	4.51252	42.0487	OK	128.811	48.1869	209.436	OK	126.996	47.4196	206.573	OK	16.2251	2.21042	30.2397	OK	241.038	96.5788	385.497	OK	PREDICTED: uncharacterized protein LOC100835090
XLOC_074816	67.184	20.2702	114.098	OK	13.6464	0.73147	26.5614	OK	37.6469	8.28705	67.0068	OK	102.996	34.5639	171.427	OK	13.648	0.697968	26.5979	OK	120.018	42.3039	197.733	OK	predicted protein
XLOC_033784	93.9075	34.3159	153.499	OK	18.9081	3.58118	34.2351	OK	117.577	44.6883	190.465	OK	109.021	41.0543	176.988	OK	13.6161	1.81735	25.4148	OK	177.969	71.1654	284.773	OK	uncharacterized loc101221763
XLOC_061060	23.125	8.13489	38.1151	OK	4.57382	0.717019	8.43063	OK	10.6311	2.94419	18.3179	OK	22.596	7.94498	37.247	OK	4.8192	0.796883	8.84151	OK	31.1719	11.6488	50.6951	OK	predicted protein
XLOC_059103	47.5045	15.5418	79.4673	OK	9.36128	0.968664	17.7539	OK	52.9728	17.8603	88.0853	OK	0.232661	0	0.726033	OK	1.33222	0	3.10913	OK	9.34111	1.12324	17.559	OK	pathogenesis-related protein 1
XLOC_055788	86.15	34.498	137.802	OK	16.8449	5.01286	28.6769	OK	76.8941	30.5999	123.188	OK	165.641	67.3108	263.971	OK	20.509	6.49156	34.5265	OK	132.107	53.7111	210.503	OK	zinc finger protein
XLOC_073024	51.1729	16.3525	85.9932	OK	9.0265	1.90624	16.1468	OK	40.3936	12.0591	68.7282	OK	55.0577	15.8662	94.2491	OK	7.4313	2.01347	12.8491	OK	60.7245	19.1596	102.29	OK	myb transcription factor
XLOC_034041	148.046	15.6251	280.467	OK	25.116	7.70666	42.5253	OK	58.5684	5.04238	112.094	OK	91.6844	10.714	172.655	OK	24.798	0	51.6159	OK	108.05	15.0613	201.04	OK	predicted protein
XLOC_076422	28.2089	7.03235	49.3854	OK	4.38077	0	9.10919	OK	3.12813	0	6.72248	OK	23.9432	5.43964	42.4468	OK	2.48457	0	5.5051	OK	10.9078	1.27838	20.5372	OK	hypothetical protein TRIUR3_01927
XLOC_071967	19.4516	4.07754	34.8256	OK	3.01163	0	6.18938	OK	7.75815	0.959736	14.5566	OK	34.5937	10.0869	59.1006	OK	2.93373	0	6.00286	OK	14.373	2.77969	25.9663	OK	dof zinc finger protein
XLOC_027192	15.8543	4.79386	26.9147	OK	2.43284	0.0226154	4.84307	OK	0	0	0	OK	399.339	152.13	646.549	OK	167.224	67.8928	266.555	OK	6.5182	1.14372	11.8927	OK	nadp-dependant malate dehydrogenase
XLOC_089706	5.39719	1.12827	9.6661	OK	0.808105	0	1.73679	OK	3.85911	0.62718	7.09104	OK	9.42091	2.69586	16.146	OK	1.85656	0.054369	3.65874	OK	2.01144	0.122129	3.90076	OK	patatin group a-3
XLOC_063878	31.4283	7.98633	54.8703	OK	4.66824	0	9.6629	OK	4.47943	0	9.29727	OK	88.2574	31.868	144.647	OK	19.3858	3.69389	35.0777	OK	47.0285	14.7772	79.2798	OK	predicted protein
XLOC_084738	6.15397	0.486819	11.8211	OK	0.801553	0	1.67079	OK	6.16189	0.338257	11.9855	OK	5.37543	0.445143	10.3057	OK	0.809355	0	1.99375	OK	7.30022	0.840866	13.7596	OK	cytochrome p450 81d1
XLOC_082435	52.2843	21.0061	83.5626	OK	6.06863	1.47825	10.659	OK	2.14226	0.173333	4.11119	OK	190.242	74.476	306.007	OK	5.54622	1.29708	9.79535	OK	128.991	51.9788	206.003	OK	metal-nicotianamine transporter ysl6
XLOC_071373	31.2407	10.6196	51.8619	OK	3.62107	0.136029	7.10611	OK	19.8741	5.88023	33.868	OK	26.9444	8.8398	45.0489	OK	14.1206	3.62279	24.6183	OK	6.85868	1.01668	12.7007	OK	predicted protein
XLOC_058122	16.8277	3.45555	30.1998	OK	1.90689	0	4.25975	OK	6.90045	0.358175	13.4427	OK	19.3542	4.23408	34.4744	OK	0.37569	0	1.06549	OK	17.1641	3.53538	30.7927	OK	myb-like protein g
XLOC_082568	187.171	58.2258	316.117	OK	20.4877	7.14624	33.8291	OK	11.294	3.29299	19.295	OK	600.805	95.6705	1105.94	OK	20.2149	7.82317	32.6067	OK	242.876	72.1508	413.602	OK	metal-nicotianamine transporter ysl6
XLOC_082319	108.556	44.1311	172.98	OK	11.8796	3.46919	20.29	OK	4.4116	0.68015	8.14305	OK	467.271	167.208	767.335	OK	14.5666	4.59777	24.5355	OK	345.52	130.741	560.298	OK	metal-nicotianamine transporter ysl6
XLOC_024594	5.83572	1.64161	10.0298	OK	0.608788	0	1.28519	OK	2.15625	0.292597	4.0199	OK	1.0972	0.0157002	2.17871	OK	0.140336	0	0.352781	OK	2.34083	0.333208	4.34846	OK	calmodulin-binding protein
XLOC_029751	5.18155	0.828165	9.53493	OK	0.526168	0	1.31858	OK	3.1717	0.232579	6.11081	OK	5.81375	1.2407	10.3868	OK	0.524611	0	1.1599	OK	6.48777	0.79065	12.1849	OK	e3 ubiquitin-protein ligase herc2
XLOC_025002	11.1103	2.19595	20.0246	OK	1.05496	0	2.40586	OK	3.87453	0.0832749	7.66578	OK	1.8872	0	4.03182	OK	1.62123	0	3.52635	OK	0.810781	0	1.89841	OK	hypothetical protein F775_03172
XLOC_032812	8.71401	0.00197785	17.426	OK	0.716165	0	1.8217	OK	5.13913	0	10.9145	OK	2.04497	0	4.24258	OK	0.565255	0	1.44604	OK	1.1822	0	2.59315	OK	photosystem ii reaction center psb28 chloroplastic
XLOC_090125	16.2554	5.47565	27.0351	OK	1.33147	0	2.72199	OK	7.20844	1.7814	12.6355	OK	17.3493	5.96213	28.7365	OK	1.27327	0	2.61524	OK	16.0109	5.46493	26.5569	OK	myb dna-binding domain superfamily protein
XLOC_009858	3.15525	0.132925	6.17757	OK	0.239319	0	0.644923	OK	1.24166	0	2.68662	OK	17.6137	5.25108	29.9763	OK	24.089	7.946	40.232	OK	20.8517	6.62152	35.0818	OK	b chain semi-active e176q mutant of rice a plant - glucosidase
XLOC_055657	4.20639	0.271723	8.14105	OK	0.189683	0	0.55568	OK	0.488481	0	1.20607	OK	7.35074	1.11934	13.5821	OK	0	0	0	OK	2.37104	0	4.8611	OK	pectinesterase inhibitor domain containing protein precursor
XLOC_031723	5.34545	0.0169843	10.6739	OK	0.154452	0	0.53116	OK	2.07788	0	4.56914	OK	0	0	0	OK	0	0	0	OK	1.11335	0	2.60686	OK	---NA---
XLOC_021059	30.5878	9.04137	52.1342	OK	21.0422	5.27841	36.806	OK	0	0	0	OK	395.161	159.641	630.682	OK	132.623	52.3688	212.877	OK	103.819	40.574	167.064	OK	nicotianamine synthase 2
XLOC_032956	0.739275	0	1.75873	OK	24.281	0	119.92	OK	58.5293	0	230.479	OK	74.8289	0	240.934	OK	1.35026	0	2.94535	OK	43.9371	0	163.195	OK	soluble starch synthase ii-1
XLOC_086379	0.117287	0	0.325253	OK	0.519894	0	1.08747	OK	4.61976	0	9.42003	OK	0.83184	0	1.90679	OK	0.129662	0	0.396857	OK	0.666526	0	1.57941	OK	probable linoleate 9s-lipoxygenase 5-like
XLOC_011733	0.229806	0	0.726338	OK	3.58895	0	7.53063	OK	5.6851	0.00778366	11.3624	OK	0	0	0	OK	0	0	0	OK	0	0	0	OK	kda heat shock protein
XLOC_076044	0.603647	0	1.43502	OK	1.89968	0	3.96904	OK	11.5246	2.72096	20.3283	OK	4.95309	0.517339	9.38884	OK	4.64167	0.403873	8.87946	OK	16.4676	4.81569	28.1194	OK	harpin-induced protein
XLOC_031826	0.314115	0	0.85962	OK	0.554671	0	1.38155	OK	4.41224	0.165303	8.65918	OK	0.163259	0	0.509461	OK	0	0	0	OK	0.598202	0	1.46243	OK	peroxidase 4
XLOC_065277	1.53343	0	3.64534	OK	1.56483	0	3.72484	OK	17.7268	2.77069	32.6828	OK	19.0955	3.23467	34.9564	OK	12.1913	1.15469	23.2279	OK	204.222	80.6192	327.825	OK	jasmonate-induced protein precursor
XLOC_068319	57.9922	15.3873	100.597	OK	26.9164	6.26882	47.5639	OK	649.807	75.9264	1223.69	OK	0.271157	0	0.7581	OK	0.210243	0	0.560401	OK	4.73803	0.914924	8.56114	OK	hessian fly response gene 1 protein
XLOC_049953	1.95754	0	4.79179	OK	4.52507	0	10.1084	OK	18.287	1.33871	35.2352	OK	10.8271	0	22.0169	OK	4.94446	0	10.9555	OK	51.3923	12.4678	90.3168	OK	phosphoenolpyruvate carboxylase kinase
XLOC_089647	1.55757	0	3.22338	OK	1.39483	0	2.92895	OK	14.5083	4.29368	24.723	OK	1.37672	0	2.89185	OK	0.87051	0	1.9288	OK	0.579366	0	1.33514	OK	probable glutathione s-transferase-like
XLOC_074840	5.31728	0	11.3271	OK	12.4194	3.32628	21.5126	OK	47.6721	15.8766	79.4677	OK	8.2296	1.67331	14.7859	OK	15.4961	4.53079	26.4614	OK	13.7712	4.06636	23.476	OK	tropinone reductase homolog at1g07440-like
XLOC_075195	0.948731	0	2.02141	OK	0.735954	0	1.61608	OK	8.39496	2.15786	14.6321	OK	2.22899	0.113441	4.34455	OK	1.5314	0	3.10376	OK	4.16895	0.680728	7.65717	OK	gdsl esterase lipase
XLOC_039950	1.06688	0	2.22227	OK	0.564408	0	1.26081	OK	7.89646	2.10663	13.6863	OK	8.01395	2.16424	13.8637	OK	4.36975	0.776272	7.96322	OK	9.16931	2.73485	15.6038	OK	endoglucanase 4 precursor
XLOC_024210	1.63239	0	3.47805	OK	8.55324	1.59367	15.5128	OK	11.6646	2.72905	20.6002	OK	6.81845	1.05892	12.578	OK	7.98831	1.3875	14.5891	OK	12.2509	3.08436	21.4175	OK	glycine-rich protein
XLOC_033020	4.26936	0	8.56193	OK	2.88595	0	6.02968	OK	26.3232	7.49612	45.1502	OK	13.6072	2.68975	24.5247	OK	1.05975	0	2.47325	OK	17.8796	4.27942	31.4797	OK	hypothetical protein TRIUR3_14388
XLOC_095269	10.011	2.24441	17.7776	OK	30.8493	10.6862	51.0124	OK	60.2619	23.2504	97.2734	OK	43.4789	16.1	70.8577	OK	23.0953	7.41765	38.773	OK	35.6795	12.7938	58.5652	OK	hypothetical protein F775_25981
XLOC_081279	1.37565	0	2.7713	OK	5.71866	1.26993	10.1674	OK	8.15208	2.1995	14.1047	OK	2.92768	0.354636	5.50073	OK	0.593003	0	1.31392	OK	1.02661	0	2.13621	OK	o-methyltransferase zrp4
XLOC_040699	4.2463	0.36254	8.13006	OK	7.31497	1.24247	13.3875	OK	23.199	7.37291	39.025	OK	14.4742	3.81497	25.1334	OK	2.9503	0.0309741	5.86962	OK	66.1509	25.5896	106.712	OK	phosphoenolpyruvate carboxylase kinase 1
XLOC_047324	8.77607	0.907967	16.6442	OK	27.1132	7.34157	46.8847	OK	46.9524	15.5426	78.3622	OK	14.8187	2.76628	26.8711	OK	19.5753	4.45773	34.6929	OK	30.9663	8.97937	52.9532	OK	peroxidase 51 precursor
XLOC_095270	8.94332	2.05983	15.8268	OK	30.1329	10.762	49.5039	OK	46.6905	17.8037	75.5772	OK	21.7279	7.19129	36.2644	OK	12.8092	3.5241	22.0942	OK	22.9642	7.65627	38.2721	OK	hypothetical protein F775_06709
XLOC_087031	20.6019	3.81321	37.3906	OK	48.796	14.4027	83.1892	OK	99.1129	35.7015	162.524	OK	28.6825	6.51636	50.8487	OK	37.8085	9.9989	65.6181	OK	53.1679	16.3069	90.0289	OK	---NA---
XLOC_074404	6.37229	0.659273	12.0853	OK	13.38	2.86084	23.8991	OK	30.3657	9.69736	51.034	OK	54.7167	19.9529	89.4805	OK	2.58047	0	5.38355	OK	44.1247	15.6933	72.5561	OK	enolase 1
XLOC_075984	17.9368	4.65612	31.2175	OK	47.3688	17.6016	77.136	OK	84.2011	32.9602	135.442	OK	10.699	2.49905	18.899	OK	15.3736	4.22635	26.5209	OK	134.18	53.7598	214.6	OK	SAUR-like auxin-responsive protein family LENGTH=183
XLOC_073965	5.27557	1.17438	9.37677	OK	9.274	2.73734	15.8107	OK	22.8569	8.51623	37.1975	OK	2.12458	0.181445	4.06771	OK	5.22835	1.14945	9.30725	OK	20.4158	7.59126	33.2403	OK	cytokinin oxidase dehydrogenase
XLOC_059075	34.5087	10.9587	58.0588	OK	80.5954	30.4182	130.773	OK	149.382	59.7205	239.044	OK	264.476	107.525	421.428	OK	143.588	57.2352	229.942	OK	261.58	106.351	416.809	OK	glucan endo- -beta-glucosidase gii
XLOC_059707	12.6965	2.97977	22.4132	OK	33.9935	11.5798	56.4073	OK	54.3905	20.293	88.4881	OK	26.8172	8.57992	45.0545	OK	32.6188	10.9736	54.2641	OK	125.879	50.7228	201.035	OK	---NA---
XLOC_078231	14.2739	4.47206	24.0757	OK	39.5232	13.8514	65.1951	OK	58.4761	21.3354	95.6168	OK	30.761	10.4092	51.1128	OK	29.1867	11.5373	46.8361	OK	155.557	45.3197	265.795	OK	cation h(+) antiporter 19-like
XLOC_032661	13.575	4.21787	22.932	OK	27.8159	9.63775	45.994	OK	54.7984	19.8071	89.7897	OK	11.2991	3.17224	19.4259	OK	22.1039	8.44121	35.7667	OK	84.0428	32.5795	135.506	OK	high-affinity potassium transporter
XLOC_028102	4.44046	1.31216	7.56876	OK	2.87035	0.685597	5.05511	OK	17.2693	6.74545	27.7932	OK	1.62566	0.25247	2.99886	OK	0.283199	0	0.621461	OK	0.668615	0	1.34818	OK	dehydration-responsive protein rd22-like
XLOC_032222	88.5671	35.6489	141.485	OK	242.297	97.1252	387.47	OK	338.878	131.756	546	OK	124.878	50.7395	199.017	OK	118.241	47.971	188.511	OK	671.597	227.648	1115.55	OK	glutamine synthetase
XLOC_033262	21.0427	8.39334	33.6921	OK	58.5021	21.3254	95.6788	OK	77.7524	26.8899	128.615	OK	34.2176	11.5301	56.9052	OK	40.4762	14.7869	66.1656	OK	113.521	37.49	189.551	OK	potassium transporter
XLOC_090026	18.4935	6.03393	30.9531	OK	56.6905	22.298	91.083	OK	60.315	23.8847	96.7452	OK	40.9628	15.6416	66.2841	OK	41.1383	15.6364	66.6401	OK	75.5349	30.4453	120.625	OK	alpha beta-hydrolases superfamily isoform 2
XLOC_034616	80.1931	30.3616	130.025	OK	109.806	42.7839	176.827	OK	22.7779	6.00537	39.5504	OK	31.1206	9.18317	53.0581	OK	92.2286	35.1021	149.355	OK	126.04	49.6843	202.396	OK	hypothetical protein TRIUR3_10755
XLOC_018785	74.2989	28.5846	120.013	OK	72.4616	27.727	117.196	OK	20.3922	5.74244	35.0419	OK	23.9843	7.11371	40.8548	OK	9.1965	1.5207	16.8723	OK	8.5258	1.4102	15.6414	OK	hypothetical protein TRIUR3_22789
XLOC_032048	207.809	73.7411	341.876	OK	217.814	79.3741	356.254	OK	56.8358	19.725	93.9467	OK	138.976	48.1411	229.812	OK	184.768	62.9692	306.568	OK	130.012	49.037	210.987	OK	senescence-associated protein
XLOC_060458	107.15	43.2163	171.083	OK	158.595	64.4806	252.709	OK	28.3219	9.83496	46.8088	OK	38.6928	14.2332	63.1524	OK	62.4883	24.2761	100.7	OK	25.6671	8.91042	42.4238	OK	omega-hydroxypalmitate o-feruloyl transferase-like
XLOC_081361	61.8469	23.0361	100.658	OK	93.4507	35.5599	151.341	OK	16.0726	4.8268	27.3183	OK	17.2429	5.90758	28.5783	OK	29.0091	10.0322	47.986	OK	10.6414	3.2095	18.0734	OK	0
XLOC_066298	80.9512	32.5426	129.36	OK	125.623	51.07	200.175	OK	20.7199	6.95705	34.4828	OK	43.2944	16.562	70.0269	OK	124.629	50.6631	198.594	OK	82.7219	33.3409	132.103	OK	---NA---
XLOC_028037	24.256	9.61237	38.8997	OK	37.3513	15.1225	59.58	OK	6.06253	1.8869	10.2381	OK	6.95335	2.2633	11.6434	OK	10.7199	3.83086	17.609	OK	3.83169	1.02615	6.63723	OK	white-brown-complex abc transporter family
XLOC_040083	40.7576	13.4394	68.0758	OK	59.8392	21.596	98.0824	OK	9.91985	1.52937	18.3103	OK	14.2963	2.95028	25.6424	OK	5.98959	0.34817	11.631	OK	7.12174	0.834661	13.4088	OK	hypothetical protein TRIUR3_15413
XLOC_087121	86.9583	33.8549	140.062	OK	106.628	41.9667	171.29	OK	20.9833	5.677	36.2896	OK	72.7278	27.4673	117.988	OK	149.227	60.0258	238.428	OK	131.786	52.5968	210.974	OK	hypothetical protein TRIUR3_10755
XLOC_091545	27.9608	9.30068	46.621	OK	16.2262	4.42693	28.0255	OK	6.58668	0.941566	12.2318	OK	29.2282	9.79688	48.6596	OK	47.3739	17.5811	77.1668	OK	6.21128	0.818479	11.6041	OK	---NA---
XLOC_071942	14.921	5.08922	24.7529	OK	16.7679	5.8838	27.652	OK	3.50727	0.590381	6.42416	OK	4.78353	1.02947	8.5376	OK	4.1234	0.76358	7.48323	OK	2.77858	0.416035	5.14113	OK	abc transporter g family member 16-like
XLOC_085561	15.3855	5.43597	25.335	OK	21.3832	7.96229	34.8042	OK	3.54344	0.64129	6.4456	OK	2.97317	0.461741	5.48459	OK	5.03277	1.1524	8.91313	OK	2.28697	0.275003	4.29894	OK	probable glycerol-3-phosphate acyltransferase 3-like
XLOC_054560	59.092	18.3454	99.8386	OK	74.7709	25.52	124.022	OK	13.5065	2.04779	24.9653	OK	17.5059	3.25246	31.7594	OK	18.3101	4.54455	32.0757	OK	7.2079	1.02586	13.3899	OK	non-specific lipid-transfer protein at2g13820-like
XLOC_024990	2284.82	487.233	4082.4	OK	2373.6	495.573	4251.62	OK	514.22	180.187	848.253	OK	4014.84	404.661	7625.03	OK	3132.14	557.873	5706.4	OK	2689.85	506.99	4872.72	OK	metallothionein-like protein
XLOC_072846	74.3593	29.8669	118.852	OK	96.3745	39.0774	153.672	OK	16.5678	5.35205	27.7835	OK	15.8083	5.02364	26.593	OK	19.5756	6.56115	32.59	OK	10.1999	2.83383	17.566	OK	gdsl esterase lipase at1g74460-like
XLOC_030718	59.2872	21.5018	97.0726	OK	68.2294	22.5523	113.906	OK	13.0826	4.56531	21.6	OK	7.04962	2.04053	12.0587	OK	6.69544	1.86687	11.524	OK	2.18458	0.270535	4.09862	OK	fatty acyl coa reductase
XLOC_037531	89.5913	34.5628	144.62	OK	125.653	49.883	201.424	OK	19.3202	4.93271	33.7076	OK	33.5844	10.6909	56.4778	OK	19.3003	4.90876	33.6919	OK	11.9807	2.2964	21.665	OK	predicted protein
XLOC_000288	44.4305	13.6339	75.2271	OK	16.7229	2.84012	30.6056	OK	9.1167	0.610462	17.6229	OK	241.604	96.898	386.31	OK	103.113	38.0695	168.157	OK	134.639	51.5024	217.775	OK	-dihydroxy-3-keto-5-methylthiopentene dioxygenase 2-like
XLOC_070512	75.5544	29.5301	121.579	OK	45.9849	17.0931	74.8767	OK	15.4001	4.58879	26.2114	OK	165.352	62.7893	267.914	OK	155.251	59.8213	250.682	OK	37.9336	13.0184	62.8487	OK	protein srg1-like
XLOC_089326	16.1331	5.57501	26.6912	OK	22.4792	8.28415	36.6743	OK	3.25606	0.49495	6.01718	OK	4.88835	1.04312	8.73359	OK	4.79656	0.977497	8.61562	OK	1.86031	0.137559	3.58307	OK	3-ketoacyl- synthase 11-like
XLOC_049719	223.555	59.2813	387.829	OK	230.551	57.6056	403.497	OK	43.0969	0	87.5422	OK	51.2764	0.298427	102.254	OK	30.4477	0	64.2933	OK	6.18674	0	15.6154	OK	predicted protein
XLOC_096923	68.8138	26.4217	111.206	OK	91.279	35.9886	146.569	OK	13.2238	3.14984	23.2977	OK	23.2148	7.08246	39.3471	OK	32.2068	10.7326	53.681	OK	11.8514	2.76947	20.9333	OK	tpa: bifunctional inhibitor ltp seed storage protein family
XLOC_056165	8.61739	1.99749	15.2373	OK	11.5463	3.08573	20.0069	OK	1.55052	0	3.21817	OK	6.45647	1.20526	11.7077	OK	3.52462	0.306679	6.74257	OK	3.42902	0.281737	6.5763	OK	Anamorsin
XLOC_078452	59.5953	21.1029	98.0877	OK	120.322	46.6475	193.996	OK	10.6571	1.40236	19.9118	OK	38.0315	11.72	64.3431	OK	93.2464	35.1399	151.353	OK	40.2837	12.704	67.8635	OK	hypothetical protein F775_04819
XLOC_072849	5.1164	1.15354	9.07925	OK	4.93629	1.04118	8.83141	OK	0.914492	0	1.90059	OK	2.04648	0.138794	3.95416	OK	4.62555	0.976258	8.27484	OK	23.256	8.77801	37.734	OK	myb-related protein 340-like
XLOC_033344	155.291	62.975	247.607	OK	140.143	56.7229	223.563	OK	27.7139	9.14813	46.2797	OK	14.6482	3.75847	25.538	OK	21.1232	6.2793	35.967	OK	11.1325	2.58846	19.6766	OK	non-specific lipid-transfer protein
XLOC_030835	55.8405	12.7558	98.9252	OK	55.2857	11.5827	98.9886	OK	9.64207	0	19.4757	OK	17.0774	1.86423	32.2905	OK	9.07809	0.401115	17.7551	OK	4.19552	0	9.53981	OK	vegetative cell wall protein gp1 precursor
XLOC_022143	13.1106	3.69932	22.5219	OK	4.41091	0.542242	8.27959	OK	2.25774	0.00830755	4.50717	OK	13.9733	4.03404	23.9126	OK	24.4573	8.34947	40.5651	OK	21.0088	7.06916	34.9483	OK	glutathione s-transferase
XLOC_081398	46.4494	15.9798	76.9191	OK	65.2552	24.0492	106.461	OK	7.99128	1.00159	14.981	OK	36.2011	11.7607	60.6416	OK	24.8534	6.99072	42.7161	OK	17.6953	4.55523	30.8353	OK	iaa-amino acid hydrolase ilr1-like 5
XLOC_093046	25.8402	6.95745	44.7229	OK	15.7867	3.19267	28.3807	OK	4.43055	0	8.93371	OK	8.00193	0.762232	15.2416	OK	7.51842	0.623965	14.4129	OK	2.53768	0	5.41052	OK	---NA---
XLOC_004516	12.5308	3.37988	21.6817	OK	9.78414	2.29832	17.27	OK	2.13832	0	4.32725	OK	8.41302	1.79524	15.0308	OK	18.1286	5.61198	30.6453	OK	2.27441	0	4.56906	OK	calcium-dependent protein kinase 5
XLOC_055493	90.024	33.3675	146.68	OK	102.382	38.4964	166.268	OK	15.1169	2.65641	27.5773	OK	28.1028	7.34324	48.8623	OK	32.3686	8.85495	55.8823	OK	13.3745	2.2943	24.4547	OK	omega-hydroxypalmitate o-feruloyl transferase-like
XLOC_080891	10.9252	3.47511	18.3754	OK	6.39381	1.6247	11.1629	OK	1.8124	0.110203	3.5146	OK	3.24129	0.522298	5.96029	OK	0.779262	0	1.65648	OK	0.379286	0	0.86222	OK	chalcone synthase
XLOC_082123	5.80072	1.61649	9.98495	OK	4.39014	1.06119	7.71908	OK	0.953012	0	1.915	OK	38.1929	15.3633	61.0225	OK	10.2925	3.45939	17.1256	OK	2.75792	0.528625	4.98721	OK	nitrate transporter -like
XLOC_072495	252.56	76.1882	428.932	OK	79.6157	28.1489	131.082	OK	40.6466	14.1045	67.1886	OK	172.691	56.5172	288.865	OK	84.6006	30.1369	139.064	OK	44.8901	15.724	74.0562	OK	alanine--glyoxylate aminotransferase 2 homolog mitochondrial-like
XLOC_057049	218.966	88.8186	349.114	OK	248.857	101.127	396.587	OK	34.6399	10.7963	58.4835	OK	18.9181	4.55637	33.2798	OK	25.4032	7.14034	43.666	OK	13.2676	2.47448	24.0607	OK	non-specific lipid-transfer protein
XLOC_036597	82.4043	33.5012	131.307	OK	112.4	45.4267	179.373	OK	12.8147	4.34818	21.2813	OK	20.5298	7.64517	33.4144	OK	14.1533	4.86622	23.4403	OK	8.42078	2.59101	14.2506	OK	tpa: laccase family protein
XLOC_084409	10.1455	3.43224	16.8588	OK	11.5178	4.01229	19.0233	OK	1.52572	0.129094	2.92235	OK	8.61142	2.79883	14.424	OK	9.29312	3.05554	15.5307	OK	2.09062	0.307983	3.87326	OK	respiratory burst oxidase protein d variant alpha
XLOC_055789	9.57015	2.18985	16.9505	OK	6.80014	1.21308	12.3872	OK	1.40201	0	2.97396	OK	43.7292	16.4283	71.0301	OK	28.7187	10.0032	47.4342	OK	25.6666	8.82156	42.5116	OK	abc transporter b family member 25-like
XLOC_090952	1362.64	453.784	2271.5	OK	1176.18	408.921	1943.44	OK	199.158	80.7608	317.555	OK	2648.22	691.553	4604.89	OK	2147.04	620.557	3673.53	OK	1377.22	455.395	2299.04	OK	metallothionein-like protein
XLOC_089948	69.0884	27.3108	110.866	OK	100.915	0	805.415	OK	10.0716	2.43836	17.7049	OK	28.0001	0	226.772	OK	10.4049	2.5113	18.2984	OK	4.74278	0	11.8792	OK	predicted protein
XLOC_058600	419.566	170.51	668.621	OK	453.011	183.882	722.141	OK	60.4993	20.4961	100.502	OK	17.0061	3.13513	30.8771	OK	23.397	5.29821	41.4957	OK	5.78304	0.0672801	11.4988	OK	non-specific lipid-transfer protein
XLOC_030689	16.711	4.41384	29.0082	OK	17.264	4.65061	29.8775	OK	2.36448	0	4.88439	OK	0	0	0	OK	0.458553	0	1.15272	OK	0.21776	0	0.620906	OK	non-specific lipid-transfer protein
XLOC_090251	1049.99	209.388	1890.59	OK	617.082	180.763	1053.4	OK	145.958	54.8233	237.093	OK	14027	13962.6	14091.4	OK	6581.13	6536.93	6625.33	OK	6041.76	6000.31	6083.21	OK	2 -deoxymugineic-acid 2 -dioxygenase-like
XLOC_083016	29.3525	9.18986	49.5151	OK	28.3126	8.70197	47.9231	OK	4.07322	0.0401006	8.10635	OK	12.7473	2.62333	22.8713	OK	10.4988	1.88533	19.1123	OK	15.4629	3.53972	27.386	OK	---NA---
XLOC_012806	10.8951	3.02749	18.7627	OK	11.4075	3.21181	19.6032	OK	1.44291	0	2.97658	OK	15.4436	4.86191	26.0253	OK	21.4565	7.39761	35.5153	OK	17.0499	5.55258	28.5471	OK	abscisic stress ripening
XLOC_003665	21.05	3.40851	38.6914	OK	22.3096	3.52943	41.0899	OK	2.67259	0	6.114	OK	0.162838	0	0.647516	OK	0.107168	0	0.499115	OK	0.0153349	0	0.158634	OK	heavy-metal-associated domain-containing expressed
XLOC_059110	5.61729	0.581161	10.6534	OK	3.53728	0.0527046	7.02185	OK	0.615629	0	1.48294	OK	0.43706	0	1.1062	OK	0.348409	0	0.916916	OK	1.99743	0	4.17936	OK	embryogenesis transmembrane
XLOC_064681	290.73	90.7735	490.687	OK	101	15.9094	186.091	OK	31.0244	0	64.2014	OK	3216.47	1220.67	5212.28	OK	1444.71	499.586	2389.82	OK	1106.18	386.291	1826.07	OK	2 -deoxymugineic-acid 2 -dioxygenase-like
XLOC_062949	102.865	26.2593	179.47	OK	53.4394	7.59375	99.285	OK	10.5237	0	22.9521	OK	188.998	59.6383	318.357	OK	130.764	34.9191	226.609	OK	184.531	60.4047	308.658	OK	vacuolar iron transporter homolog 4-like
XLOC_064999	752.27	281.219	1223.32	OK	313.463	90.69	536.236	OK	76.8591	6.50318	147.215	OK	1595.09	634.374	2555.8	OK	698.084	251.096	1145.07	OK	641.663	233.478	1049.85	OK	ids3_horvu ame: full=2 -deoxymugineic-acid 2 -dioxygenase ame: full=protein iron deficiency-specific 3
XLOC_072952	76.7379	26.7008	126.775	OK	80.5279	28.4953	132.561	OK	7.47814	1.08458	13.8717	OK	16.4527	4.21979	28.6857	OK	12.3941	2.61591	22.1723	OK	6.3814	0.197283	12.5655	OK	non-specific lipid-transfer protein
XLOC_000149	1255.13	459.739	2050.53	OK	470.59	190.763	750.416	OK	112.375	42.6051	182.145	OK	9199.14	904.021	17494.3	OK	4395.93	1049.99	7741.86	OK	3395.81	912.588	5879.04	OK	2 -deoxymugineic-acid 2 -dioxygenase-like
XLOC_031654	13.0042	2.642	23.3665	OK	16.2951	3.82544	28.7647	OK	1.12761	0	2.58072	OK	2.35276	0	4.96687	OK	3.13334	0	6.43161	OK	0.49061	0	1.23797	OK	blue copper protein
XLOC_003677	65.9571	25.4299	106.484	OK	24.8753	7.84379	41.9069	OK	5.66568	0.62653	10.7048	OK	953.701	325.721	1581.68	OK	362.511	143.939	581.083	OK	302.687	121.899	483.475	OK	nicotianamine aminotransferase a
XLOC_000663	17.4464	5.57147	29.3213	OK	7.96064	1.7717	14.1496	OK	1.47232	0	3.06577	OK	48.3242	18.6738	77.9746	OK	26.6491	9.48726	43.811	OK	31.0904	11.2583	50.9224	OK	major facilitator superfamily expressed
XLOC_080234	52.4422	0	124.76	OK	11.4651	0	35.6274	OK	4.32125	0.616369	8.02612	OK	22.697	7.93448	37.4596	OK	22.3895	6.89695	37.882	OK	11.3541	2.64485	20.0633	OK	glutathione s-transferase gstf2
XLOC_000406	9.09825	2.75104	15.4455	OK	4.11318	0.809062	7.4173	OK	0.721629	0	1.54042	OK	10.3998	3.25758	17.5421	OK	16.2323	5.75021	26.7143	OK	14.773	5.06597	24.48	OK	elongation factor 1 alpha
XLOC_052425	439.17	129.389	748.95	OK	175.441	67.5451	283.336	OK	34.0278	11.8347	56.2209	OK	3617.96	0	7866.77	OK	1641.21	185.705	3096.71	OK	1489.14	183.201	2795.09	OK	2 -deoxymugineic-acid 2 -dioxygenase-like
XLOC_095300	191.791	77.9501	305.631	OK	67.6787	25.7333	109.624	OK	13.1921	2.96299	23.4212	OK	1037.79	353.374	1722.2	OK	494.67	192.616	796.723	OK	462.847	181.756	743.938	OK	2 -deoxymugineic-acid 2 -dioxygenase-like
XLOC_000112	133.355	13.0896	253.62	OK	57.9333	1.44313	114.424	OK	7.99485	0	18.837	OK	401.359	50.1728	752.546	OK	239.076	29.1417	449.01	OK	246.692	37.7536	455.63	OK	major facilitator superfamily expressed
XLOC_068216	307.452	124.798	490.107	OK	160.29	62.7189	257.862	OK	18.3398	3.44142	33.2382	OK	3135.55	916.002	5355.11	OK	1489.69	539.302	2440.07	OK	1228.13	457.149	1999.1	OK	nicotianamine synthase 2
XLOC_030744	5.03749	1.12938	8.9456	OK	2.44394	0.274126	4.61375	OK	0.290222	0	0.685525	OK	1.56131	0.0582377	3.06438	OK	2.00292	0.1494	3.85644	OK	0.757704	0	1.59472	OK	adipocyte plasma membrane-associated
XLOC_029860	4.61927	0.477906	8.76063	OK	2.10791	0	4.3264	OK	0.253822	0	0.679607	OK	1.317	0	2.84089	OK	2.32661	0	4.73544	OK	2.04931	0	4.18281	OK	glutathione s-transferase expressed
XLOC_049905	376.385	152.425	600.345	OK	163.738	65.4744	262.002	OK	20.5085	5.02888	35.9882	OK	3487.12	836.113	6138.12	OK	1810.24	585.139	3035.35	OK	1390.18	472.549	2307.81	OK	nicotianamine synthase 2
XLOC_057457	408.349	165.152	651.545	OK	166.555	62.0991	271.011	OK	21.0014	2.90159	39.1013	OK	3418.71	1132.73	5704.68	OK	1744.52	664.068	2824.98	OK	1218.87	480.408	1957.32	OK	nicotianamine synthase 2
XLOC_034617	13.4155	0.866611	25.9644	OK	5.63337	0	12.1076	OK	0.670757	0	1.94027	OK	15.2501	0.873054	29.6272	OK	29.5862	5.13885	54.0335	OK	37.0952	8.01261	66.1777	OK	hypothetical protein F775_04817
XLOC_021602	83.3198	33.8737	132.766	OK	28.7099	10.9787	46.4411	OK	4.12864	0.782519	7.47477	OK	1224.39	257.937	2190.85	OK	464.781	155.418	774.144	OK	391.58	135.307	647.852	OK	nicotianamine aminotransferase a
XLOC_000662	49.0628	12.8207	85.305	OK	25.462	3.93247	46.9915	OK	2.38018	0	5.61865	OK	154.597	56.3289	252.866	OK	96.1508	31.2463	161.055	OK	104.404	35.8728	172.935	OK	protein zinc induced facilitator-like 1
XLOC_071999	279.478	7.6059	551.351	OK	129.334	0	263.694	OK	12.4852	0	27.6146	OK	883.823	0	2061.11	OK	486.679	0	1058.44	OK	569.174	0	1195.17	OK	major facilitator superfamily expressed
XLOC_031533	579.074	234.006	924.141	OK	317.275	122.053	512.497	OK	22.3379	1.80739	42.8684	OK	4258.75	1478.39	7039.1	OK	1949.26	767.625	3130.9	OK	1400.18	562.031	2238.32	OK	nicotianamine synthase 2
XLOC_039542	2.47431	0	5.00848	OK	0.414656	0	1.03281	OK	0.0868317	0	0.293986	OK	1.2384	0	2.69963	OK	0.197585	0	0.560365	OK	0.362355	0	0.91459	OK	b-box zinc finger family protein
XLOC_021008	271.402	109.976	432.829	OK	135.083	54.4659	215.699	OK	7.88376	1.26491	14.5026	OK	1826.75	504.982	3148.51	OK	810.166	292.428	1327.9	OK	669.819	245.099	1094.54	OK	nicotianamine synthase 2
XLOC_071536	341.414	104.564	578.264	OK	126.514	41.1116	211.917	OK	8.3363	0.609611	16.063	OK	1940.02	58.4393	3821.6	OK	950.229	192.407	1708.05	OK	543.818	136.607	951.029	OK	nicotianamine synthase 1
XLOC_042470	15.7383	1.18617	30.2904	OK	5.51435	0	11.9316	OK	0.363546	0	1.23086	OK	93.1801	29.4558	156.904	OK	33.6518	6.23171	61.0719	OK	46.3936	11.155	81.6322	OK	nicotianamine synthase 2
XLOC_093061	516.925	181.233	852.616	OK	287.733	111.159	464.308	OK	9.89684	2.70629	17.0874	OK	4404.02	1053.86	7754.17	OK	1813.48	357.085	3269.87	OK	1958.87	318.731	3599	OK	nicotianamine synthase 2
XLOC_052401	809.597	125.649	1493.54	OK	883.091	133.075	1633.11	OK	11.9259	0	40.3776	OK	10194.2	3995.58	16392.8	OK	3745.25	1230.08	6260.41	OK	2557.29	806.917	4307.67	OK	nicotianamine synthase 2
XLOC_033907	34.5677	11.2472	57.8883	OK	80.5808	30.6112	130.55	OK	0.387452	0	1.0374	OK	111.805	43.9182	179.692	OK	385.58	155.495	615.665	OK	29.8893	9.24015	50.5384	OK	hypothetical protein TRIUR3_14546
XLOC_062987	27.594	5.36465	49.8233	OK	27.9647	5.19884	50.7305	OK	0.305334	0	1.03377	OK	338.58	135.496	541.664	OK	106.211	36.5201	175.902	OK	76.7137	24.52	128.907	OK	nicotianamine synthase 2
XLOC_003257	12.7266	2.51541	22.9378	OK	3.70598	0	7.49396	OK	0.124533	0	0.421631	OK	67.8677	25.4161	110.319	OK	23.8279	6.55561	41.1002	OK	32.3139	10.8141	53.8136	OK	nicotianamine synthase 2
XLOC_018069	72.141	28.3563	115.926	OK	59.5884	22.9476	96.2292	OK	0.610571	0	1.44221	OK	655.17	236.563	1073.78	OK	243.033	98.1899	387.875	OK	166.116	67.5386	264.694	OK	---NA---
XLOC_025749	547.285	219.97	874.599	OK	431.125	169.516	692.734	OK	4.03273	0	9.37225	OK	5480.42	1820.31	9140.52	OK	1802.01	719.049	2884.97	OK	1261.09	510.378	2011.81	OK	nicotianamine synthase 2
XLOC_029165	15.3842	2.12242	28.646	OK	2.68965	0	6.74535	OK	0.091687	0	0.314829	OK	386.471	108.145	664.796	OK	169.797	52.0402	287.554	OK	5.19256	0	11.348	OK	nadp-dependant malate dehydrogenase
XLOC_041225	1.56111	0	4.54274	OK	0.628422	0	2.2153	OK	1.92633	0	5.4836	OK	0.893923	0	3.07059	OK	2762.66	0	11329.1	OK	2.44716	0	6.52991	OK	small nuclear ribonucleoprotein sm d3
XLOC_053642	2.67599	0.172863	5.17911	OK	7.49783	1.68188	13.3138	OK	2.58125	0.145642	5.01686	OK	0.76892	0	1.69585	OK	29.9089	10.9489	48.869	OK	1.03374	0	2.18933	OK	lux
XLOC_039771	0.312961	0	0.934724	OK	2.58017	0	5.78893	OK	0.184445	0	0.584451	OK	0.251501	0	0.676308	OK	9.27552	0	18.6273	OK	0.171785	0	0.493751	OK	3fe-4s ferredoxin
XLOC_002070	1.28981	0	2.79942	OK	2.12883	0	4.42659	OK	0.397903	0	1.01536	OK	0.281377	0	0.762191	OK	10.06	2.0658	18.0542	OK	1.4479	0	3.15877	OK	protein
XLOC_087457	0	0	0	OK	1.07307	0	2.47732	OK	0.124042	0	0.41997	OK	0.17544	0	0.547472	OK	5.13522	0.236028	10.0344	OK	5.24178	0.387598	10.096	OK	ef hand family
XLOC_010434	0.242545	0	0.656573	OK	2.80332	0.00900625	5.59764	OK	0.250344	0	0.676186	OK	0.136493	0	0.416747	OK	3.76063	0.223277	7.29798	OK	1.01423	0	2.25635	OK	predicted protein
XLOC_001933	1.90777	0	4.06613	OK	2.03005	0	4.30973	OK	0.790057	0	1.86617	OK	0.195761	0	0.586932	OK	5.28509	0.367232	10.203	OK	1.81996	0	3.90669	OK	predicted protein
XLOC_072609	0	0	0	OK	0.249084	0	0.583187	OK	0.0328636	0	0.111267	OK	0.0929467	0	0.251773	OK	2.49213	0.389759	4.5945	OK	0	0	0	OK	pumilio homolog chloroplastic-like
XLOC_068617	0.506185	0	1.64305	OK	4.12724	0	9.81197	OK	0.364698	0	1.37735	OK	1.12717	0	3.05007	OK	27.2348	1.64409	52.8255	OK	11.5814	0	23.6472	OK	---NA---
XLOC_009984	0	0	0	OK	0.528892	0	1.22668	OK	0	0	0	OK	0.183179	0	0.496193	OK	4.1044	0.525124	7.68367	OK	0.186045	0	0.501448	OK	group3 late embryogenesis abundant protein
XLOC_086097	0	0	0	OK	6.35085	0.442843	12.2589	OK	0.274233	0	0.793261	OK	0.587766	0	1.48763	OK	12.5515	2.27775	22.8252	OK	4.4486	0.106653	8.79055	OK	cortical cell-delineating protein
XLOC_069981	0.347822	0	0.885001	OK	3.74288	0	8.03498	OK	0.959102	0	2.80247	OK	0.155633	0	0.379283	OK	2.65053	0	5.95819	OK	0.208165	0	0.514839	OK	non-lysosomal glucosylceramidase-like
XLOC_073962	2.54362	0	5.33528	OK	13.6131	2.84259	24.3836	OK	3.06248	0	6.29784	OK	1.06578	0	2.46135	OK	17.9494	4.45714	31.4416	OK	1.31414	0	2.9519	OK	protein
XLOC_005499	1.69727	0	4.03485	OK	8.95097	0.0832072	17.8187	OK	0.303723	0	0.999056	OK	2.31355	0	5.34301	OK	36.85	8.88971	64.8103	OK	1.68453	0	4.02049	OK	proteasome subunit alpha type-5-like
XLOC_009876	0.000571489	0	0.0147332	OK	0.000112318	0	0.00644782	OK	0	0	0	OK	1.35235	0	2.86374	OK	20.8826	6.83287	34.9323	OK	0.940579	0	2.07024	OK	aquaporin tip4-1
XLOC_084505	1.12726	0	2.47254	OK	1.61206	0	3.40316	OK	0.832466	0	1.88512	OK	0.232574	0	0.629994	OK	3.56417	0.182274	6.94606	OK	0.977308	0	2.15108	OK	protein
XLOC_002299	0.290946	0	0.654235	OK	1.26685	0.0834388	2.45027	OK	0.0292208	0	0.0989328	OK	0.163737	0	0.397796	OK	2.34571	0.402668	4.28875	OK	0.464056	0	1.00414	OK	snf1-related protein kinase catalytic subunit alpha kin10
XLOC_011337	0	0	0	OK	2.501	0.131904	4.87009	OK	0.193461	0	0.512406	OK	0.379217	0	0.908982	OK	5.37794	0.976316	9.77956	OK	1.12822	0	2.38249	OK	cbf protein 4
XLOC_056423	0.165324	0	0.522533	OK	1.08874	0	2.51351	OK	0	0	0	OK	0.354254	0	0.959599	OK	4.98412	0.202342	9.76589	OK	0.635931	0	1.55466	OK	hypothetical protein F775_43762
XLOC_069634	0	0	0	OK	11.6632	0.6988	22.6276	OK	1.34989	0	3.55711	OK	2.33741	0	4.90919	OK	32.8297	8.98571	56.6736	OK	5.23532	0	11.1064	OK	cbf protein 4
XLOC_011225	16.7203	0	44.0197	OK	90.8992	0	199.279	OK	10.8779	0	30.469	OK	22.7443	0	54.1964	OK	309.046	16.3229	601.769	OK	8.95882	0	27.4457	OK	---NA---
XLOC_002613	2.41583	0	4.99956	OK	3.3272	0	6.70542	OK	0.34375	0	0.920388	OK	0.825267	0	1.94827	OK	11.1113	2.17433	20.0483	OK	1.2856	0	2.88778	OK	60s ribosomal protein
XLOC_085977	2.07371	0	7.28409	OK	0.621634	0	1.36096	OK	2.67443	0.261338	5.08752	OK	0.378053	0	0.893032	OK	5.08909	0	11.4545	OK	0.3915	0	1.24599	OK	protein
XLOC_089197	8.8015	1.80738	15.7956	OK	5.60645	0.758247	10.4547	OK	4.01062	0.324505	7.69674	OK	0.23873	0	0.646669	OK	3.1775	0.0929639	6.26203	OK	2.1187	0	4.30613	OK	calcium-binding protein cml25 26
XLOC_002064	0.964762	0.0823693	1.84716	OK	3.1755	0.827294	5.52371	OK	0.166542	0	0.387052	OK	0.675798	0.00393311	1.34766	OK	8.56919	3.07779	14.0606	OK	1.15951	0.112793	2.20623	OK	elongation factor 2
XLOC_053064	0.773981	0	1.83995	OK	3.89374	0.0361957	7.75128	OK	0.231164	0	0.668676	OK	0.496315	0	1.25617	OK	5.96651	0.519147	11.4139	OK	3.00125	0	6.07516	OK	protein
XLOC_003402	3.50645	0.456564	6.55633	OK	3.47583	0.42729	6.52437	OK	1.94219	0.0306433	3.85374	OK	1.0384	0	2.19894	OK	12.1533	3.63384	20.6727	OK	3.38327	0.385959	6.38059	OK	actin
XLOC_022325	0.954435	0	2.07152	OK	1.81095	0	3.6748	OK	0.700714	0	1.56977	OK	0.360105	0	0.874867	OK	4.12068	0.5018	7.73955	OK	4.92303	0.873238	8.97283	OK	myb domain protein 36 LENGTH=333
XLOC_009610	1.17573	0	2.67786	OK	2.91936	0	6.03397	OK	1.29268	0	2.92188	OK	1.04853	0	2.43025	OK	9.97996	1.61737	18.3425	OK	0.314405	0	0.869655	OK	hypothetical protein TRIUR3_21122
XLOC_081548	3.3533	0	7.35511	OK	15.7303	1.80805	29.6525	OK	4.50087	0	9.60777	OK	4.13114	0	8.91126	OK	39.1627	9.76509	68.5604	OK	14.6932	1.72203	27.6644	OK	---NA---
XLOC_001857	8.45091	0	17.2689	OK	43.3246	9.94327	76.7059	OK	2.52438	0	5.91619	OK	16.8143	1.48556	32.143	OK	152.394	54.8075	249.981	OK	3.91362	0	8.57967	OK	predicted protein
XLOC_014709	0.0450864	0	0.158513	OK	1.75515	0.0191462	3.49115	OK	0.168735	0	0.446837	OK	0.736602	0	1.6078	OK	6.62214	1.53408	11.7102	OK	0.481643	0	1.10146	OK	hypothetical protein TRIUR3_19933
XLOC_081108	0.0500071	0	0.158055	OK	1.15931	0	2.32884	OK	0.0383283	0	0.129768	OK	0.424268	0	0.948077	OK	3.78698	0.75359	6.82038	OK	0.364495	0	0.828597	OK	Leucine-rich repeat receptor-like protein kinase
XLOC_002014	2.39014	0.154398	4.62589	OK	8.6572	2.28181	15.0326	OK	0.54882	0	1.24281	OK	4.81515	0.876295	8.754	OK	42.386	16.5828	68.1892	OK	8.46002	2.17005	14.75	OK	predicted protein
XLOC_025114	1.65458	0	3.40617	OK	0.808723	0	1.85717	OK	1.22563	0	2.52337	OK	0.63875	0	1.37113	OK	5.60487	0.802421	10.4073	OK	0.272655	0	0.659787	OK	peroxidase-like protein
XLOC_052274	6.71822	0	15.9709	OK	56.0046	4.71691	107.292	OK	18.0515	0	38.7935	OK	8.16605	0	19.2782	OK	71.6242	8.72211	134.526	OK	23.3637	0	48.3635	OK	predicted protein
XLOC_021157	5.747	0.352843	11.1412	OK	8.76331	1.09971	16.4269	OK	0.558925	0	1.42625	OK	3.15648	0	6.53575	OK	27.436	7.89431	46.9776	OK	1.93186	0	4.18023	OK	abscisic stress-ripening protein 1
XLOC_024772	1.63624	0	3.46921	OK	5.9475	0.767058	11.1279	OK	2.55242	0	5.17475	OK	3.02129	0.0199977	6.02259	OK	25.002	8.05109	41.953	OK	1.18842	0	2.60636	OK	hypothetical protein TRIUR3_21122
XLOC_002338	0.717393	0	1.70543	OK	5.00297	0.348856	9.65709	OK	0.221096	0	0.639554	OK	2.34658	0	4.89247	OK	19.2968	5.29403	33.2995	OK	3.27803	0	6.58525	OK	protein
XLOC_096033	1.47783	0	3.20655	OK	3.1578	0	6.61894	OK	2.00874	0.0813296	3.93614	OK	0.755784	0.00552009	1.50605	OK	6.16896	0.359966	11.978	OK	2.94731	0.0284134	5.86621	OK	pseudo-response receiver
XLOC_081911	2.9428	0	6.01903	OK	11.4915	2.29256	20.6904	OK	4.71137	0.26583	9.15691	OK	2.23332	0	4.69118	OK	17.9415	4.63154	31.2514	OK	6.59119	0.86854	12.3138	OK	ring zinc finger domain superfamily protein
XLOC_071580	0.632157	0	1.47271	OK	4.10284	0.36111	7.84457	OK	0.0782851	0	0.26505	OK	1.96604	0	4.02412	OK	15.7185	4.46376	26.9732	OK	1.23897	0	2.63825	OK	hypothetical protein F775_28540
XLOC_012803	0.293288	0	0.700875	OK	0.33345	0	0.785267	OK	0.123305	0	0.337553	OK	0.385949	0	0.893188	OK	2.98226	0.389721	5.5748	OK	1.19546	0	2.43886	OK	brown planthopper-induced resistance protein 1
XLOC_054869	12.3274	0.61187	24.043	OK	28.7346	6.99444	50.4748	OK	19.4008	2.98356	35.818	OK	13.9227	1.78636	26.0591	OK	103.676	30.1407	177.211	OK	8.25222	0.230902	16.2735	OK	heavy metal-associated domain containing protein
XLOC_033149	2.15878	0.252777	4.06479	OK	4.98301	1.25067	8.71535	OK	0.866206	0	1.87869	OK	1.33441	0	2.71401	OK	9.89224	2.74237	17.0421	OK	0.244022	0	0.568224	OK	f-box family isoform 1
XLOC_077192	5.26073	0.930676	9.59079	OK	14.3191	4.54809	24.0901	OK	2.65787	0.207014	5.10874	OK	3.40815	0.318831	6.49746	OK	24.6324	8.09232	41.1725	OK	2.27517	0.0121697	4.53818	OK	zinc finger protein constans-like 9
XLOC_049798	4.34059	0	8.87797	OK	7.59052	0.438766	14.7423	OK	2.85773	0	6.14138	OK	4.31309	0	8.87337	OK	31.1189	8.51307	53.7248	OK	3.3758	0	7.10499	OK	disease resistance
XLOC_010426	0.165846	0	0.410642	OK	0.728399	0	1.51676	OK	0.175982	0	0.432594	OK	0.62869	0	1.33038	OK	4.4574	1.05898	7.85582	OK	0.3668	0	0.823394	OK	plastid-specific 30s ribosomal protein 1
XLOC_015641	0.362276	0	0.802152	OK	0.18793	0	0.449938	OK	0.265545	0	0.609493	OK	0.436017	0	0.946711	OK	3.09004	0.632556	5.54753	OK	0.714499	0	1.46919	OK	uncharacterized aarf domain-containing protein kinase chloroplastic-like
XLOC_096731	0.322729	0	0.750261	OK	0.0748322	0	0.219222	OK	1.98118	0.181733	3.78062	OK	1.40951	0.0423046	2.77672	OK	9.96374	3.13598	16.7915	OK	13.0798	4.55702	21.6026	OK	glucan endo- -beta-glucosidase 13
XLOC_002173	2.96881	0	6.10684	OK	4.07369	0	8.15775	OK	0.803059	0	1.93443	OK	2.11373	0	4.55951	OK	14.9277	3.24071	26.6147	OK	3.86229	0	7.8181	OK	40s ribosomal protein s5
XLOC_001143	9.88817	0	19.845	OK	44.5583	10.5214	78.5953	OK	4.15727	0	9.17832	OK	20.5897	2.60597	38.5734	OK	143.47	51.1975	235.743	OK	6.03333	0	12.5845	OK	predicted protein
XLOC_013180	0.680876	0	1.66231	OK	5.91483	0.424713	11.4049	OK	0.938034	0	2.20568	OK	9.40805	1.41571	17.4004	OK	65.4845	24.2422	106.727	OK	17.3309	4.22286	30.4389	OK	tubby-like f-box protein 7-like
XLOC_025561	3.61665	0	8.02602	OK	24.3269	3.56318	45.0906	OK	6.92293	0	14.4407	OK	6.1327	0	12.9867	OK	41.7083	9.22593	74.1906	OK	13.4611	1.106	25.8162	OK	TPA: hypothetical protein ZEAMMB73_392643
XLOC_042310	2.47364	0	5.22765	OK	6.19745	0.455479	11.9394	OK	6.15556	0.474661	11.8365	OK	2.04798	0	4.41768	OK	13.3755	2.66018	24.0908	OK	7.02217	0.754466	13.2899	OK	gibberellin receptor gid1l3
XLOC_043164	3.28973	0.412127	6.16734	OK	4.0305	0.623819	7.43717	OK	3.73901	0.522657	6.95537	OK	0.92478	0	1.9757	OK	5.78047	1.23021	10.3307	OK	1.37442	0	2.83108	OK	disease resistance protein rga1
XLOC_076120	11.4853	2.37973	20.5909	OK	25.9977	8.03516	43.9602	OK	12.3736	2.67732	22.0699	OK	14.7267	3.54688	25.9065	OK	90.596	35.5337	145.658	OK	21.2842	6.17184	36.3966	OK	bcl-2 binding anthanogene-1
XLOC_071629	0.760657	0	1.60465	OK	1.25923	0	2.73336	OK	0.627488	0	1.45513	OK	1.52564	0	3.183	OK	8.8155	1.77912	15.8519	OK	1.56916	0	3.34411	OK	haloacid dehalogenase-like hydrolase-like
XLOC_067742	3.38636	0.312053	6.46067	OK	7.46172	1.7897	13.1337	OK	1.53304	0	3.16764	OK	2.50627	0.148524	4.86402	OK	14.4638	3.46669	25.4608	OK	0.328694	0	0.821517	OK	predicted protein
XLOC_054418	11.4549	1.67703	21.2327	OK	27.8101	7.56845	48.0517	OK	7.61053	0.615779	14.6053	OK	7.16383	0.495623	13.832	OK	40.8847	12.868	68.9014	OK	3.77437	0	7.70381	OK	tpa: plant-specific domain tigr01615 family protein
XLOC_027428	15.8064	3.83968	27.7731	OK	28.1516	8.56611	47.737	OK	14.6227	3.2544	25.991	OK	18.0764	4.5483	31.6046	OK	102.699	40.2759	165.121	OK	19.216	5.04929	33.3828	OK	hypothetical protein TRIUR3_25944
XLOC_059924	4.5001	0.446221	8.55397	OK	15.5005	4.33933	26.6616	OK	6.81976	1.16088	12.4786	OK	4.01819	0.322263	7.71412	OK	22.7407	7.2757	38.2057	OK	5.47554	0.806636	10.1444	OK	ap2 erebp transcription factor superfamily protein
XLOC_038141	6.36162	0.445849	12.2774	OK	22.7527	5.94519	39.5602	OK	5.51951	0.206786	10.8322	OK	4.9428	0.0707281	9.81488	OK	27.8413	7.94262	47.74	OK	12.8647	2.37653	23.3528	OK	ring-h2 zinc finger protein
XLOC_060894	1.40589	0	3.50485	OK	8.07413	0	16.42	OK	0.617068	0	1.76118	OK	10.5955	0.842432	20.3485	OK	57.3119	18.5218	96.102	OK	3.71808	0	7.83024	OK	tpa: thaumatin domain family protein
XLOC_077515	8.71319	0.583379	16.843	OK	33.9765	9.33156	58.6215	OK	4.87946	0.192866	9.56606	OK	23.3239	7.16064	39.4871	OK	125.83	46.3441	205.315	OK	10.4044	0.616783	20.1919	OK	heavy metal-associated isoprenylated plant protein 26-like
XLOC_028739	3.3106	0.175325	6.44588	OK	5.9297	0.893562	10.9658	OK	2.40854	0	4.83976	OK	2.37102	0	4.77204	OK	12.6803	3.27337	22.0872	OK	3.90601	0.3658	7.44623	OK	cysteine histidine-rich c1 domain family protein
XLOC_037627	2.43589	0.0645943	4.80719	OK	8.36882	1.90478	14.8329	OK	3.16842	0.231946	6.1049	OK	3.6951	0.36925	7.02095	OK	18.4807	5.95051	31.0109	OK	1.97998	0	3.99238	OK	---NA---
XLOC_072872	14.655	4.29847	25.0116	OK	34.1083	8.81713	59.3996	OK	9.84645	2.19529	17.4976	OK	9.80344	2.38127	17.2256	OK	48.4469	13.6483	83.2455	OK	3.14822	0.220524	6.07592	OK	plant-specific domain tigr01615 family protein
XLOC_031623	3.93679	0	7.93084	OK	6.74812	0.613708	12.8825	OK	2.56956	0	5.38824	OK	4.69948	0.141049	9.25792	OK	22.5524	6.0602	39.0445	OK	4.01622	0.0719975	7.96044	OK	avr9 cf-9 rapidly elicited protein 146
XLOC_085553	7.51608	1.09639	13.9358	OK	22.8194	6.51176	39.1271	OK	9.49857	1.23868	17.7585	OK	6.21167	1.03436	11.389	OK	29.5136	7.91245	51.1147	OK	7.6969	1.40572	13.9881	OK	sugar transport protein 5
XLOC_078828	1.93552	0.0780391	3.793	OK	8.42391	2.26924	14.5786	OK	1.57739	0.00580413	3.14897	OK	2.48377	0.224575	4.74296	OK	11.7828	3.61216	19.9535	OK	4.09474	0.756436	7.43304	OK	protein glutamine dumper 3-like
XLOC_017149	0.135782	0	0.398183	OK	1.41719	0	2.98536	OK	0.0949679	0	0.302432	OK	28.2043	9.93848	46.4701	OK	130.228	52.9226	207.533	OK	29.8187	10.6548	48.9826	OK	wir1a_wheat ame: full=protein wir1a
XLOC_093878	23.9688	7.1801	40.7576	OK	58.8848	20.1931	97.5766	OK	7.19478	0.920654	13.4689	OK	13.829	3.07432	24.5837	OK	62.6752	19.8569	105.493	OK	34.9734	11.2113	58.7356	OK	hypothetical protein F775_04819
XLOC_008912	0.407264	0	0.820989	OK	1.48827	0.310008	2.66654	OK	0.422858	0	0.849433	OK	1.24497	0.22643	2.26351	OK	5.58609	1.9854	9.18677	OK	2.23978	0.591727	3.88784	OK	subtilisin-like protease
XLOC_012604	16.0894	4.77029	27.4085	OK	40.1725	14.9157	65.4293	OK	15.447	4.47794	26.416	OK	12.2045	3.18158	21.2274	OK	49.804	19.02	80.5881	OK	14.2824	4.0261	24.5387	OK	glycine-rich rna-binding protein blt801-like
XLOC_039746	6.7867	1.09084	12.4826	OK	19.897	6.08102	33.7131	OK	4.60319	0.468422	8.73796	OK	11.6159	2.83023	20.4016	OK	46.7571	17.4333	76.0809	OK	33.0637	11.85	54.2774	OK	disease resistance response
XLOC_031315	8.11776	1.39932	14.8362	OK	21.3204	6.44354	36.1973	OK	4.28172	0.282481	8.28097	OK	38.8401	13.8239	63.8562	OK	155.683	63.2069	248.16	OK	41.6781	15.0524	68.3039	OK	lipid-transfer protein dir1
XLOC_035915	0.638815	0	1.46482	OK	1.57162	0	3.26593	OK	0.955745	0	2.09806	OK	17.6121	5.52677	29.6974	OK	69.0739	27.4541	110.694	OK	38.8549	14.4999	63.2099	OK	---NA---
XLOC_033879	15.3283	4.57286	26.0838	OK	31.5151	11.4182	51.612	OK	9.37028	2.24163	16.4989	OK	16.0937	4.90993	27.2775	OK	62.5077	24.637	100.378	OK	35.5751	13.2479	57.9022	OK	hypothetical protein ZEAMMB73_184705
XLOC_061532	11.7881	2.25778	21.3183	OK	34.421	11.1634	57.6787	OK	5.42318	0.352822	10.4935	OK	11.9255	2.30628	21.5447	OK	46.0961	16.0561	76.1362	OK	1.76834	0	3.82639	OK	leucine zipper protein
XLOC_032676	14.6747	3.81174	25.5376	OK	12.7177	2.705	22.7304	OK	5.76803	0	12.0312	OK	48.8261	17.4856	80.1667	OK	187.375	78.2148	296.536	OK	6.9363	0	14.0842	OK	dna polymerase epsilon catalytic subunit
XLOC_004095	146.896	56.1746	237.617	OK	287.642	115.784	459.5	OK	108.499	39.8472	177.15	OK	57.0107	18.0181	96.0033	OK	216.413	85.4765	347.35	OK	58.9165	19.4919	98.3412	OK	glycine-rich rna binding protein
XLOC_002266	135.372	51.2521	219.491	OK	264.874	106.196	423.552	OK	112.639	41.6105	183.668	OK	58.6644	18.7085	98.6202	OK	213.981	84.4416	343.52	OK	58.6035	19.3598	97.8472	OK	glycine-rich rna binding protein
XLOC_034934	7.52998	1.54628	13.5137	OK	21.9307	7.32988	36.5315	OK	7.65241	1.64599	13.6588	OK	14.3573	4.2366	24.4781	OK	49.2601	18.9232	79.5971	OK	14.3219	4.42754	24.2162	OK	predicted protein
XLOC_034871	853.677	331.755	1375.6	OK	1752.19	602.054	2902.33	OK	720.363	284.488	1156.24	OK	439.478	178.232	700.725	OK	1501.36	535.443	2467.27	OK	378.482	153.679	603.285	OK	glycine-rich rna binding protein
XLOC_079387	1.69193	0	3.54059	OK	2.69228	0.00574327	5.37882	OK	1.75874	0	3.66819	OK	24.8291	8.24986	41.4083	OK	82.8575	32.9468	132.768	OK	21.2736	6.78255	35.7646	OK	PREDICTED: uncharacterized protein LOC101760890
XLOC_001195	216.149	85.6996	346.597	OK	423.228	172.031	674.425	OK	162.253	62.7919	261.714	OK	94.9694	34.1047	155.834	OK	312.995	126.273	499.717	OK	90.6925	33.0059	148.379	OK	glycine-rich rna binding protein
XLOC_067573	33.9732	12.8469	55.0995	OK	70.9355	27.3401	114.531	OK	45.2305	17.2046	73.2563	OK	16.5943	5.71196	27.4767	OK	53.9345	20.6692	87.1998	OK	20.4344	7.06322	33.8055	OK	histidine decarboxylase-like
XLOC_035131	14.692	4.30504	25.0789	OK	41.4576	15.5753	67.3399	OK	13.3902	3.74547	23.035	OK	28.7868	10.1941	47.3796	OK	92.0569	37.0675	147.046	OK	33.4428	12.1927	54.6928	OK	wheat cold induced 16
XLOC_000696	3.11961	0.204822	6.03439	OK	0.853857	0	1.89283	OK	13.0482	3.71297	22.3834	OK	73.4739	29.3641	117.584	OK	23.2415	7.901	38.5819	OK	136.129	55.3306	216.927	OK	sag12 protein
XLOC_000481	1.5824	0	3.2787	OK	0.741413	0	1.67003	OK	6.18711	1.13386	11.2404	OK	215.118	86.4286	343.807	OK	67.8924	26.9312	108.854	OK	408.927	152.267	665.586	OK	sag12 protein
XLOC_054985	798.416	241.411	1355.42	OK	360.043	133.525	586.562	OK	911.714	258.46	1564.97	OK	488.925	169.364	808.485	OK	153.043	61.8703	244.215	OK	75.4788	30.5894	120.368	OK	gdsl esterase lipase at4g28780-like
XLOC_005679	164.158	66.5525	261.764	OK	162.317	65.8472	258.788	OK	103.708	42.0629	165.354	OK	234.17	93.4299	374.91	OK	72.9073	29.1632	116.651	OK	60.6136	23.9735	97.2538	OK	---NA---
XLOC_093253	45.6069	17.1243	74.0894	OK	29.2359	10.0927	48.3791	OK	67.6841	26.4802	108.888	OK	91.6282	36.6841	146.572	OK	28.108	9.6493	46.5667	OK	102.54	41.2359	163.843	OK	---NA---
XLOC_087612	9.80829	3.12488	16.4917	OK	16.1169	5.80296	26.4308	OK	6.94827	1.96997	11.9266	OK	29.1261	11.3874	46.8648	OK	8.83385	2.71709	14.9506	OK	11.5405	3.94218	19.1388	OK	glucan endo- -beta-glucosidase 13
XLOC_094290	65.374	25.5619	105.186	OK	36.1854	13.0703	59.3006	OK	59.7269	23.1699	96.2838	OK	99.3161	39.9546	158.678	OK	29.8976	10.3852	49.41	OK	111.336	45.07	177.602	OK	predicted protein
XLOC_028886	32.379	13.1643	51.5937	OK	19.2475	6.81642	31.6787	OK	33.6246	12.2381	55.0112	OK	37.6504	15.2895	60.0114	OK	11.225	4.32742	18.1226	OK	33.5804	12.2819	54.8788	OK	abc transporter c family member 5-like
XLOC_091249	30.0315	10.4228	49.6403	OK	32.3443	11.3677	53.3209	OK	15.7557	4.46703	27.0443	OK	79.5006	31.5391	127.462	OK	23.3744	7.56326	39.1856	OK	37.518	13.7413	61.2947	OK	predicted protein
XLOC_055215	28.3797	11.432	45.3273	OK	11.2491	4.14434	18.3539	OK	19.5332	7.67922	31.3872	OK	51.3554	20.8623	81.8484	OK	15.0708	5.7796	24.362	OK	44.9045	18.2567	71.5523	OK	predicted protein
XLOC_060933	7.35455	1.03837	13.6707	OK	3.92914	0.530248	7.32804	OK	8.9424	1.61728	16.2675	OK	59.1697	23.5709	94.7684	OK	17.1905	4.87679	29.5043	OK	65.6687	26.4016	104.936	OK	sulfotransferase 17
XLOC_004920	190.23	75.3567	305.104	OK	198.368	78.5247	318.211	OK	108.065	40.0349	176.094	OK	308.183	124.732	491.635	OK	86.4742	30.7551	142.193	OK	67.0498	22.7321	111.367	OK	protein
XLOC_053580	15.925	5.74831	26.1016	OK	18.929	7.01814	30.8398	OK	8.40196	2.56964	14.2343	OK	143.167	56.6406	229.694	OK	39.6789	15.8442	63.5136	OK	55.6586	22.5788	88.7385	OK	homocysteine s-methyltransferase 1
XLOC_053899	85.1862	33.7499	136.623	OK	71.126	27.6236	114.629	OK	81.3516	32.0408	130.663	OK	535.491	202.464	868.519	OK	147.951	59.9838	235.917	OK	152.676	62.049	243.303	OK	methylthioribose kinase
XLOC_069347	82.8115	33.6149	132.008	OK	47.2373	18.6949	75.7797	OK	66.3229	26.7679	105.878	OK	249.77	96.483	403.058	OK	67.6575	27.3082	108.007	OK	152.059	61.0519	243.066	OK	vegetative cell wall protein gp1-like
XLOC_055421	60.2768	23.815	96.7386	OK	38.8206	14.6001	63.041	OK	43.3292	16.5047	70.1538	OK	310.265	121.172	499.358	OK	83.9445	33.7774	134.112	OK	94.0453	37.9367	150.154	OK	methylthioribose kinase
XLOC_073751	66.9147	27.2052	106.624	OK	47.0534	17.1777	76.9292	OK	77.1251	28.4495	125.801	OK	20.9089	7.1841	34.6338	OK	5.59034	1.46354	9.71715	OK	25.4421	9.30006	41.5841	OK	fructan:fructan 1-fructosyltransferase
XLOC_071086	74.3046	29.2409	119.368	OK	44.4032	16.4766	72.3297	OK	82.9968	32.9816	133.012	OK	115.477	46.6532	184.301	OK	29.6708	10.2093	49.1323	OK	70.6176	27.8506	113.385	OK	pvr3-like protein
XLOC_010291	0.385109	0	0.919888	OK	0.0674219	0	0.222721	OK	0.131846	0	0.375427	OK	94.3749	38.2754	150.474	OK	23.5979	8.3369	38.8589	OK	61.4093	24.4698	98.3489	OK	aminoacrylate hydrolase -like
XLOC_029082	51.7863	19.2917	84.2808	OK	23.5952	8.43057	38.7599	OK	49.3328	18.2574	80.4081	OK	71.1424	25.486	116.799	OK	17.5461	4.72474	30.3674	OK	43.6094	15.912	71.3068	OK	pr17c precursor
XLOC_073603	276.566	74.9232	478.209	OK	120.297	44.6456	195.948	OK	294.552	89.9161	499.188	OK	274.463	69.6799	479.247	OK	67.5279	23.7775	111.278	OK	586.46	84.4833	1088.44	OK	sucrose:sucrose 1-fructosyltransferase
XLOC_042665	38.3111	15.4608	61.1614	OK	34.276	13.7613	54.7907	OK	28.4801	11.3167	45.6435	OK	108.088	42.7792	173.398	OK	26.3313	10.3954	42.2671	OK	66.6491	26.9363	106.362	OK	duf1421 domain family protein
XLOC_050803	64.1587	25.7478	102.57	OK	32.2619	12.171	52.3528	OK	48.4011	19.0979	77.7042	OK	68.7627	27.7134	109.812	OK	16.6837	5.52053	27.8469	OK	73.5026	29.7521	117.253	OK	cbl-interacting protein kinase 29
XLOC_074595	157.828	36.3182	279.338	OK	52.9415	15.4164	90.4665	OK	101.186	27.4048	174.968	OK	197.722	48.9892	346.454	OK	46.7961	12.3885	81.2038	OK	136.202	33.11	239.294	OK	aminoacrylate hydrolase -like
XLOC_075436	24.0401	8.14987	39.9304	OK	12.7905	3.50673	22.0743	OK	11.6749	3.10562	20.2441	OK	45.2998	17.2558	73.3438	OK	10.5792	2.60487	18.5535	OK	55.3169	21.683	88.9509	OK	calcium-binding protein cml25 26
XLOC_090393	3.43473	0.492288	6.37717	OK	0.949697	0	2.00487	OK	2.11742	0.128749	4.10609	OK	15.3046	5.14208	25.4671	OK	3.48394	0.48406	6.48381	OK	12.8751	4.19598	21.5543	OK	f-box domain containing protein
XLOC_092910	18.3176	5.77817	30.857	OK	11.1875	2.8612	19.5137	OK	16.8892	5.21948	28.5589	OK	17.1639	5.33507	28.9927	OK	3.81552	0.33199	7.29906	OK	18.5068	6.10944	30.9042	OK	cell division protein aaa atpase family
XLOC_084281	13.8862	4.74301	23.0293	OK	4.97562	1.30647	8.64477	OK	11.8199	3.9642	19.6756	OK	15.8446	4.96361	26.7255	OK	3.45443	0.755026	6.15383	OK	10.6035	3.49459	17.7123	OK	zinc knuckle (cchc-type) family protein
XLOC_010494	21.4937	4.83133	38.1561	OK	21.96	4.86127	39.0588	OK	17.097	3.17304	31.0209	OK	71.8678	25.2772	118.458	OK	15.4476	2.59926	28.2959	OK	43.032	13.2777	72.7863	OK	---NA---
XLOC_090161	39.5331	16.0071	63.059	OK	23.2893	9.15699	37.4216	OK	23.4873	9.23823	37.7363	OK	111.317	43.8831	178.75	OK	23.3044	9.17486	37.4339	OK	43.9305	17.8269	70.034	OK	probable metal-nicotianamine transporter ysl6-like
XLOC_095362	4.44154	0.261582	8.6215	OK	5.33095	0.467125	10.1948	OK	4.87701	0.376071	9.37795	OK	20.9057	6.12013	35.6912	OK	4.3126	0.198218	8.42698	OK	18.2905	5.25723	31.3238	OK	probable nadph:quinone oxidoreductase 1-like
XLOC_070191	6.6574	1.1223	12.1925	OK	3.05976	0.0936026	6.02592	OK	6.31861	1.02656	11.6107	OK	27.8247	9.55261	46.0968	OK	5.72146	0.794943	10.648	OK	9.6751	2.32631	17.0239	OK	ring zinc finger domain superfamily protein
XLOC_095014	33.6545	10.5979	56.7111	OK	11.8595	2.11561	21.6033	OK	44.3245	15.1642	73.4848	OK	77.5179	29.3671	125.669	OK	15.8503	3.46297	28.2376	OK	91.6095	35.724	147.495	OK	b-box 32 protein
XLOC_079066	5.0877	0.537719	9.63767	OK	2.28814	0.131907	4.44437	OK	3.58319	0.211229	6.95515	OK	16.3804	4.87242	27.8883	OK	3.34214	0.486451	6.19783	OK	5.86438	0.430184	11.2986	OK	ethylene-responsive transcription factor erf053-like
XLOC_081153	12.0476	4.24122	19.8539	OK	3.89996	0.891835	6.90809	OK	6.39453	1.88092	10.9081	OK	12.9211	4.61934	21.2228	OK	2.61878	0.438634	4.79893	OK	6.07029	1.78246	10.3581	OK	protein
XLOC_083057	12.1089	2.15105	22.0667	OK	6.33569	0.0332798	12.6381	OK	9.32072	0.862781	17.7787	OK	27.3811	6.87887	47.8833	OK	5.44309	0	10.9017	OK	12.8705	2.94211	22.7989	OK	upf0481 protein at3g47200-like
XLOC_015377	1.55434	0	3.13069	OK	1.54107	0	3.11092	OK	1.44151	0	2.92967	OK	13.0918	4.09277	22.0908	OK	2.57191	0.205746	4.93808	OK	15.5119	5.1207	25.9031	OK	predicted protein
XLOC_083910	74.6842	27.6378	121.731	OK	31.7027	9.32479	54.0805	OK	55.0054	19.1131	90.8978	OK	106.226	40.9191	171.533	OK	20.6166	4.94122	36.292	OK	93.7968	35.7343	151.859	OK	cbl-interacting protein kinase 29
XLOC_041072	8.09306	1.49795	14.6882	OK	3.68794	0.181723	7.19416	OK	9.20849	1.91971	16.4973	OK	14.5686	3.9495	25.1878	OK	2.80032	0	5.63091	OK	7.05632	1.31605	12.7966	OK	ankyrin repeat domain-containing protein 50
XLOC_023521	18.5862	3.98317	33.1893	OK	6.57586	0.264505	12.8872	OK	14.1999	2.49528	25.9045	OK	31.774	9.06489	54.4831	OK	5.95098	0.101207	11.8008	OK	18.2204	4.03316	32.4077	OK	gibberellin receptor gid1l2
XLOC_081446	52.0532	9.90472	94.2017	OK	34.5882	2.77682	66.3995	OK	35.4207	4.24887	66.5925	OK	143.111	24.341	261.881	OK	26.2804	2.64084	49.92	OK	65.5979	12.2684	118.927	OK	dual-specificity phosphatase 4
XLOC_083354	15.1605	3.00815	27.3128	OK	5.41659	0	10.8451	OK	10.3381	0.752417	19.9238	OK	39.494	8.33958	70.6483	OK	7.17349	0.325382	14.0216	OK	33.3999	7.82142	58.9784	OK	Myb family transcription factor-like
XLOC_022925	9.31968	1.9784	16.661	OK	2.42256	0	4.97498	OK	5.22093	0.594452	9.84742	OK	11.7901	2.93515	20.6451	OK	2.10673	0	4.33037	OK	5.29669	0.777834	9.81555	OK	conserved hypothetical protein
XLOC_091480	1.04177	0	2.14293	OK	0.500096	0	1.11715	OK	0.619846	0	1.35188	OK	10.2402	3.14429	17.336	OK	1.81145	0.0926392	3.53027	OK	3.94649	0.707448	7.18553	OK	transcription factor bhlh84-like
XLOC_070768	25.2737	9.93307	40.6144	OK	16.2283	6.07048	26.3861	OK	13.0084	4.71088	21.306	OK	334.526	109.185	559.868	OK	58.8123	23.9116	93.7131	OK	72.3013	29.294	115.309	OK	nicotianamine aminotransferase
XLOC_068404	4.05985	0.694579	7.42513	OK	3.56955	0.545252	6.59386	OK	2.75112	0.321825	5.18041	OK	14.6215	4.91259	24.3305	OK	2.56123	0.232856	4.88959	OK	1.64053	0.0754991	3.20557	OK	tyrosine dopa decarboxylase 2-like
XLOC_088466	17.4171	1.94497	32.8893	OK	8.01908	0	16.4589	OK	13.9991	0.851211	27.147	OK	38.1751	8.41779	67.9324	OK	6.60232	0	13.8549	OK	23.8756	3.79461	43.9566	OK	protein lurp-one-related 8-like
XLOC_083864	6.2095	1.05043	11.3686	OK	2.4842	0	5.07038	OK	4.09688	0.10237	8.09139	OK	14.2792	4.18655	24.3718	OK	2.4657	0	5.21553	OK	13.4961	3.05798	23.9342	OK	predicted protein
XLOC_087684	4.35201	0.486615	8.2174	OK	2.23394	0	4.64912	OK	2.70181	0.0244571	5.37917	OK	13.357	3.59073	23.1233	OK	2.29601	0	4.65814	OK	17.8897	5.09696	30.6824	OK	amelogenin precursor like protein
XLOC_035042	3.02336	0.147109	5.8996	OK	2.15963	0.175539	4.14372	OK	2.87664	0.0608451	5.69243	OK	45.4934	12.3936	78.5933	OK	7.74892	2.25622	13.2416	OK	5.54498	0.661266	10.4287	OK	lysosomal pro-x carboxypeptidase
XLOC_065318	427.757	75.3681	780.145	OK	229.42	11.0567	447.784	OK	315.869	34.6142	597.124	OK	628.826	132.87	1124.78	OK	106.717	0	226.848	OK	570.993	127.248	1014.74	OK	cbl-interacting protein kinase 29
XLOC_082548	5.54463	0.844651	10.2446	OK	7.38311	1.44173	13.3245	OK	13.871	3.91503	23.827	OK	16.5118	4.99262	28.031	OK	2.78496	0.0814793	5.48843	OK	33.0843	12.1219	54.0466	OK	domain containing expressed
XLOC_037468	52.4397	16.2325	88.6469	OK	28.8839	6.66746	51.1004	OK	31.0855	7.73248	54.4386	OK	153.573	52.2122	254.934	OK	25.6694	6.35124	44.9876	OK	71.264	25.0259	117.502	OK	dof zinc finger protein pbf
XLOC_084744	0.0699278	0	0.178509	OK	0.0167457	0	0.0575887	OK	0.0541587	0	0.145009	OK	2.34308	0.557568	4.12859	OK	0.384883	0	0.798562	OK	0.762872	0.0389533	1.48679	OK	lrr receptor-like serine threonine-protein kinase gso1
XLOC_022278	11.3651	2.52996	20.2003	OK	5.47665	0.582909	10.3704	OK	10.7749	2.34503	19.2048	OK	15.711	4.20975	27.2123	OK	2.5609	0	5.23547	OK	12.7702	3.25179	22.2887	OK	probable carboxylesterase 12-like
XLOC_031860	22.1277	3.23956	41.0158	OK	8.15818	0	16.6782	OK	11.6005	0.37498	22.8261	OK	64.7793	19.2135	110.345	OK	10.2508	0.0380237	20.4636	OK	24.4727	4.29411	44.6513	OK	---NA---
XLOC_047506	0.867081	0	1.92421	OK	1.98803	0	4.03413	OK	1.73387	0	3.56562	OK	8.97524	2.06773	15.8828	OK	1.38962	0	2.93431	OK	4.88637	0.683037	9.0897	OK	glutathione transferase
XLOC_006692	4.1242	0.266414	7.98199	OK	1.71886	0	3.64908	OK	1.05584	0	2.36534	OK	20.5949	6.15028	35.0394	OK	3.10996	0.0151956	6.20473	OK	14.3902	3.70841	25.072	OK	haloacid dehalogenase-like hydrolase domain-containing protein 3-like
XLOC_010646	0.0228772	0	0.138702	OK	0	0	0	OK	0.0054027	0	0.0624682	OK	18.7277	4.78776	32.6676	OK	2.80936	0	5.82024	OK	16.8387	4.12	29.5574	OK	---NA---
XLOC_009633	1.49959	0	3.03728	OK	0.899887	0	1.92811	OK	1.49804	0	3.03829	OK	5.04994	0.948326	9.15156	OK	0.755556	0	1.65088	OK	4.32741	0.717729	7.93709	OK	predicted protein
XLOC_085547	179.948	24.4783	335.418	OK	66.4014	5.24897	127.554	OK	182.341	11.1896	353.492	OK	275.762	67.6917	483.832	OK	40.9591	4.80842	77.1099	OK	363.324	78.8965	647.751	OK	protein lurp-one-related 8-like
XLOC_087939	11.1607	0	24.4016	OK	5.44666	0	13.0467	OK	9.71814	0	21.4198	OK	57.4782	10.9645	103.992	OK	8.48894	0	18.3923	OK	24.1687	1.79546	46.542	OK	dof zinc finger protein
XLOC_001546	5.17851	0.933079	9.42395	OK	1.00067	0	2.13705	OK	4.52887	0.760609	8.29714	OK	6.5382	1.45257	11.6238	OK	0.964339	0	2.07545	OK	2.55821	0.257105	4.85931	OK	abc transporter g family member 5-like
XLOC_015627	0.476836	0	1.16674	OK	0.0859276	0	0.295506	OK	0.0912964	0	0.309004	OK	38.6742	13.9063	63.442	OK	5.56847	0.678106	10.4588	OK	23.4629	7.49605	39.4298	OK	dna binding protein
XLOC_080794	0.71488	0	1.74993	OK	0.631852	0	1.57379	OK	0.643419	0	1.58861	OK	10.788	1.85578	19.7202	OK	1.52095	0	3.40606	OK	2.09733	0	4.44188	OK	nuclear transcription factor y subunit c-9
XLOC_088878	1.70811	0	3.55793	OK	0.383271	0	0.954636	OK	1.60067	0	3.35653	OK	12.5255	3.27291	21.7781	OK	1.75294	0	3.6571	OK	13.7665	3.87376	23.6593	OK	benzyl alcohol o-benzoyltransferase-like
XLOC_047060	33.9185	4.75443	63.0826	OK	15.7394	0	31.8271	OK	30.2574	3.36317	57.1517	OK	41.2744	6.53192	76.0169	OK	5.66814	0	12.8454	OK	39.0288	6.99631	71.0613	OK	protein
XLOC_066753	39.2691	14.9095	63.6287	OK	19.2819	6.4232	32.1406	OK	28.5542	10.4162	46.6921	OK	136.484	55.4609	217.508	OK	18.6525	6.12618	31.1787	OK	117.165	47.6311	186.7	OK	constans-like protein
XLOC_001116	3.54833	0.451898	6.64476	OK	0.745745	0	1.63766	OK	3.0794	0.343974	5.81483	OK	4.16853	0.67205	7.665	OK	0.561654	0	1.2779	OK	1.92972	0.108751	3.75069	OK	abc transporter g family member 5-like
XLOC_086007	5.89929	0	12.0185	OK	4.00408	0	8.45734	OK	3.39991	0	6.82637	OK	35.7606	8.06216	63.4591	OK	4.77309	0	9.90314	OK	11.2311	1.51046	20.9517	OK	zinc transporter 4
XLOC_055321	5.53074	0.548418	10.5131	OK	3.45354	0.0321037	6.87497	OK	3.65042	0.098577	7.20226	OK	22.6718	6.83939	38.5041	OK	2.89925	0	5.90093	OK	18.8606	5.52687	32.1943	OK	predicted protein
XLOC_031586	1.03378	0	2.2675	OK	0.737512	0	1.68191	OK	1.43184	0	3.03725	OK	6.14391	0.972309	11.3155	OK	0.769849	0	1.74467	OK	2.26562	0	4.60472	OK	---NA---
XLOC_058447	0	0	0	OK	0	0	0	OK	0	0	0	OK	13.6491	1.70603	25.5921	OK	1.70812	0	3.98642	OK	4.55523	0	9.47873	OK	histidyl-trna synthetase
XLOC_036631	48.4428	17.3345	79.5512	OK	16.0076	4.57689	27.4384	OK	57.4612	17.6961	97.2263	OK	118.557	39.7405	197.374	OK	14.6182	4.29729	24.9391	OK	103.378	32.9826	173.773	OK	dof zinc finger protein
XLOC_040041	39.6316	13.5174	65.7458	OK	12.3721	2.46826	22.276	OK	29.8658	9.38382	50.3478	OK	59.6168	21.92	97.3136	OK	6.92702	0.706613	13.1474	OK	94.4762	37.0992	151.853	OK	dre binding factor
XLOC_023753	16.1044	5.26142	26.9474	OK	7.99607	1.95511	14.037	OK	5.61866	1.09849	10.1388	OK	127.022	51.6014	202.443	OK	14.5594	4.59434	24.5244	OK	62.8327	25.1662	100.499	OK	haloacid dehalogenase-like hydrolase domain-containing protein 3-like
XLOC_004853	0.222079	0	0.893507	OK	0.00099207	0	0.564773	OK	0	0	0	OK	80.3406	25.1983	135.483	OK	8.77393	0	18.0219	OK	61.6134	19.0496	104.177	OK	---NA---
XLOC_032134	1.09604	0	2.35609	OK	0.463919	0	1.10429	OK	1.41853	0	2.97458	OK	4.20333	0.492438	7.91423	OK	0.45851	0	1.09058	OK	1.71207	0	3.52658	OK	mads-box transcription factor 1
XLOC_077773	16.0394	5.21133	26.8674	OK	11.8784	3.47517	20.2817	OK	45.0679	17.5763	72.5595	OK	4.69409	0.795151	8.59303	OK	0.511806	0	1.17572	OK	2.83103	0.254583	5.40748	OK	raftin 1
XLOC_036047	3.46069	0	7.90116	OK	2.67431	0	6.3658	OK	3.22638	0	7.49826	OK	21.0381	2.00401	40.0722	OK	2.20785	0	5.37775	OK	14.0759	0.41937	27.7324	OK	---NA---
XLOC_086436	0.24976	0	0.646164	OK	0.995445	0	2.86713	OK	0.404575	0	0.974223	OK	29.4916	6.00687	52.9764	OK	2.94935	0	6.71608	OK	22.2902	5.50535	39.0751	OK	oligopeptide transporter
XLOC_045972	0	0	0	OK	0	0	0	OK	0	0	0	OK	15.1936	1.13647	29.2506	OK	1.4509	0	3.64732	OK	3.65999	0	8.13397	OK	---NA---
XLOC_034171	1.95085	0	4.28277	OK	1.39173	0	3.17459	OK	1.0169	0	2.40199	OK	24.9054	6.8048	43.0061	OK	2.37595	0	5.11012	OK	26.2254	7.53197	44.9187	OK	predicted protein
XLOC_067799	1.74538	0.0586019	3.43215	OK	0.397652	0	0.918031	OK	0.226229	0	0.558562	OK	26.5419	10.043	43.0408	OK	2.44517	0.222305	4.66804	OK	5.76571	1.43453	10.0969	OK	ring zinc finger domain superfamily protein
XLOC_074620	3.2924	0.354353	6.23044	OK	1.00913	0	2.1552	OK	4.38505	0.685382	8.08471	OK	2.92958	0.264884	5.59427	OK	0.265699	0	0.66792	OK	2.40395	0.156787	4.65111	OK	protein fantastic four 1-like
XLOC_061513	2.34382	0	4.99385	OK	0.776539	0	1.87732	OK	1.83392	0	4.00061	OK	14.2641	3.00343	25.5247	OK	1.25983	0	2.8724	OK	5.36973	0.316159	10.4233	OK	flowering-promoting factor 1-like protein 5-like
XLOC_081542	12.9063	2.28376	23.5289	OK	2.22769	0	5.15651	OK	10.8354	1.0807	20.5902	OK	13.5015	2.83919	24.1638	OK	1.18468	0	2.97014	OK	6.20785	0.902861	11.5128	OK	abc transporter g family member 5-like
XLOC_007825	0	0	0	OK	0	0	0	OK	0	0	0	OK	2.56386	0.231817	4.89591	OK	0.223684	0	0.562302	OK	0.161676	0	0.427478	OK	cysteine-rich receptor-like protein kinase 35-like
XLOC_069938	3.70143	0.0720326	7.33083	OK	0.96312	0	2.25304	OK	1.98214	0	4.18604	OK	9.39135	1.30908	17.4736	OK	0.793108	0	1.91737	OK	3.02119	0.188243	5.85415	OK	protein binding
XLOC_020898	2.50273	0.0663667	4.93909	OK	1.45533	0	3.04065	OK	0.33509	0	0.827344	OK	7.76971	1.71326	13.8262	OK	0.645355	0	1.48251	OK	3.15213	0.317762	5.9865	OK	mitogen-activated protein kinase kinase kinase a-like
XLOC_008836	6.72143	1.61237	11.8305	OK	4.17953	0.707047	7.65201	OK	6.75098	1.61303	11.8889	OK	33.1863	12.702	53.6706	OK	2.7187	0.266538	5.17086	OK	4.42987	0.79407	8.06568	OK	ycf68 protein
XLOC_083428	5.3598	0	12.9731	OK	4.61178	0	9.85561	OK	5.88199	0	14.6797	OK	27.4349	0	55.8032	OK	2.10194	0	5.64489	OK	4.61994	0	11.0493	OK	predicted protein
XLOC_052821	2.91938	0	6.19223	OK	4.27009	0	9.13708	OK	3.82414	0.368923	7.27936	OK	17.2013	5.49384	28.9088	OK	1.28378	0	2.71855	OK	4.03299	0.550814	7.51516	OK	glutathione s-transferase gst 34
XLOC_053373	7.03991	0	16.8503	OK	15.4633	0.756812	30.1698	OK	34.5613	7.64978	61.4728	OK	51.9643	15.1199	88.8086	OK	3.86679	0	10.1991	OK	49.3871	12.8951	85.8791	OK	enolase 1
XLOC_026668	3.10094	0	7.32689	OK	2.26973	0	5.65337	OK	0.491349	0	1.66356	OK	21.4279	1.35723	41.4986	OK	1.56843	0	4.12768	OK	3.19703	0	7.63041	OK	---NA---
XLOC_080214	0	0	0	OK	0.0561801	0	0.193204	OK	0.0583026	0	0.197395	OK	2.74014	0.219762	5.26051	OK	0.199214	0	0.524276	OK	0.170419	0	0.450594	OK	gdsl esterase lipase at1g33811-like
XLOC_050798	4.61545	0	10.7297	OK	1.80023	0	4.87379	OK	3.10495	0	7.66618	OK	40.0552	5.00659	75.1038	OK	2.8813	0	7.24307	OK	24.5614	1.6019	47.5208	OK	---NA---
XLOC_086633	0.470794	0	1.09447	OK	0.225562	0	0.58121	OK	1.08489	0	2.30128	OK	2.04636	0.029282	4.06344	OK	0.13212	0	0.374701	OK	0.596109	0	1.35512	OK	hypothetical protein TRIUR3_00843
XLOC_069124	2.05552	0	5.24724	OK	1.07361	0	3.14514	OK	1.114	0	3.22242	OK	30.3466	3.03252	57.6606	OK	1.90035	0	5.0012	OK	1.63395	0	4.32022	OK	hypothetical protein
XLOC_052652	0.604419	0	1.43686	OK	0.174871	0	0.512287	OK	0.463887	0	1.14534	OK	3.4101	0.102349	6.71784	OK	0.206057	0	0.584392	OK	0.0984756	0	0.327531	OK	aluminum-activated malate transporter 10-like
XLOC_075333	0.600983	0	1.64468	OK	0.695384	0	1.88263	OK	1.27435	0	3.1464	OK	9.00297	0.232451	17.7735	OK	0.528512	0	1.4989	OK	0.282478	0	0.939524	OK	---NA---
XLOC_033037	1.64077	0	3.68951	OK	1.3061	0	3.0153	OK	2.35737	0	5.06608	OK	18.9374	4.42154	33.4534	OK	1.04849	0	2.49387	OK	14.6189	3.13754	26.1002	OK	benzyl alcohol o-benzoyltransferase-like
XLOC_040870	0	0	0	OK	0	0	0	OK	0	0	0	OK	13.8891	0.879727	26.8984	OK	0.705856	0	2.00186	OK	1.945	0	4.64216	OK	---NA---
XLOC_035193	1.67539	0	3.88764	OK	0.373227	0	0.908021	OK	2.61484	0	5.40694	OK	14.6528	3.97052	25.335	OK	0.726816	0	1.92728	OK	2.94165	0.198334	5.68497	OK	mate efflux family protein
XLOC_075738	43.0173	2.96095	83.0736	OK	6.50246	0	14.4612	OK	35.8152	3.56288	68.0676	OK	37.1468	2.95113	71.3424	OK	1.82087	0	5.64113	OK	67.4776	7.06718	127.888	OK	probable auxin efflux carrier component 6-like
XLOC_096907	15.2459	3.87417	26.6176	OK	6.5379	0.820445	12.2554	OK	17.2837	4.68878	29.8787	OK	31.3036	10.4413	52.1658	OK	1.53438	0	3.33743	OK	28.5012	9.4469	47.5556	OK	predicted protein
XLOC_060927	0.278366	0	0.87982	OK	0.406748	0	1.19157	OK	0.825809	0	2.10728	OK	6.47811	0	12.9766	OK	0.246354	0	0.813952	OK	0.807657	0	2.03854	OK	hypothetical protein SORBIDRAFT_03g042235
XLOC_080740	0.923748	0	2.10903	OK	0	0	0	OK	0.577571	0	1.39127	OK	3.64115	0.135817	7.14647	OK	0.112183	0	0.370652	OK	0.372486	0	0.940162	OK	aluminum-activated malate transporter 10-like
XLOC_032270	0.183885	0	0.498375	OK	0.0859518	0	0.277625	OK	0.0913601	0	0.282924	OK	6.5468	0	16.3318	OK	0.200606	0	0.534712	OK	2.35334	0	7.18835	OK	---NA---
XLOC_041701	4.23656	0	11.594	OK	1.70844	0	5.87535	OK	1.78569	0	6.04583	OK	69.9965	2.61091	137.382	OK	2.08047	0	6.87383	OK	0	0	0	OK	unknow protein
XLOC_046698	11.9713	0	28.4588	OK	38.0387	0	80.3019	OK	48.9658	0	100.265	OK	85.13	4.8736	165.386	OK	2.29155	0	7.57124	OK	63.6331	1.89586	125.37	OK	enolase 1
XLOC_037460	0.577897	0	1.31941	OK	0.352991	0	0.857243	OK	0.66921	0	1.4992	OK	3.34323	0.349193	6.33727	OK	0.0704033	0	0.232612	OK	0.728456	0	1.60335	OK	tpa: peptidase c48 domain family protein
XLOC_069123	1.62882	0	3.57264	OK	0.563796	0	1.40428	OK	0.695164	0	1.67453	OK	19.552	5.28022	33.8239	OK	0.404523	0	1.06459	OK	0.678042	0	1.6183	OK	PREDICTED: uncharacterized protein LOC100845477
XLOC_040276	0	0	0	OK	0	0	0	OK	0	0	0	OK	9.14399	0.99504	17.2929	OK	0.181252	0	0.598854	OK	0	0	0	OK	---NA---
XLOC_014088	3.84925	0.550507	7.14799	OK	6.15089	1.30519	10.9966	OK	2.64566	0.202501	5.08883	OK	0.159325	0	0.431576	OK	1.29611	0	2.67909	OK	5.05965	0.934924	9.18437	OK	---NA---
XLOC_091181	77.5469	28.9585	126.135	OK	177.92	71.5338	284.306	OK	76.691	28.5742	124.808	OK	0.205648	0	0.641737	OK	0.164753	0	0.544343	OK	6.42945	0.475419	12.3835	OK	defensin tk-amp-d2
XLOC_071263	0	0	0	OK	0.135646	0	0.466487	OK	0	0	0	OK	0.202253	0	0.631144	OK	0.9802	0	2.33144	OK	5.09606	0.20794	9.98419	OK	lysm domain containing protein precursor
XLOC_043770	0.000405181	0	0.0195789	OK	0.891076	0	2.21682	OK	0.733765	0	1.87108	OK	0.260867	0	0.811038	OK	0.630206	0	1.65717	OK	5.92142	0.151753	11.6911	OK	structural maintenance of chromosomes protein 4-like
XLOC_057553	14.4796	0.852765	28.1063	OK	22.1792	2.78328	41.5751	OK	46.158	10.9465	81.3695	OK	3.10884	0	7.17967	OK	6.4758	0	13.7656	OK	67.9204	19.5223	116.318	OK	---NA---
XLOC_044953	308.948	104.923	512.973	OK	420.429	149.105	691.754	OK	129.925	29.779	230.071	OK	1.78575	0	5.3716	OK	0.691493	0	2.64398	OK	38.1067	1.51564	74.6978	OK	---NA---
XLOC_023609	15.6002	2.79071	28.4096	OK	50.4714	16.3864	84.5565	OK	42.2284	13.0024	71.4545	OK	0.323874	0	0.955072	OK	0.289705	0	0.879048	OK	6.8711	0.32237	13.4198	OK	protein wir1b-like
XLOC_056421	0	0	0	OK	0.242954	0	0.83552	OK	0	0	0	OK	6.69196	0	13.685	OK	9.08613	0.211284	17.961	OK	94.6666	32.8638	156.469	OK	---NA---
XLOC_075512	1.00698	0	2.20872	OK	0.62578	0	1.4447	OK	3.94621	0.414139	7.47829	OK	0.202192	0	0.547694	OK	0.249011	0	0.655329	OK	2.8092	0.170383	5.44801	OK	rare lipoprotein a like double-psi beta-barrel containing expressed
XLOC_095495	0.47656	0	1.30418	OK	2.46767	0	5.41876	OK	2.61244	0	5.69773	OK	0.530362	0	1.43664	OK	2.08518	0	4.6696	OK	6.8512	0.242525	13.4599	OK	glutaredoxin-c14
XLOC_092054	0.962223	0	2.19687	OK	0.601845	0	1.46159	OK	0.425465	0	1.08569	OK	0.878913	0	2.0298	OK	1.85877	0	3.9512	OK	9.37428	1.76474	16.9838	OK	dna-binding protein escarola-like
XLOC_013939	0.677882	0	1.47451	OK	1.1294	0	2.32653	OK	2.2905	0.184897	4.39611	OK	0.316681	0	0.753385	OK	0.164195	0	0.429609	OK	3.33111	0.485189	6.17703	OK	chlorophyll a-b binding protein of lhcii type iii
XLOC_078863	0.201816	0	0.637871	OK	2.1647	0	4.71734	OK	1.19768	0	2.78347	OK	0.631044	0	1.59717	OK	0.342539	0	0.971466	OK	6.50153	0.480748	12.5223	OK	12-oxo-phytodienoic acid reductase
XLOC_059674	1.10165	0	2.44477	OK	2.744	0	5.53008	OK	3.12614	0.0493231	6.20295	OK	1.16367	0	2.56647	OK	0.838897	0	1.92712	OK	10.7547	2.48788	19.0215	OK	predicted protein
XLOC_017462	1.84715	0	4.15359	OK	1.72307	0	3.92949	OK	10.0446	1.05414	19.035	OK	13.6735	2.03973	25.3074	OK	12.9719	1.80233	24.1415	OK	123.715	47.6619	199.768	OK	hypothetical protein F775_24341
XLOC_036267	0.355273	0	0.765728	OK	1.4869	0	3.10089	OK	1.13333	0	2.40528	OK	1.36934	0	2.92732	OK	0.652906	0	1.56604	OK	12.0342	3.06177	21.0066	OK	g-type lectin s-receptor-like serine threonine-protein kinase b120-like
XLOC_077615	2.98543	0.60175	5.36911	OK	4.64544	1.20298	8.0879	OK	3.21639	0.674888	5.7579	OK	1.46542	0.125151	2.80568	OK	3.47095	0.763085	6.17881	OK	12.8507	4.65653	21.0448	OK	hypothetical protein F775_20656
XLOC_061238	12.2792	2.96657	21.5917	OK	19.539	5.76718	33.3108	OK	37.7769	13.472	62.0819	OK	11.9619	2.79288	21.1309	OK	17.3444	4.87518	29.8136	OK	101.155	40.539	161.771	OK	predicted protein
XLOC_008536	2.5923	0	5.90551	OK	3.86331	0	8.47954	OK	7.25686	0	14.8595	OK	2.48713	0	5.74388	OK	1.42403	0	3.53482	OK	20.6464	3.16964	38.1231	OK	2og-fe oxygenase family isoform partial
XLOC_035041	11.582	3.46322	19.7008	OK	21.8956	7.81665	35.9746	OK	36.6052	14.113	59.0974	OK	7.30528	1.77994	12.8306	OK	17.9802	6.13827	29.8222	OK	60.4869	24.2932	96.6807	OK	high-affinity potassium transporter
XLOC_085965	6.93705	0.0220413	13.8521	OK	21.5339	4.0785	38.9894	OK	7.60093	0.0748306	15.127	OK	5.87226	0	12.0087	OK	13.2006	1.48189	24.9193	OK	46.6673	13.7585	79.5762	OK	predicted protein
XLOC_091644	15.4966	3.21086	27.7824	OK	17.6214	3.95275	31.29	OK	22.7975	5.97389	39.6211	OK	8.79864	1.09976	16.4975	OK	4.93814	0.0518437	9.82444	OK	68.9293	25.7512	112.107	OK	sulfite exporter family
XLOC_036289	7.0904	1.11571	13.0651	OK	8.68982	1.97144	15.4082	OK	12.8612	3.47061	22.2518	OK	4.90832	0.274729	9.5419	OK	2.3219	0	4.8376	OK	37.1623	12.9698	61.3548	OK	predicted protein
XLOC_050205	77.4491	30.9803	123.918	OK	127.775	51.9409	203.609	OK	160.843	65.2602	256.427	OK	39.5941	14.9817	64.2065	OK	51.2297	19.8101	82.6494	OK	281.148	108.91	453.386	OK	ammonium transporter
XLOC_008797	4.78527	1.0674	8.50313	OK	9.6351	2.97345	16.2967	OK	10.271	3.23859	17.3033	OK	4.29234	0.883692	7.70098	OK	4.74233	1.04383	8.44082	OK	29.8601	11.5818	48.1383	OK	plastid glutamine synthetase 2
XLOC_073306	13.3384	1.29102	25.3857	OK	9.31615	0.634889	17.9974	OK	36.553	7.35734	65.7487	OK	6.52064	0	13.347	OK	10.5411	2.80527	18.277	OK	44.2725	9.28233	79.2627	OK	Zinc transporter
XLOC_051154	77.6584	29.6639	125.653	OK	132.807	48.5423	217.071	OK	227.713	77.0473	378.379	OK	69.1977	25.2897	113.106	OK	40.6798	15.108	66.2515	OK	468.249	126.085	810.412	OK	aps reductase
XLOC_031325	3.25661	0	6.57002	OK	12.1827	2.60138	21.764	OK	3.24382	0.707913	5.77973	OK	2.7998	0	5.64448	OK	5.96291	0.68466	11.2412	OK	18.6276	6.12679	31.1284	OK	heat shock cognate 70 kda protein 2-like
XLOC_069996	29.364	9.97523	48.7528	OK	56.9604	21.6793	92.2414	OK	59.6611	22.897	96.4252	OK	7.05366	1.15648	12.9508	OK	3.31945	0.0771889	6.56172	OK	46.6316	17.5304	75.7327	OK	glutathione s-transferase gstu6
XLOC_002658	6.41467	1.63603	11.1933	OK	11.4156	3.65874	19.1724	OK	16.0744	5.65141	26.4974	OK	6.01442	1.49924	10.5296	OK	3.98257	0.746678	7.21847	OK	38.8894	15.4193	62.3594	OK	2og-fe oxygenase family protein
XLOC_073278	4.02832	0	8.05724	OK	5.33929	0.235768	10.4428	OK	16.6441	4.26262	29.0257	OK	7.97473	0	16.2173	OK	17.7209	2.44724	32.9946	OK	49.969	13.2949	86.643	OK	SAUR-like auxin-responsive protein family LENGTH=183
XLOC_090964	20.366	3.16081	37.5713	OK	9.42216	0.140388	18.7039	OK	33.8918	7.85526	59.9283	OK	6.48797	0	13.3478	OK	6.19544	0	12.8544	OK	38.7053	10.1704	67.2403	OK	predicted protein
XLOC_068598	17.7448	2.96866	32.5209	OK	19.5888	0.679857	38.4978	OK	25.1445	5.49865	44.7903	OK	7.33248	1.84124	12.8237	OK	11.6257	0	23.4233	OK	43.4933	4.77589	82.2107	OK	avr9 cf-9 rapidly elicited protein 141
XLOC_011537	2.47469	0.163156	4.78622	OK	4.80325	0.840713	8.7658	OK	7.00476	1.61237	12.3972	OK	2.57209	0.180325	4.96386	OK	2.53942	0.171823	4.90702	OK	15.058	4.85117	25.2649	OK	plastid glutamine synthetase 2
XLOC_034733	0	0	0	OK	0	0	0	OK	0	0	0	OK	9.47247	1.87243	17.0725	OK	6.17443	0.788821	11.56	OK	54.1306	20.4953	87.7659	OK	gst6 protein
XLOC_009906	8.17192	2.37796	13.9659	OK	20.0066	7.36155	32.6517	OK	25.6575	9.77389	41.5412	OK	10.414	3.28982	17.5382	OK	10.1697	3.18765	17.1517	OK	59.0744	23.9154	94.2334	OK	plastid glutamine synthetase 2
XLOC_011078	7.24011	1.01752	13.4627	OK	9.48999	1.697	17.283	OK	8.44245	1.36112	15.5238	OK	4.05034	0.128683	7.97199	OK	1.84432	0	3.94262	OK	22.8715	6.82063	38.9224	OK	---NA---
XLOC_032574	0	0	0	OK	0	0	0	OK	0.678333	0	1.62258	OK	3.37284	0.124694	6.62098	OK	8.22434	1.73581	14.7129	OK	19.0012	6.27175	31.7306	OK	cationic peroxidase 1-like
XLOC_008808	300.053	113.501	486.606	OK	558.989	186.406	931.572	OK	180.972	72.3235	289.62	OK	9.81035	2.7601	16.8606	OK	8.77605	2.34911	15.203	OK	54.7769	21.8536	87.7003	OK	23 kda jasmonate-induced
XLOC_019871	56.0731	0	122.991	OK	262.039	27.1146	496.963	OK	324.921	46.4475	603.395	OK	213.288	13.5096	413.067	OK	201.501	9.26147	393.74	OK	1190.6	392.228	1988.97	OK	---NA---
XLOC_029596	41.4302	9.86292	72.9975	OK	73.5321	20.3614	126.703	OK	108.03	27.8504	188.21	OK	43.7454	14.1664	73.3245	OK	25.5299	7.57207	43.4877	OK	242.429	65.8835	418.975	OK	2og-fe oxygenase family protein
XLOC_028750	4.88387	0	10.4325	OK	5.75722	0	12.0894	OK	8.07159	0	16.2613	OK	13.8885	1.24107	26.5359	OK	9.35215	0	18.7594	OK	75.5894	25.5568	125.622	OK	---NA---
XLOC_029466	37.4142	13.395	61.4333	OK	105.537	42.3203	168.754	OK	99.7766	39.939	159.614	OK	49.3472	18.4329	80.2615	OK	64.7715	24.9537	104.589	OK	265.472	106.784	424.16	OK	SAUR-like auxin-responsive protein family LENGTH=132
XLOC_038744	0.889577	0	1.87998	OK	4.22285	0.773745	7.67195	OK	2.06313	0.142748	3.98352	OK	2.0677	0.143052	3.99234	OK	1.11046	0	2.29206	OK	11.0979	3.55287	18.6429	OK	upf0481 protein at3g47200-like
XLOC_011538	13.675	4.19201	23.158	OK	25.316	9.08962	41.5425	OK	32.8612	12.3062	53.4161	OK	13.7776	4.20964	23.3456	OK	14.0014	4.30118	23.7017	OK	73.7415	29.6875	117.795	OK	glutamine synthetase
XLOC_035827	10.1842	3.05221	17.3162	OK	20.1449	7.24139	33.0483	OK	5.60154	1.26655	9.93653	OK	7.87265	2.13425	13.6111	OK	5.76326	1.29014	10.2364	OK	41.3992	16.4224	66.3761	OK	gibberellin 20 oxidase 2
XLOC_044629	22.1798	7.21364	37.1461	OK	31.0531	10.9653	51.1408	OK	44.6742	16.7651	72.5833	OK	20.2075	6.33608	34.0789	OK	17.5756	5.29017	29.8611	OK	105.361	42.469	168.254	OK	metal tolerance protein 4-like
XLOC_031074	2.58612	0.245784	4.92646	OK	5.43375	0.526452	10.3411	OK	6.46534	0.42212	12.5086	OK	3.32017	0	6.65107	OK	2.86718	0.0713423	5.66302	OK	17.2586	5.45034	29.0669	OK	carbohydrate transporter sugar porter
XLOC_060507	21.6644	5.08448	38.2444	OK	53.7991	17.8913	89.7068	OK	70.292	24.7993	115.785	OK	20.328	4.3748	36.2812	OK	45.1682	14.2967	76.0396	OK	103.842	38.9554	168.728	OK	myb-related protein
XLOC_044420	2.94027	0.517314	5.36323	OK	2.70615	0.434964	4.97733	OK	1.47644	0.0899069	2.86298	OK	1.98532	0.224649	3.746	OK	3.21206	0.595422	5.82871	OK	10.111	3.39614	16.826	OK	elicitor-inducible cytochrome p450
XLOC_008936	16.862	4.94543	28.7785	OK	28.7212	9.86398	47.5785	OK	14.8578	4.104	25.6116	OK	3.92987	0.292552	7.56718	OK	5.96221	0.869012	11.0554	OK	19.6859	6.08958	33.2822	OK	predicted protein
XLOC_086212	48.0983	14.5455	81.6511	OK	75.8295	22.607	129.052	OK	102.912	33.5643	172.26	OK	38.675	12.8757	64.4744	OK	50.5963	15.8663	85.3263	OK	192.158	57.5596	326.757	OK	BZIP transcription factor
XLOC_036637	73.8207	9.86364	137.778	OK	136.216	28.0913	244.34	OK	129.208	26.2143	232.201	OK	82.0256	10.5601	153.491	OK	105.686	17.4758	193.896	OK	407.137	141.721	672.553	OK	---NA---
XLOC_013052	13.6289	1.70443	25.5533	OK	27.2149	6.64635	47.7835	OK	37.7823	8.64087	66.9238	OK	14.8156	2.29171	27.3394	OK	12.7298	3.0202	22.4394	OK	71.0856	15.2695	126.902	OK	plastid glutamine synthetase 2
XLOC_029109	0	0	0	OK	0.0366207	0	0.125939	OK	0	0	0	OK	8.91791	2.73248	15.1033	OK	8.46477	2.55924	14.3703	OK	42.6975	17.0667	68.3283	OK	ribosome-inactivating protein
XLOC_070544	12.0272	1.55038	22.504	OK	20.3705	2.01936	38.7216	OK	13.6748	2.88256	24.4669	OK	13.2897	1.43233	25.147	OK	9.46003	1.1703	17.7498	OK	63.5734	20.0517	107.095	OK	probable membrane-associated kinase regulator 6-like
XLOC_006446	13.5165	4.62728	22.4058	OK	24.1416	9.14343	39.1398	OK	27.7409	10.6821	44.7997	OK	12.5607	4.20923	20.9122	OK	11.5579	3.7854	19.3304	OK	58.2719	23.5917	92.9521	OK	plastid glutamine synthetase 2
XLOC_008094	1.85646	0.169875	3.54304	OK	3.02807	0.517308	5.53884	OK	3.49873	0.674388	6.32308	OK	1.68894	0.122732	3.25514	OK	2.89223	0.472847	5.31161	OK	7.82309	2.33829	13.3079	OK	plastid glutamine synthetase 2
XLOC_075983	65.3267	25.7144	104.939	OK	106.731	43.1479	170.314	OK	112.722	45.6567	179.787	OK	57.8985	22.5286	93.2684	OK	74.9826	29.7794	120.186	OK	265.967	105.92	426.013	OK	SAUR-like auxin-responsive protein family LENGTH=183
XLOC_037510	0	0	0	OK	0.0452581	0	0.155643	OK	0.0490001	0	0.1659	OK	22.346	8.16094	36.5311	OK	39.1919	15.3884	62.9954	OK	100.924	41.0331	160.815	OK	retrotransposon unclassified
XLOC_000844	3.59435	0.70613	6.48256	OK	5.35102	1.3328	9.36925	OK	5.89755	1.54715	10.248	OK	4.42567	0.995243	7.85609	OK	2.96431	0.487632	5.44099	OK	19.1698	7.12139	31.2182	OK	6-phosphofructokinase 2
XLOC_059990	136.615	53.5265	219.703	OK	251.639	90.0088	413.27	OK	129.237	50.8882	207.585	OK	139.363	54.4367	224.289	OK	108.654	43.4768	173.832	OK	587.409	155.22	1019.6	OK	asparagine synthetase
XLOC_003094	44.5627	10.5768	78.5485	OK	102.335	33.345	171.324	OK	83.7482	26.1443	141.352	OK	76.7215	23.3421	130.101	OK	91.0573	28.2669	153.848	OK	322.434	129.265	515.604	OK	structural maintenance of chromosomes protein 4-like
XLOC_050479	58.8693	18.5745	99.1642	OK	136.619	47.8351	225.402	OK	76.9798	25.7035	128.256	OK	59.7983	19.5861	100.01	OK	93.5637	30.8641	156.263	OK	250.286	78.5417	422.03	OK	Jasmonate-induced protein
XLOC_021360	11.9423	4.03583	19.8488	OK	7.93045	2.34077	13.5201	OK	23.0842	8.77022	37.3982	OK	7.49831	2.17708	12.8195	OK	3.08651	0.516975	5.65604	OK	31.2508	12.2703	50.2312	OK	trehalose-phosphate phosphatase
XLOC_076349	1.9995	0	4.02808	OK	0.39557	0	0.960645	OK	1.42774	0	2.97817	OK	4.1942	0.524242	7.86415	OK	7.70843	1.64058	13.7763	OK	17.4564	5.64999	29.2629	OK	bifunctional monodehydroascorbate reductase and carbonic anhydrase nectarin-3
XLOC_036115	50.542	18.2233	82.8607	OK	16.9426	4.23329	29.652	OK	18.9625	5.05886	32.8662	OK	8.99635	1.42372	16.569	OK	12.3762	2.52217	22.2303	OK	37.1753	12.6989	61.6517	OK	---NA---
XLOC_016410	3.26975	0.88776	5.65174	OK	5.69649	1.8849	9.50808	OK	7.73992	2.7535	12.7263	OK	4.48971	1.37982	7.59961	OK	4.13249	1.23278	7.0322	OK	18.0409	7.14723	28.9345	OK	ferredoxin-dependent glutamate synthase chloroplastic-like
XLOC_087334	16.3853	4.31952	28.4511	OK	31.7282	8.97623	54.4802	OK	33.9428	10.1153	57.7703	OK	12.4939	2.18419	22.8037	OK	31.4871	8.73991	54.2342	OK	49.89	16.4367	83.3434	OK	myb-related protein
XLOC_044064	10.4476	2.40167	18.4936	OK	25.7899	8.62005	42.9598	OK	6.06738	0.889391	11.2454	OK	11.03	2.60521	19.4547	OK	7.31396	1.33811	13.2898	OK	43.9656	16.2143	71.7169	OK	hypothetical protein TRIUR3_02338
XLOC_085635	15.4667	4.8954	26.038	OK	28.7174	10.4931	46.9416	OK	28.3902	10.375	46.4053	OK	40.5182	15.577	65.4593	OK	53.975	21.2782	86.6719	OK	159.993	64.6233	255.363	OK	wound-induced protein 1-like
XLOC_033651	191.879	77.2769	306.481	OK	464.834	187.311	742.357	OK	490.776	197.163	784.39	OK	256.088	103.976	408.2	OK	219.666	88.8609	350.47	OK	1006.51	371.362	1641.65	OK	glutamine synthetase
XLOC_001788	5.71975	1.49421	9.94529	OK	8.89607	2.75784	15.0343	OK	8.75134	2.7022	14.8005	OK	7.14686	2.05242	12.2413	OK	4.65295	1.07638	8.22952	OK	28.0765	10.9276	45.2254	OK	6-phosphofructokinase 2
XLOC_080589	22.9624	8.54692	37.3779	OK	12.9526	4.31114	21.594	OK	25.7218	9.79198	41.6516	OK	26.7183	10.2209	43.2156	OK	8.30844	2.36456	14.2523	OK	104.203	42.096	166.31	OK	probable pectinesterase pectinesterase inhibitor 41-like
XLOC_028459	31.6402	10.2796	53.0009	OK	30.2957	9.63435	50.9571	OK	33.1049	11.0092	55.2006	OK	19.9709	5.86291	34.0789	OK	14.4786	3.73148	25.2257	OK	77.7628	29.2846	126.241	OK	gem-like protein 4-like
XLOC_055161	22.8318	5.60566	40.058	OK	28.9455	7.99294	49.898	OK	29.5843	8.35001	50.8185	OK	24.4091	6.26293	42.5552	OK	23.9497	5.99618	41.9033	OK	94.6094	36.2182	153.001	OK	c2h2 type zinc finger transcription factor zfp16
XLOC_020339	45.9284	17.0722	74.7846	OK	77.3595	30.4657	124.253	OK	88.0781	35.0626	141.094	OK	47.4121	17.762	77.0622	OK	68.7545	26.7872	110.722	OK	181.55	73.7441	289.356	OK	high-affinity nitrate transporter -like
XLOC_089908	26.7475	9.11626	44.3788	OK	59.066	19.9018	98.2303	OK	80.218	23.4054	137.031	OK	40.8884	13.3497	68.4272	OK	48.5502	14.3866	82.7139	OK	153.893	40.9602	266.826	OK	potassium channel akt1-like
XLOC_091270	22.1234	6.59409	37.6526	OK	36.1905	12.1291	60.2518	OK	39.7173	13.521	65.9137	OK	19.4677	6.51453	32.4209	OK	27.3764	9.11643	45.6363	OK	72.9562	25.4489	120.464	OK	myb-related transcription activator
XLOC_080890	7.26995	2.50076	12.0392	OK	10.2443	3.75666	16.7319	OK	11.2029	4.16951	18.2362	OK	13.6371	5.20992	22.0643	OK	5.39255	1.69996	9.08513	OK	50.9632	20.6797	81.2467	OK	cell division protein aaa atpase family
XLOC_069737	13.6632	5.28272	22.0438	OK	17.1891	6.78847	27.5898	OK	23.6068	9.50629	37.7073	OK	13.0047	5.00613	21.0033	OK	10.5609	3.96151	17.1602	OK	48.5104	19.6536	77.3672	OK	hornerin-like isoform x1
XLOC_053098	15.5739	5.49309	25.6546	OK	41.4241	16.4841	66.3641	OK	39.8183	15.8094	63.8273	OK	15.4011	5.40357	25.3987	OK	30.9678	12.0418	49.8939	OK	56.6841	22.9215	90.4467	OK	response regulator
XLOC_092591	15.5765	4.53354	26.6194	OK	41.8504	15.5916	68.1093	OK	18.5581	5.7016	31.4146	OK	30.0587	10.5855	49.5318	OK	61.4295	23.9905	98.8685	OK	109.61	44.2692	174.95	OK	---NA---
XLOC_027452	21.0215	7.37826	34.6648	OK	34.5962	13.1425	56.0499	OK	41.9262	16.2756	67.5767	OK	27.9671	10.311	45.6232	OK	21.772	7.67177	35.8721	OK	101.619	41.3043	161.934	OK	ammonium transporter
XLOC_078045	43.5347	14.8378	72.2317	OK	68.6025	23.8526	113.352	OK	72.6752	24.144	121.206	OK	61.3818	23.6901	99.0734	OK	37.3021	12.1564	62.4478	OK	222.548	56.3393	388.756	OK	6-phosphofructokinase 2
XLOC_080522	32.1317	11.5622	52.7012	OK	38.1743	12.7345	63.6141	OK	48.8772	17.6426	80.1118	OK	30.2449	9.17105	51.3187	OK	23.4766	6.98878	39.9645	OK	109.208	37.0276	181.389	OK	metal tolerance protein 4-like
XLOC_014090	23.7679	7.06234	40.4736	OK	66.5058	25.0787	107.933	OK	15.4537	3.71947	27.1879	OK	25.2771	7.59287	42.9614	OK	20.895	5.8153	35.9747	OK	91.0138	35.6017	146.426	OK	hypothetical protein TRIUR3_02338
XLOC_056092	28.305	9.57563	47.0344	OK	37.6808	13.5727	61.7889	OK	32.4003	11.3475	53.4531	OK	44.8178	16.6162	73.0194	OK	22.9164	7.27354	38.5592	OK	156.297	63.5446	249.049	OK	gamma-glutamylcyclotransferase at3g02910-like
XLOC_019303	25.8866	9.74791	42.0253	OK	32.0358	12.3607	51.7109	OK	46.2291	18.4147	74.0435	OK	22.4079	8.25403	36.5618	OK	19.4442	6.98718	31.9013	OK	77.7176	31.5735	123.862	OK	male sterility 5 family protein
XLOC_074013	25.5078	9.58071	41.4349	OK	45.628	18.1574	73.0986	OK	51.4865	20.669	82.304	OK	12.6601	4.14482	21.1754	OK	35.9667	14.0183	57.9151	OK	42.9629	17.1501	68.7757	OK	cytochrome p450 89a2
XLOC_071627	0.845914	0	1.85318	OK	0.590519	0	1.34669	OK	0	0	0	OK	12.5281	3.70457	21.3517	OK	11.3024	3.142	19.4629	OK	42.3552	16.4827	68.2276	OK	xyloglucan endotransglycosylase hydrolase
XLOC_025573	185.155	74.1715	296.139	OK	103.22	41.9584	164.481	OK	154.65	62.4657	246.834	OK	10.5763	3.01733	18.1352	OK	21.6312	7.60348	35.659	OK	35.7204	13.7535	57.6874	OK	peroxidase 2
XLOC_053856	4.56259	1.46506	7.66012	OK	10.2994	3.89618	16.7026	OK	5.77816	1.95907	9.59724	OK	6.74208	2.37058	11.1136	OK	13.4488	5.25159	21.6461	OK	22.2432	8.93142	35.5549	OK	ribosomal protein
XLOC_029575	16.3292	5.34952	27.3088	OK	20.3542	7.07393	33.6344	OK	20.8294	7.30777	34.3511	OK	14.68	4.69674	24.6633	OK	31.3928	11.7594	51.0262	OK	48.1955	19.0537	77.3372	OK	tpa: metacaspase family protein
XLOC_080124	21.7642	8.00024	35.5282	OK	25.7676	9.70831	41.827	OK	53.8525	21.6737	86.0314	OK	14.4982	4.94209	24.0543	OK	21.5339	7.89199	35.1758	OK	46.5957	18.6932	74.4982	OK	probable aquaporin nip5-1-like
XLOC_001950	0.482112	0	1.06407	OK	0.187903	0	0.465365	OK	0.730726	0	1.53688	OK	19.7871	7.38444	32.1898	OK	14.479	5.083	23.875	OK	62.0052	25.1951	98.8152	OK	beta-fructofuranosidase 1
XLOC_051039	27.652	10.672	44.6319	OK	59.3937	24.0568	94.7306	OK	74.2066	30.1664	118.247	OK	24.7977	9.44079	40.1545	OK	21.9961	8.23014	35.762	OK	75.747	30.7968	120.697	OK	1-aminocyclopropane-1-carboxylate oxidase
XLOC_068091	81.6663	31.795	131.538	OK	69.1476	26.4652	111.83	OK	33.8272	11.4934	56.1609	OK	129.92	52.324	207.516	OK	128.285	51.5532	205.017	OK	41.7609	15.1335	68.3883	OK	integral membrane family protein
XLOC_015718	103.613	39.9994	167.226	OK	95.6677	36.4425	154.893	OK	73.588	27.0387	120.137	OK	142.504	56.3969	228.612	OK	48.98	16.5204	81.4397	OK	44.1896	14.6177	73.7614	OK	chlorophyll a-b binding chloroplastic
XLOC_042664	14.3173	4.81962	23.8149	OK	8.92245	2.57914	15.2658	OK	21.7104	7.99045	35.4304	OK	68.2936	27.6893	108.898	OK	25.2999	9.49168	41.1081	OK	19.8202	7.23535	32.405	OK	ji60_horvu ame: full=60 kda jasmonate-induced protein ame: full=rrna n-glycosidase
XLOC_008041	20.2333	8.10393	32.3626	OK	10.2459	3.85081	16.641	OK	21.7183	8.72833	34.7083	OK	13.3271	5.16649	21.4877	OK	4.75155	1.51531	7.98779	OK	3.78572	1.11762	6.45382	OK	v-type proton atpase subunit h
XLOC_092023	546.907	203.136	890.679	OK	245.685	99.2787	392.092	OK	488.109	185.741	790.478	OK	211.959	86.0242	337.895	OK	158.735	64.5189	252.952	OK	59.0438	22.7425	95.3451	OK	predicted protein
XLOC_084528	88.6243	19.7824	157.466	OK	158.142	53.9669	262.318	OK	201.133	66.0702	336.196	OK	90.5679	36.8168	144.319	OK	33.5725	13.0724	54.0726	OK	25.2152	9.55367	40.8768	OK	embryo-specific protein
XLOC_078004	438.647	154.509	722.786	OK	230.075	89.9611	370.19	OK	475.123	163.683	786.563	OK	1128.43	276.784	1980.07	OK	592.167	193.851	990.484	OK	308.53	114.139	502.921	OK	lichenase-2 precursor
XLOC_083751	9.81686	1.55103	18.0827	OK	32.676	10.3696	54.9823	OK	20.247	5.40154	35.0925	OK	86.5291	33.3831	139.675	OK	120.05	47.4977	192.601	OK	21.9898	6.34869	37.6309	OK	disease resistance response protein 206-like
XLOC_079898	98.1372	28.1089	168.166	OK	143.376	41.2834	245.469	OK	30.9371	6.78839	55.0857	OK	150.9	39.205	262.594	OK	125.519	34.91	216.128	OK	37.3089	7.74827	66.8696	OK	c-4 methylsterol oxidase
XLOC_029310	38.1443	9.59772	66.6908	OK	17.2964	4.39298	30.1999	OK	28.4662	6.49021	50.4422	OK	55.8237	15.7566	95.8909	OK	24.4169	6.4181	42.4157	OK	13.677	3.37616	23.9779	OK	methylcrotonoyl- carboxylase subunit mitochondrial-like
XLOC_016578	218.706	77.2945	360.118	OK	104.236	26.5466	181.925	OK	194.811	70.5843	319.039	OK	524.644	199.368	849.921	OK	254.673	88.2582	421.088	OK	123.874	39.5654	208.182	OK	lichenase-2 precursor
XLOC_044610	3.77084	0.722234	6.81945	OK	4.43151	0.952916	7.9101	OK	1.51321	0.0566916	2.96972	OK	10.0569	3.17347	16.9404	OK	10.1801	3.2355	17.1247	OK	2.3658	0.27727	4.45434	OK	jasmonate o-methyltransferase
XLOC_065215	328.824	133.128	524.52	OK	276.668	111.157	442.18	OK	392.137	159.322	624.953	OK	63.0891	20.5458	105.632	OK	76.178	25.8973	126.459	OK	14.5837	2.08568	27.0818	OK	predicted protein
XLOC_082703	5.74087	1.17549	10.3062	OK	4.01617	0.588447	7.44389	OK	2.97125	0.28692	5.65557	OK	14.8932	4.77625	25.0101	OK	16.0918	5.27883	26.9047	OK	3.43004	0.434924	6.42515	OK	protein ruptured pollen grain 1
XLOC_082623	7.68189	0.869075	14.4947	OK	9.07902	1.01726	17.1408	OK	5.24718	0.20937	10.285	OK	21.0676	5.35363	36.7815	OK	24.8378	6.71634	42.9593	OK	4.74711	0.600653	8.89356	OK	regulator of ribonuclease activity a
XLOC_079205	1.59253	0.0744883	3.11058	OK	0.11371	0	0.307849	OK	3.70155	0.700557	6.70255	OK	7.30887	2.05251	12.5652	OK	12.937	4.37955	21.4945	OK	1.55527	0.079414	3.03112	OK	MATE efflux family protein, expressed
XLOC_043419	110.62	44.9116	176.328	OK	82.2415	33.4094	131.074	OK	71.5018	28.9759	114.028	OK	231.256	89.2829	373.228	OK	89.9147	36.5548	143.275	OK	47.3183	18.876	75.7605	OK	xylanase inhibitor
XLOC_070911	26.8992	5.05174	48.7466	OK	13.914	0	27.9453	OK	18.514	6.65993	30.3681	OK	25.7854	9.70999	41.8608	OK	12.6422	4.10981	21.1746	OK	5.01564	1.16614	8.86515	OK	sugar carrier protein c
XLOC_063771	11.988	1.92685	22.0492	OK	9.7803	1.25187	18.3087	OK	8.64691	0.960661	16.3332	OK	29.9248	8.71273	51.137	OK	15.8517	3.20544	28.498	OK	5.81599	0.331465	11.3005	OK	cytochrome p450 99a2
XLOC_000633	30.7753	8.5573	52.9932	OK	12.5878	1.82736	23.3483	OK	26.2919	6.66066	45.9232	OK	111.894	42.6074	181.181	OK	84.131	30.756	137.506	OK	21.6163	4.97237	38.2602	OK	maize proteinase inhibitor
XLOC_035401	10.6275	3.48161	17.7733	OK	11.1688	3.7047	18.6328	OK	2.80106	0.437805	5.16431	OK	8.7043	2.67269	14.7359	OK	18.9153	7.00138	30.8292	OK	1.66705	0.116108	3.21799	OK	f-box kelch-repeat protein at1g67480-like
XLOC_018647	41.6629	16.7589	66.5669	OK	55.9388	22.7066	89.1711	OK	26.0148	10.128	41.9016	OK	73.5897	29.9036	117.276	OK	41.0001	16.4735	65.5267	OK	13.965	5.01183	22.9182	OK	cytochrome p450 99a2
XLOC_067706	1.13112	0	2.57662	OK	1.46708	0	3.37026	OK	1.39931	0	3.30344	OK	18.2309	4.49266	31.9691	OK	5.10625	0.246716	9.96578	OK	3.42483	0	6.90962	OK	phytochelatin synthetase
XLOC_048958	825.651	330.512	1320.79	OK	698.933	274.148	1123.72	OK	1213.83	491.23	1936.42	OK	312.167	108.619	515.716	OK	109.63	25.8467	193.413	OK	57.3772	8.34058	106.414	OK	---NA---
XLOC_072998	7.75232	1.63425	13.8704	OK	7.81318	1.67058	13.9558	OK	3.87087	0.418277	7.32347	OK	85.4652	34.4051	136.525	OK	34.3496	12.621	56.0781	OK	15.4486	4.76728	26.13	OK	fiber protein fb19
XLOC_077696	0.363333	0	0.804614	OK	0.279138	0	0.643182	OK	0.290578	0	0.670417	OK	16.7256	6.39138	27.0597	OK	5.89154	1.76799	10.0151	OK	3.01415	0.470552	5.55774	OK	subtilisin-like protease
XLOC_056627	7.24592	1.23903	13.2528	OK	4.17519	0.153958	8.19642	OK	5.49265	0.773214	10.2121	OK	13.6815	4.00818	23.3547	OK	6.79833	1.30977	12.2869	OK	2.46182	0.0885673	4.83508	OK	cytochrome p450 99a2
XLOC_080817	164.368	57.3349	271.402	OK	136.747	47.0364	226.457	OK	54.4895	16.4341	92.5449	OK	368.215	117.001	619.429	OK	504.344	154.746	853.942	OK	63.9807	22.9093	105.052	OK	stem-specific protein tsjt1-like
XLOC_024809	0.977144	0	2.051	OK	1.96688	0	4.24875	OK	1.07014	0	2.22407	OK	6.5809	0.846088	12.3157	OK	1.55954	0	3.60488	OK	1.03925	0	2.15476	OK	b3 domain-containing protein
XLOC_082500	29.3417	11.2374	47.446	OK	19.884	7.21746	32.5505	OK	21.2319	7.83194	34.6319	OK	49.8882	20.0268	79.7496	OK	24.6981	9.24377	40.1524	OK	7.81827	2.26708	13.3695	OK	reticuline oxidase-like
XLOC_000789	182.682	74.0202	291.343	OK	141.912	56.8679	226.957	OK	101.52	39.8937	163.147	OK	397.43	159.197	635.663	OK	164.783	66.3987	263.167	OK	62.1665	23.6159	100.717	OK	protein
XLOC_089621	10.02	2.59215	17.4478	OK	9.19808	2.27396	16.1222	OK	9.15668	2.28856	16.0248	OK	6.4664	1.30494	11.6279	OK	6.44021	1.26026	11.6202	OK	0.965412	0	2.07311	OK	root cap protein 1
XLOC_012482	8.06869	2.76631	13.3711	OK	5.54618	1.702	9.39036	OK	5.83754	1.82308	9.85201	OK	2.68999	0.580607	4.79937	OK	0.544655	0	1.12729	OK	0.399039	0	0.853909	OK	stem 28 kda glycoprotein
XLOC_086864	0	0	0	OK	1.16086	0	2.39249	OK	0.20036	0	0.511272	OK	21.9356	7.97814	35.893	OK	8.01177	2.16609	13.8575	OK	3.25111	0.419349	6.08287	OK	carboxyl-terminal proteinase
XLOC_059031	0.298964	0	0.944924	OK	1.29465	0	3.14408	OK	0.22262	0	0.753727	OK	17.5179	2.87214	32.1637	OK	6.18856	0	12.5958	OK	2.36596	0	5.25811	OK	peroxidase 47-like
XLOC_093329	0.497434	0	1.26983	OK	0.582991	0	1.45209	OK	0	0	0	OK	15.6765	3.73043	27.6225	OK	3.35396	0	6.82642	OK	2.09797	0	4.41555	OK	lysosomal beta glucosidase-like
XLOC_034954	29.8808	0	68.5954	OK	57.0128	0	143.436	OK	16.9653	0	49.6774	OK	31.1274	11.3404	50.9143	OK	64.0816	25.3581	102.805	OK	4.08235	0.459896	7.70481	OK	protein ruptured pollen grain 1
XLOC_078450	1.50824	0	3.26725	OK	1.71397	0	3.68684	OK	1.03643	0	2.347	OK	8.64542	1.49003	15.8008	OK	1.8721	0	3.99412	OK	1.12983	0	2.50212	OK	saur12 - auxin-responsive saur family member
XLOC_071537	52.0505	20.0925	84.0085	OK	26.0024	8.99328	43.0114	OK	49.5199	19.0464	79.9934	OK	174.451	70.8044	278.098	OK	192.44	77.9365	306.944	OK	22.6367	7.62369	37.6496	OK	stress responsive protein
XLOC_042493	6.93377	1.74547	12.1221	OK	7.97697	2.14322	13.8107	OK	4.67676	0.921412	8.4321	OK	8.7078	2.43732	14.9783	OK	4.27669	0.767989	7.78538	OK	1.10202	0	2.26997	OK	cytochrome p450 99a2
XLOC_066629	0.538657	0	1.11241	OK	0.974623	0	3.15364	OK	0.101103	0	0.263672	OK	2.01457	0.405908	3.62323	OK	3.30378	0	8.23232	OK	0.251113	0	0.574983	OK	lrr receptor-like serine threonine-protein kinase
XLOC_039093	1.80004	0	3.94821	OK	4.47028	0.0415553	8.89901	OK	1.44533	0	3.2379	OK	7.33392	0.798071	13.8698	OK	19.9034	5.00319	34.8037	OK	0.901035	0	2.10973	OK	chaperone protein dnaj chloroplastic-like
XLOC_089456	0.355434	0	1.12341	OK	0.520766	0	1.52559	OK	0.266177	0	0.901198	OK	27.1698	5.53763	48.802	OK	6.5819	0	13.5855	OK	3.25472	0	7.10058	OK	---NA---
XLOC_072185	0	0	0	OK	0.11662	0	0.401056	OK	0	0	0	OK	10.0604	1.73062	18.3902	OK	5.74026	0.402946	11.0776	OK	1.18735	0	2.66708	OK	wrky transcription factor 22-like
XLOC_086592	0.8368	0	1.75642	OK	0.353814	0	0.858447	OK	0.0811251	0	0.265637	OK	3.66681	0.46721	6.86641	OK	2.05345	0.147755	3.95915	OK	0.405502	0	0.936093	OK	beta-galactosidase 11
XLOC_007244	1.97285	0	4.13971	OK	1.96595	0	4.13801	OK	0.42219	0	1.07086	OK	5.51363	0.56119	10.4661	OK	6.16928	0.745605	11.593	OK	0.589176	0	1.42297	OK	photosystem i reaction center subunit psak
XLOC_051368	0	0	0	OK	0	0	0	OK	0	0	0	OK	16.2475	1.69701	30.798	OK	2.95252	0	6.69115	OK	1.51182	0	3.69595	OK	predicted protein
XLOC_036398	22.3578	7.05956	37.6561	OK	12.2482	2.72867	21.7676	OK	35.7874	12.1288	59.446	OK	10.5449	2.74183	18.348	OK	4.07312	0.384645	7.7616	OK	0.858983	0	1.89215	OK	probable xyloglucan endotransglucosylase hydrolase-like
XLOC_089263	0.113843	0	0.460065	OK	0.396101	0	1.05286	OK	0.145912	0	0.451859	OK	6.09652	0.16014	12.0329	OK	2.01469	0	4.10726	OK	0.433073	0	1.10176	OK	glycerol-3-phosphate 2-o-acyltransferase 6-like
XLOC_055133	0.100261	0	0.316891	OK	0.074977	0	0.257846	OK	0	0	0	OK	5.12344	0.659597	9.58728	OK	2.00933	0	4.10785	OK	0.274455	0	0.72567	OK	uncharacterized wd repeat-containing
XLOC_058595	2365.99	0	4747.5	OK	153.388	0	449.292	OK	1171.53	0	2535.7	OK	2536.16	0	5087.86	OK	339.559	0	875.977	OK	132.362	0	377.408	OK	serine threonine-protein kinase ctr1-like
XLOC_082670	5.23104	1.25653	9.20556	OK	4.90974	0.917532	8.90196	OK	1.90905	0	3.93718	OK	58.6983	22.3376	95.0591	OK	18.5662	6.22798	30.9044	OK	2.86349	0.142952	5.58404	OK	l-allo-threonine aldolase
XLOC_054435	2.11703	0	6.64485	OK	0.755249	0	2.28589	OK	0.420645	0	0.938209	OK	2.19976	0	5.31257	OK	0.923018	0	2.45213	OK	0.106044	0	0.299401	OK	obtusifoliol 14-alpha demethylase
XLOC_077047	0	0	0	OK	0.0626704	0	0.192873	OK	0.0224237	0	0.0983019	OK	2.07143	0.0624265	4.08043	OK	0.822322	0	1.67691	OK	0.0992183	0	0.271849	OK	g-type lectin s-receptor-like serine threonine-protein kinase b120-like
XLOC_023951	6.36404	0.93967	11.7884	OK	5.04948	1.30708	8.79188	OK	5.42386	0.933868	9.91385	OK	12.5625	4.12054	21.0044	OK	9.64986	2.28941	17.0103	OK	0.568145	0	1.21346	OK	laccase-15-like
XLOC_093583	1.62417	0	3.3193	OK	0.209738	0	0.611566	OK	0.408497	0	0.983497	OK	4.06939	0	8.33387	OK	0.570117	0	1.31176	OK	0.158895	0	0.470092	OK	oxygen-evolving enhancer protein 1
XLOC_096681	74.4029	29.3671	119.439	OK	36.2435	13.0045	59.4825	OK	120.345	48.6426	192.048	OK	10.6897	2.44577	18.9335	OK	12.2845	3.07381	21.4952	OK	0.386208	0	0.974796	OK	32 kda protein
XLOC_010174	0.107926	0	0.341118	OK	0	0	0	OK	0.0106239	0	0.0758298	OK	2.7553	0.0301218	5.48047	OK	1.19234	0	2.59346	OK	0.0878381	0	0.29215	OK	fkbp-type peptidyl-prolyl cis-trans isomerase 4
XLOC_086657	0	0	0	OK	0.0924763	0	0.318027	OK	0	0	0	OK	2.98199	0	5.97337	OK	0.222933	0	0.632256	OK	0.0933149	0	0.310366	OK	predicted protein
XLOC_030849	0	0	0	OK	0	0	0	OK	0	0	0	OK	7.56091	0.3848	14.737	OK	0	0	0	OK	0.182682	0	0.607602	OK	---NA---
XLOC_051900	0	0	0	OK	0	0	0	OK	0	0	0	OK	72.8144	26.5285	119.1	OK	27.6667	7.66916	47.6642	OK	1.59515	0	3.62621	OK	pathogenesis-related protein class i
XLOC_081457	2.56614	0.26357	4.86871	OK	0.834513	0	1.77398	OK	1.48114	0	3.04942	OK	4.98749	0.684364	9.29062	OK	5.25893	1.13392	9.38394	OK	0.0952494	0	0.312815	OK	senescence-associated protein
XLOC_048986	0	0	0	OK	0	0	0	OK	0	0	0	OK	219.612	63.2173	376.008	OK	73.0136	9.32792	136.699	OK	3.30472	0	8.7378	OK	pathogenesis-related protein prms
XLOC_063281	0	0	0	OK	0	0	0	OK	0	0	0	OK	256.302	71.7393	440.865	OK	131.359	25.03	237.688	OK	1.37801	0	4.58328	OK	pathogenesis-related protein prms
