# Supplementary material for: Comparative Transcriptome Profiling of Two Tibetan Wild Barley Genotypes in Responses to Low Potassium
Source: PLoS One. 2014 Jun 20;9(6):e100567. doi: 10.1371/journal.pone.0100567 (PMC4065039; doi:10.1371/journal.pone.0100567)
Supplement: Table S3 — Gene accession numbers and sequences of 692 DEGs. (XLS) [file pone.0100567.s009.xls]

>TCONS_00000140 gene_id=XLOC_000112 ref_gene=g.209 ref_transcript=m.209
ATGTGGCAAAGAACGAACAAGACATTGGTGTGTATGCCGGTCTTCTTGGCTTATTCAGTTGAAGTCTGTC
GACCTGAACATCATGCTCTAGGATTATCAGTTGTAAGCACAGGTTGGGGCATAGGTCTTGTTGTCGGTCC
AGCCATTGGAGGATACTTAGCGCAGCCTGCAAAGCAATATCCGGGCCTATTTTCCGAGAAGTCACTTTTT
GGGAGGTTTCCCTATTTGTTGCCGTGTCTTTTTATTTCACTAATCGCATTTGCTGTTCTAATAAGCTGCA
TATGGCTACCGGAGACACTTCATATGCATAAAAACTTAGAAAGGGAAGTAGAAATGTCTGGTGATTCAAG
AGTTACTGATCCCCATAGAGAAGTTCGACATCCAGAGAAGAAGAGTCTATATAAGAACTGGCCATTGATG
TCTTCTATAATTGCATATTGTGTTTTCACCCTTCATGATACAGCATATAGTGAGATATTTTCCTTGTGGG
CTGTAAGTGACAAAAAGTATGGCGGACTAAGCTTTTCATCTAAAGATGTCGGCCAAGTTCTTGCAGCTTC
AGGTGCTGGTCTTCTTTTGTATCAAATACTTGTGTATAGATATGTCCACAAATATCTTGGGTCTATCATT
TCATCTCGTATTGCAGCTGTTCTATCCATACCACTTCTTGCTACATACCCCTTCATGACACACTTATCTG
GGACGACACTTGAACTAGCTATTTATTCCGCTGCCGTTATGAAGGGTACTTTTGCCACGACTATCTTAAC
AGGTACTTGTATTCTGCAAAACAGTGCTGTGTCACAAAATCAAAGAGGTGCTGCAAATGGAATATCTACG
ACTGCAATGTCCCTCTTCAAGGCTATTGCTCCAGCTGGAGCAGGTGTCTTGTTCTCATGGGCCCAAAAGC
GCCAACATGCTGCTTTCTTTCCAGGGGATCAAATGATATTTCTGATTTTGAATATAGTCGAAGTAATTGG
GCTTGTGCTAACCTTCAAGCCATTCCTAGCAGTTCCAAAACATTATGATTTCAAGTAG
>TCONS_00000178 gene_id=XLOC_000149 ref_gene=g.274 ref_transcript=m.274
GACAACAGTGTAGTGCACTGCTTTCCGCATCCCATCTTCCATCCTCCCCCTGATTTTACCATGGAGAACA
TCCTCCATGCAACCCCAGCCCATGTGTCCCTCCCGGAAAGCTTCGTCTTCGCTTCCGACAAGGTCCCGCC
GGCCACCAAGGCTGTCGTCTCGCTGCCCATCATCGATCTCTCATGTGGTCGTGATGAGGTCCGCCGTTCG
ATCCTCGAGGCCGGCAAGGAGCTCGGATTCTTCCAGATCGTCAACCATGGCGTCTCCAAACAGGTCATGC
GGGACATGGAGGGCATGTGCGAGCAGTTCTTCCATTTGCCGGCAGCGGACAAGGCATCGTTGTACTCGGA
AGAGCGACACAAGCCAAACAGGCTCTTCTCCGGTGCTACCTATGACACGGGGGGCGAGAAATACTGGCGG
GACTGCCTCCGCCTCGCCTGCCCCTTCCCAGTTGACGACAGCATCAAAGAATGGCCCGATACTCCCAAAG
GGCTCCGGTAA
>TCONS_00000333 gene_id=XLOC_000288 ref_gene=g.483 ref_transcript=m.483
ATGTGTGGCAGACAAATTTTATCTTTCCTTCTGCAGGACATTTGCGATGTATGTCCGGAGAAGTTGCCAA
ACTACGAGGCCAAGCTGAAGAATTTCTTTGAAGAACACTTGCATACTGATGAAGAGATACGCTATTGTCT
TGAGGGCAGTGGATACTTTGATGTGAGGGACCAAAACGAACAGTGGATCCGTATAGCAGTTAAGAAAGGC
GGCATGATTGTTTTGCCTGCAGGAATGTATCACCGCTTTACATTGGATAGTGACAACTACATCAAGGCAA
TGCGGCTCTTTGTGGGAGAGCCCATCTGGACGCCGTACAATCGCCCCCATGACCATCTCCCAGCTAGAAA
GGAGTATGTCGACAAGATTATCAACAGAGGTGGGAGCCAAACCGTCGAGGCTCGTTGA
>TCONS_00000462 gene_id=XLOC_000406 ref_gene=g.673 ref_transcript=m.673
GTCTCGAATAGAGTAACTCAAGTCAATTGTATCGAAATGGGAAAGGAAAAGACTCATATTAACATTGTCG
TCATTGGTCACGTAGATGCTGGAAAATCCACCACTACTGGTCACTTGATCTACAAATGCGGTGGTATCGA
CAAGAGAACCATCGAAAAGTTCGAAAAGGAATCCAAGGATATGGGTAAAGCCTCCTTCAAATATGCCTGG
GTACTCGACAAACTCAAGGCTGAACGTGAACGTGGTATCACCATCGATATTGCTCTCTGGAAGTTCGAAA
CCCCTAAATACTACGTTACCATTATCGATGCCCCTGGCCACCGTGACTTTATCAAGAACATGATTACTGG
TACCTCTCAAGCCGATTGTGCCGTACTTGTCATTGCCTCTGGTACTGGAGAATTCGAAGCTGGTATTGCT
AAGAACGGACAAACTAGAGAACACGCCCTCCTTGCCTACACCCTTGGTGTCAAGCAAATGATCGTCGCTG
TTAACAAGATGGATGACAAGTCTGTCAACTACTCTCAAGCTCGTTTCACTGAAATCCAAACTGAAGTTTC
CCAATTCTTGAAGAAGATCGGATACAACCCTGAAAAGATCCCTTTCGTCCCAATTTCTGGATGGAACGGA
GACAACATGCTCGAAAAGAGTGACAACATGACCTGGTACAAGGGACCTACTCTCCTCGAAGCCCTCGACC
AAGTCCAAGAACCAAAGAGACCTAGCGACAAGCCTCTCAGACTTCCATTACAAGACGTATACAAGATCGG
AGGTATTGGAACTGTCCCAGTCGGAAGAGTCGAAACTGGTATCCTCAAGCCAGGACAAGTCGTCACTTTC
GCTCCTTCTGCCATCACCACTGAAGTCAAATCCATCGAAATGCACCACGAGACTCTCCCTCAAGCTCAAC
CTGGTGACAATGTTGGTTTTAACGTAAAGAACGTTGCCGTCAAGGATCTCAGAAGAGGTTACGTCGCCGG
AGACTCTAAGGCCGATCCTCCAGTTGAAACTGAATCCTTCAACGCTCAAGTCATTGTCTTGAACCACCCT
GGAGAAATCCACAACGGATATGCCCCTGTCCTCGATTGCCACACTGCTCACATTGCTTGCAAGTTCTCTG
AACTCTTGACCAAGGTCGACAGACGTTCTGGAAAGGAACTCGAAAAGGAACCAAAGAACATCAAGTCTGG
AGATGCTGCCATTGTCAAGCTCGTACCAAGCAAGCCAATGTGTGTTGAAACTTTCATGGACTATCCTCCT
TTGGGACGTTTCGCCGTCAGAGATGTGAGACAGACTGTCGCTGTTGGTGTCATCAAGGAAGTTACCAAGA
AGGATCTCTCCAAGAAGGCTGATACCAAGACCAAGGCTGCTGCCCCTGCTAAGGGAGGAAAGAAGTAA
>TCONS_00000484 gene_id=XLOC_000426 ref_gene=g.703 ref_transcript=m.703
ATGGAGCACGGCCACGCGACCAACCGCGTCGACGAGTACGGTAACCCGGTGGCCGGACATGGCGTCGGCA
CCGGCATGGGCGCGCACGGCGGCGTGGGCACCGGCGCGGCTGCAGGTGGGCATTTCCAGCCCACGAGGGA
GGAGCACAAGGCCGGAGGGATCCTGCAGCGCTCCGGCAGCTCAAGCTCCAGCTCGTCTGAGGATGACGGC
ATGGGCGGGAGGAGGAAGAAGGGCCTCAAGGACAAGATCAAGGAGCATGGCGCCACCGCCACCGGCGGCA
CCTATGGGCAGCAAGGACACACCGGAATGACCGGCACGGGGGCGCATGGCACCGACGGGACTGGCGAGAA
GAAGGGCATCATGGACAAGATCAAGGAGAAGCTGCCCGGACAGCACTGA
>TCONS_00000535 gene_id=XLOC_000474 ref_gene=g.769 ref_transcript=m.769
GGAGCAGCTCTAGCGTTCAGAGGCTTCCAGAGTTCTTCCGGTCACCAAGAAGCATTTGATCATAACATGG
ATGCCCAGAACAAGGAGGTCGCTGCTCTGATCGAGAAGATCGCCGGTATCCAGGCCGCCATCGCCGAGCT
GCCGTCGCTGAGCCCGTCCCCCGAGGTCGACAGGCTCTTCACCGACCTCGTCACGGCCTGCGTCCCGCCG
AGCCCCGTCGACGTGACGAAGCTCAGCCCGGAGCACCATTGTCGACCCGGAGGACATCAGGCGGGGTGGG
TTCGAGGTGCTGGCCGTGCACCACCCGGAAGGTGA
>TCONS_00000543 gene_id=XLOC_000481 ref_gene=g.778 ref_transcript=m.778
ATGAAGATGGCTTCTTCCACGCCTTACCTTGTCCTGCTCTTGTGCCTCACCACTTTCCTGCAGGCATGGC
TGACTGCGGCAACTTACCCGCCGCCGGCGCCCCCGGCGTTTGAGCTGCCGGAGTCGGAGGTGAGGGAGAG
GTTCTCCAAGTGGATGATCAAGTACTCAAAGCACTACTCATGCAAGCAGGAGGAGGAGATGCGGTTCCAA
GTCTTCAAGAACAACACCAACTCCATCGGCCAATTGGACAGACAGAATCCGAATCCTGGCGTGGGTGGCG
CGCTTGGGCCATCTGGGTCGCAGGTCCACACCTTCCAAAAGGTGAGTATGAACAGGTTCGGCGACCTCAG
CCCTAGGGAGGTCATCCAGCAGTACACCGGACTCAACACCACCAGCTTCCGTACCGCGTCGCCCACCTAC
CTGCCCTACCACTCCTTCAAGCCGTGCTGCGTTGACTGGCGCTCCAGCGGGGCTGTCACCGGCGTCAAGC
ACCAAGGCACTTGTGGATCGTGCTGGGCGTTCGCGGCGGTGGCGGCGATCGAAGGCATGAACAAGATTAG
GACAGGGGAGCTGGTGTCGCTGTCCGAGCAGGTACTCGTGGACTGCGACACCGTGAGCACCGGCTGCGGC
GGCGGCCACTCAGACTCGGCCATGGCCCTCGTGGCCGCCCGTGGTGGCATCACGTCAGAGGAGAGGTACC
CATACGCCGGATTCCAAGGAAAGTGCGACGTGGACAAGCTCATGTTCGACCACCAGGCGTCCATCAAGGG
CTTCAAGGCCGTGCCGTCCAACAACGAAGCTCAGCTGGCGATCGCCGTAGCCATGCAGCCCGTGACGGTG
TACATTGACGCCAGCGGTTCCGCGTTCCAGTTCTACTCCGGCGGCATCTACCGTGGCCCCTGCTCGGCCA
ATGTGAACCACGCCGTCACCATCGTCGGCTACTGCGAGGGTCCCGGCGAGGGAAACAAGTACTGGATTGC
CAAGAACTCGTGGAGCAACGACTGGGGTGAACAAGGATATGTCTACCTCGCAAAGGACGTGGCATGGTCC
ACGGGCACATGCGGCCTCGCCACCTCGCCCTTCTACCCGACAGCTTGA
>TCONS_00000571 gene_id=XLOC_000507 ref_gene=g.823 ref_transcript=m.823
CACGCAGCGCAAACTCACCGGAGGGTAGTAACAAACCACAGCCCAAACGAGCTCCACTCCATGGGGTTCT
TCGCCAGAGCCGCGCGTTTCCTGGTGCTCCTCCAGATCGCTCTCTTCGTCATCTCTGCCGTGATCATCAG
CGGCCCCGTCTGCAACGGAGCACGCCCAGGACTCGGTGGTGGTGCTCTGGACCCCGGTAGTCCTGTGTGC
GTCGGTGGACGGTGCGCACCATCTGGCCAGCCCTACACTCGCCCTGGGTGCGGCACCGTGTACAAGTGCC
CACCAGGTGCTCAGCCCTAG
>TCONS_00000636 gene_id=XLOC_000566
GGATCGCACAAATTGTTAGCTCGCCTCTCCAAGTTGAACAAGAAAGCAAACATCCATCTCGGCAGAAACA
TGATGGCAAACAAGTACTCGGCCAGCTCGGTTCGGGTGATGCTGGTCCTCCTGGTTTTACTGGTTTTTGT
CGGTACCATCCTCGGGCAACGAGGTGGACCATCCACCTGCGATGACTCTGGTCCGATTCAGCAGAGCTGC
CCGCCAATCCGTGGTGGCTCATAAGTATGAGATGGACAATTTCTACGCAGCGGGATTTGGTAGGATCTCG
CATTGGCCGGCGTAGGAAGCTTTCTCTTCTATGTGAACGATAATCTATACTATGATCTTGAGGTGTTGGT
GTGTCTATGTTTGTATTTCAACCTGGTTTATAAATAAATAATATGGCCCATACATTC
>TCONS_00000709 gene_id=XLOC_000633
GAAATACTCGTATCAGTCAAGTTCAGGGTAAGCTCGATCCCATTTAGCTGCTCAAGGAATCGAGGATGAG
CTGCGCTGACCCAAAAGCACCCGCCGGTGAGGAGAAGAAGTCGTCATGGCCGGAGTTAGTGGGGAAGACC
ATCGAGGACGCCAGGGAGGTCATCCTCAAGGACATGCCTGAAGCGGACATCGAAGTCCTCCCTACCGACT
CCGTGGTTTCCGCAGACTGGAGGAGCAACCGTGTCCGCATCCTCGTTGACACTGTCGCGACCACTCCTCA
CATCGGCTAGCTAGCTACCTTTGCTCGCGGCAGGCATCACGTCTGCTGATGGCCAAGTAATAAATTTCAA
TAAAGGATGAATTAGTGCGCGCTGACAACCAGCATGTTACTTATGGATCCATGTAATTTTCTTTTCCAAT
TGTGTGAATGGATGTGCTCCACGGGTTAATTATTTGCAGTTTGCGTTTTCCCAAAAAAAAAAAAAAAATA
C
>TCONS_00000741 gene_id=XLOC_000662 ref_gene=g.1056 ref_transcript=m.1056
ATGGGTGACACTACCAGGAACCGGCACGGGAACGACAACGACGACGCGACGGCGCCGCCCTCGCCGCCGG
AGACGGTGTACTACGAGGGGTGCCCCGGCTGCGCCATGGAGCGCAAGAAGGAGAACAGCACGGGCACGCC
CTACAAGGAGTTCTTCTACGTCGGGGTCACCACTTTTGCCTCCGCTCTGCCGATATCATCACTGTTCCCC
TTCCTGTACTTCATGATACAAGACATGCATGTGGCAAAGAACGAACAAGACATTGGTGTGTATGCCGGTC
TTCTTGAGACTCGGGGTTCTAACCTTCTTCTGGAAAAGAGAGATATGGTGTGCTGA
>TCONS_00000742 gene_id=XLOC_000663 ref_gene=g.1054 ref_transcript=m.1054
ATGATCGGCAGATGTTTTGCCTCGCTGTTTTGGGGTGTGGTGGCAGATCGTATTGGGAGAAAACCTATCA
TTGCATTCTCCATGCTCTCAGTGGTCATCTTTAACACTCTGTTTGGACTGAGTGTAAAGTATTGGATGGC
TATTGCCACTAGAATGCTGCTTGGTTCTCTAAATGGCATGCTTGCCCCAATAAAGGCTTATTCAGTTGAA
GTCTGTCGACCTGAACATCATGCTCTAGGATTATCAGTTGTAAGCACAGGTTGGGGCATAGGTCTTGTTG
TCGGTCCAGCCATTGGAGGATACTTAGCGCAGCCTGCAAAGCAATATCCGGGCCTATTTTCCGAGAAGTC
ACTTTTTGGGAGGTTTCCCTATTTGTTGCCGTGTCTTTTTATTTCACTAATCGCATTTGCTGTTCTAATA
AGCTGCATATGGCTACCGGAGACACTTCATATGCATAAAAACTTAGAAAGGGAAGTAGAAATGTCTGGTG
ATTCAAGAGTTACTGATCCCCATAGAGAAGTTCGACATCCAGAGAAGAAGAGTCTATATAAGAACTGGCC
ATTGATGTCTTCTATAATTGCATATTGTGTTTTCACCCTTCATGATACAGCATATAGTGAGATATTTTCC
TTGTGGGCTGTAAGTGACAAAAAGTATGGCGGACTAAGCTTTTCATCTAAAGATGTCGGCCAAGTTCTTG
CAGCTTCAGGTGCTGGTCTTCTTTTGTATCAAATACTTGTGTATAGATATGTCCACAAATATCTTGGGTC
TATCATTTCATCTCGTATTGCAGCTGTTCTATCCATACCACTTCTTGCTACATACCCCTTCATGACACAC
TTATCTGGGACGACACTTGAACTAGCTATTTATTCCGCTGCCGTTATGAAGGGTACTTTTGCCACGACTA
TCTTAACAGGTACTTGTATTCTGCAAAACAGTGCTGTGGTTCTCATGGGCCCAAAAGCGCCAACATGCTG
CTTTCTTTCCAGGGGATCAAATGATATTTCTGATTTTGAATATAGTCGAAGTAATTGGGCTTGTGCTAAC
CTTCAAGCCATTCCTAGCAGTTCCAAAACATTATGA
>TCONS_00000773 gene_id=XLOC_000692 ref_gene=g.1098 ref_transcript=m.1098
ATGATTGTTAATGGCAGTGATTTCCTCGTTACGCCTTCAGATGTGGTTGATGGTACTGTACAATCAATCC
TCTTTCCGTGTATACCATTAAATAAGCAACCATCTTCTGATTGTGGATCTTCTTCGCTTCTGATTGATGG
TACTCCCAGTAAAATAGCCAAACAAGAAATCAAGGGAGATGTGGAGAAGAGGCCAATGAAATCACAAATA
AAACCAGATGAAGGAAGCAAAAGTAAAACATCCTACAATACAAGTGGTTTCTCCCAGAACCAAGGACACC
AGCAACCAGACAGTTTGCACTCATTATCCGAACCTCCTGTCCAGCATTTTCAGACTTGTCAATATGCACT
GCTCCATGATAGCAAGAATATGGAGCAATTTCAAGATGCTATTCAGCTTGCATTCCCTGGCTATGGATAT
CCTGCATATCCGTTTTCTAACATCCCGGTGGTGTCAAATATTCAGGCTGAAGACCATCAGACAAACCCAA
AGGCTGCATGTTACCAAACTTCAGTAGATCCTCTGAAGCAATCAAGTTCCACCGAAAAGCCACAAGATAT
GCCATCAAGGGCACTGACGATGACACCCCAGGAAAAGATTGAAAAGCTTAGGCGCCGGCAACAACAGCAA
GCCCTGAGAGCTATTCAACAACAGCAGCAGCAATTTCGTCAAGAGGGTTCGGGCAGGAACATGTTGGTAC
CTCAAGCGTACTCCCGAAGGAAAAAGAACTCAGATTCATTAGGGAGTTCAGGTATCATAGGCGAAAATGC
ACCAGAGCAGACTTCAGCTTGTCATAAAGAGATACATAAGATTTTTGGAATTCCTGATGATCCCTTTTTA
GAGGAAAAAATATATTATGAGCTTAAAGATGCCCTTGGGAAGCTGGATGCCAGAACTCGACTCTGCATTC
GAGACAGTTTGCTTCGATTGGCTCATAGTTCCTCACAGAGACAAATTGCTAGTGACAGAACTAGCAGTAA
CAAGACTAAAAGAGATGAAGATGAAGTTCCAGAAAATGACGTGTCCAACAGGAGAAAACGGTATATTGCT
TCATGCCAAAGTGGATCTCTGGTAAAGGAAGCAGAAACAGACACAAATCCAATAGATCGAATTGTAGCCC
ATTTGCTGTTCCATAGACTATGTCCGATGGTTCCAACACACGCAAAGGAAGAAATCGCATCCTCGACTCT
GATGTCACCTGAAGCTGATTCCAAGATGCCTGGAACCACGCCCGGGGCACCATCAGGAGATCAATAG
>TCONS_00000778 gene_id=XLOC_000696 ref_gene=g.1108 ref_transcript=m.1108
ATGAAGATGGCTTCTTCCACGCCTTACCTTGTCCTGCTCTTGTGCCTCACCACTTTCCTGCAGGCATGGC
TGACTGCGGCAACTTACCCGCCGCCGGCGCCCCCGGCGTTTGAGCTGCCGGAGTCGGAGGTGAGGGAGAG
GTTCTCCAAGTGGATGATCAAGTACTCAAAGCACTACTCATGCAAGCAGGAGGAGGAGATGCGGTTCCAA
GTCTTCAAGAACAACACCAACTCCATCGGCCAATTGGACAGACAGAATCCGAATCCTGGCGTGGGTGGCG
CGCTTGGGCCATCTGGGTCGCAGGTCCACACCTTCCAAAAGGTGAGTATGAACAGGTTCGGCGACCTCAG
CCCTAGGGAGGTCATCCAGCAGTACACCGGACTCAACACCACCAGCTTCCGTACCGCGTCGCCCACCTAC
CTGCCCTACCACTCCTTCAAGCCGTGCTGCGTTGACTGGCGCTCCAGCGGGGCTGTCACCGGCGTCAAGC
ACCAAGGCACTTGTGGATCGTGCTGGGCGTTCGCGGCGGTGGCGGCGATCGAAGGCATGAACAAGATTAG
GACAGGGGAGCTGGTGTCGCTGTCCGAGCAGGTACTCGTGGACTGCGACACCGTGAGCACCGGCTGCGGC
GGCGGCCACTCAGACTCGGCCATGGCCCTCGTGGCCGCCCGTGGTGGCATCACGTCAGAGGAGAGGTACC
CATACGCCGGATTCCAAGGAAAGTGCGACGTGGACAAGCTCATGTTCGACCACCAGGCGTCCATCAAGGG
CTTCAAGGCCGTGCCGTCCAACAACGAAGCTCAGCTGGCGATCGCCGTAGCCATGCAGCCCGTGACGGTG
TACATTGACGCCAGCGGTTCCGCGTTCCAGTTCTACTCCGGCGGTATCTACCGTGGCCCCTGCTCGGCCA
ATGTGAACCACGCCGTCACCATCGTCGGCTACTGCGAGGGTCCCGGCGAGGGAAACAAGTACTGGATTGC
CAAGAACTCGTGGAGCAACGACTGGGGTGAACAAGGATATGTCTACCTCGCAAAGGATGTGGCATGGTCC
ACGGGCACATGTGGCCTCGCCACCTCGCCCTTCTACCCGACAGCTTGA
>TCONS_00000885 gene_id=XLOC_000789 ref_gene=g.1279 ref_transcript=m.1279
GCAGCATCGATTCCAACACAGAGACACAAGCCGAAAATGGGGCAGTCCAAGCCAGCTCTGGTGCTTCTCC
TGCTCGCCGTCTCCACGGCGGCGACCGTCGGCAAGCCGCTGCTCACGAAGATCACCAAGAGCGGCGCGTC
CACTGCGCTCTACACCGCACCACTCAGCGCCGGCCGACCGTTGGTCCTCGACCTCTCCGCGCCGGCCATC
ACGACGCCGTGCAGCGGGCAGACGACGACCGTGACGCTCTCCGCCAACTCCACCGACGGCAGCAACCCGC
TGTCCCCGGTCTCCTTCGCCGCCACCGCCACCTGCGCGGCGGCACCCTCCGGCGCCGTCGGCGTGGCGGG
GCTCGCGCGCTCCAGCGCCTCGTTCCCGGCCCAGGTGGCCAAAACACAGAAGGTGGCCAACTCGTTCGCG
CTGTGCCTCCCGAGCGACGGCAGGACCGGGTTCACCGGCAACGGCATGGGCGCGGCCATCTTCGGCGGCG
GACCGTTCTTCCTCGCGCCCCCGGCGGACCGGCCGTCCATCACGACGCTCCTCTCCGACGGCGTCCCGCT
CCGGCAGCCCTTCGCCGGGAACCCCGGCTACTTCGTGTCGGCCACCAACGGCATCGCCGTCGGCGGTGCG
CGCGTGGCCGTGTCCGGCTCCGGCGCGCTCGTGGTCGGCCTCTCCACCACGATCCCCTACGCGCAGCTCC
GCGGCGACGTGTACCGCCCCTTCATCTCGGCCTTCGACCGCGCCATGGGCTCCAGCGCCAAGGTCGCGGC
CGTGGCCCCGTTCGAGCTGTGCTACAACTCGTCCAAGCTGTTTCTGACGCGGTTCGGGTACCTGGTGCCG
GACGTGGACGTGATGCTGGAGGGCGGGACGAACTTCTCGGTGGGCCGGGATACACCTGCGCCTGATCCGT
CCGTCCGTCCGTTCCACGTTCCCGCGCATGCATGCAGTGCAGTGCATAATTTATTGTGCCACGAGTTTGA
AATCAAGGTTGTGTCGATGAAGCCACTCGCTTCCGGTTTGTTCATTTAG
>TCONS_00000945 gene_id=XLOC_000844 ref_gene=g.1372 ref_transcript=m.1372
ATGGAGGCCGTCGGCGTCGCCCCCGCCCCCGCGGCGGTGGCGGTGGCGGAGCAGAAGATGAAGCTTCTCG
AGCCGAGGAAGGAGCCCCTCGCCTCCGCCGCCGCCGCCGCCAAGGCGCCGTGCAAGTGGGCGATGAAGAA
GAAGCTCGTGGGCGGCGACGCCGGCTACGTGCTCGAGGACGTGCCCCACCTCACCGACTACATGCCCGAG
CTCCCGACGTACCCGAATCCACTCCAGGACAACCCTGCCTACTCGGTCGTCAAGCAGTACTTCGTCAACA
CGGACGACACCGTCACGCAAAAGATTGTTGTTCGCAAGACCAGTGCGAGAGGCACACACTTCCGGCGCGC
CGGGCCGCGGCAGAGGGTCTACTTCCAGCCCGATGAGGTGAACGCCGCCATCGTCACCTGCGGCGGCCTC
TGCCCCGGGCTCAACACGGTCATCCGCGAGCTCGTCTGCGGGCTGTACGACATGTACGGTGTCACCAGCG
TCGTTGGCATAGAGGGTGGATACAAGGGCTTCTACTCTCGAAACACCGTTACATTGACACCCAAGTCAGT
GAATGACATCCACAAGAGAGGGGGGACCATTCTTGGAACTTCAAGGGGAGGACATGACACTGCCAAAATT
GTGGATAGTCTTCAGGACCGTGGCATTAACCAGGTCTACATTATTGGAGGTGATGGTACCCAGCAAGGCG
CTTCCGTAATATATGAGGAAGTACGTAGACGGGGCCTCAAATGTGCAGTGGTTGGTGTCCCAAAGGCCAT
AGATAATGATATCGCGGTGATTGACAAATCTTTTGGATTTGACACTGCTGTCGAGGAGGCTCAAAGAGCT
ATCAACGCTGCTCATGTTGAAGCTGAAAGTGCAGAGAATGGCATTGGTGTTGTGAAGTTAATGGGCCGCA
ACAGCGGGTTCATCGCAATGTATGCTACTCTAGCTAGTCGTGATGTGGATTGTTGCTTAATCCCAGAGTC
TCCCTTCTACCTTGAAGGAAAAGGGGGCCTCCTTGAGTTCGTCGAGAAACGGCTCAAGGACAGTGGGCAT
ATGGTCATTGTGGTGGCCGAGGGTGCTGGCCAAGATCTTATAGCCCAAAGCATGAATTTTGTGGACACTC
AGGATGCTTCTGGAAATAAGCTGCTTCTGGATGTTGGCCTTTGGCTATCCCAGAAGATCAAGGATCATTT
CAAGAAGAAGACTAACTTCCCCATAACTCTCAAGTACATTGACCCGACATACATGATCCGCGCGGTCCGG
TCAAACGCCTCGGACAACGTCTACTGCACTCTGCTTGCGCACAGCGCCCTCCATGGCGCCATGGCAGGAT
ACAGTGGCTTCACCGTCGCGCCCGTGAATGGCAGACACGCTTACATCCCATTCTATAGAATCACCGAGAA
GCAGAACAAGGTCGTGATCACTGATAGGATGTGGGCGAGGGTGCTGTGCTCGACGAACCAGCCGTGCTTC
CTCAGCCACGAGGACGTGGAGAACATGAAGCACGACGACGACGAGCGCCACCACCTGCACAACACGCAGC
TCCTCGACGGCGCACCGGCAAAGTGTTCACCCAACTGTAATGGATCAGCTGGAGCAGAGTGA
>TCONS_00000987 gene_id=XLOC_000883 ref_gene=g.8614 ref_transcript=m.8614
GTGTCTGGATATATCGCTGGCACCCGGGAGACAGCACGAATCGTGCTCTCGTTCGGGCGCGGCCGCAGCT
ACCTGAGCTGGAGGCGGAGGAGGATGTTTGATTTCAACAGCGAATCCCAGCAGCAGGTAGGGGATGGAAT
CTGGGCTGAACGTAGTGAGAATGAGGACCATATAGCACCTTGCCCCAAGGGTACGAAGGATAGTAGATCA
ATCTGTGTTGGAGACCAGAAGAAGAATGATGATGAAGCAGTTAGTGTTGTGGGCCTTACTGAATGTACTT
CAGGGGGGCGAACTGAACATCCTGGTTTCAAAAAGCAGCCTGCCACTGAGGCCAGTGGACATTATTCAGC
TACACATCTTGACATGGAATCCTGGCCTGACCTGCCTCTCCTGAGCACTGCATTTGATAGAAACTACAAT
GACAATAATATAGCATCAACATATTTGGATTTCAATTCTGCATCTAGTTTACAGAAAGCCACCAGAGGCG
TGTCAGTGCCGCTGGATGGTGAACCTGAAGTGTTTGACAACGAGCATGAAGAAAAGGGCAACAACTTTCT
CGACTGCGACTGGGGTAATATTGGAGATTTTGATGATTTTGACTGCTTGTTTAGCAACACTGAAGCCTTA
TTTGGTAATGAGATGATTGTTAATGGCAGTGATTTCCTCGTTACGCCTTCAGATGTGGTTGATGGTACTG
TACAATCAATCCTCTTTCCGTGTATACCATTAAATAAGCAACCATCTTCTGATTGTGGATCTTCTTCGCT
TCTGATTGATGGTACTCCCAGTAAAATAGCCAAACAAGAAATCAAGGGAGATGTGGAGAAGAGGCCAATG
AAATCACAAATAAAACCAGATGAAGGAAGCAAAAGTAAAACATCCTACAATACAAGTGGTTTCTCCCAGA
ACCAAGGACACCAGCAACCAGACAGTTTGCACTCATTATCCGAACCTCCTGTCCAGCATTTTCAGACTTG
TCAATATGCACTGCTCCATGATAGCAAGAATATGGAGCAATTTCAAGATGCTATTCAGCTTGCATTCCCT
GGCTATGGATATCCTGCATATCCGTTTTCTAACATCCCGGTGGTGTCAAATATTCAGGCTGAAGACCATC
AGACAAACCCAAAGGCTGCATGTTACCAAACTTCAGTAGATCCTCTGAAGCAATCAAGTTCCACCGAAAA
GCCACAAGATATGCCATCAAGGGCACTGACGATGACACCCCAGGAAAAGATTGAAAAGCTTAGGCGCCGG
CAACAACAGCAAGCCCTGAGAGCTATTCAACAACAGCAGCAGCAATTTCGTCAAGAGGGTTCGGGCAGGA
ACATGTTGGTACCTCAAGCGTACTCCCGAAGGAAAAAGAACTCAGATTCATTAGGGAGTTCAGGTATCAT
AGGCGAAAATGCACCAGAGCAGACTTCAGCTTGTCATAAAGAGATACATAAGATTTTTGGAATTCCTGAT
GATCCCTTTTTAGAGGAAAAAATATATTATGAGCTTAAAGATGCCCTTGGGAAGCTGGATGCCAGAACTC
GACTCTGCATTCGAGACAGTTTGCTTCGATTGGCTCATAGTTCCTCACAGAGACAAATTGCTAGTGACAG
AACTAGCAGTAACAAGACTAAAAGAGATGAAGATGAAGTTCCAGAAAATGACGTGTCCAACAGGAGAAAA
CGGTATATTGCTTCATGCCAAAGTGGATCTCTGGTAAAGGAAGCAGAAACAGACACAAATCCAATAGATC
GAATTGTAGCCCATTTGCTGTTCCATAGACTATGTCCGATGGTTCCAACACACGCAAAGGAAGAAATCGC
ATCCTCGACTCTGATGTCACCTGAAGCTGATTCCAAGATGCCTGGAACCACGCCCGGGGCACCATCAGGA
GATCAATAG
>TCONS_00001250 gene_id=XLOC_001116 ref_gene=g.1880 ref_transcript=m.1880
GAGCTCACGCCAACACAAACGATAAAGCTAGCGACCACGAAGCTCATCTTCTTCCATGCAATGCATCCGC
CACCGCCTTTACTAGCAACCATCCAGGAAGACGACGAGCTGGCGAGCGAGCCCATGAAGCGCGGAGGAGT
AGAAAGCGGCAGGTGCGAGGTGGAGGCCGCGGGCATCAACTACCACATCACCGTCTCCGCCCGGCCTCAC
CCGCTCAAGATATGGAGCAGGCCCGACGACCTCCTCCTCGACCCTGCTGCGCCCGCGCCTCCGCCGCTCA
GCCGCAGCAGCCGGTGCCGCCTCGTCCTCCGCAACGTCGGCTGCCGCGCCCGCCCCGGCGAGCTGCTCGC
CATCGTCGGCCCCAGCGGCGCCGGCAAGTCCACGCTGCTCGAGATCCTCTCCGGCCGCCTTCAGCCCAGC
TCCTCCCCTCCTACTGACCTCCGCGTCAATGGCTCCCCCGTCGACGCCGCGGCCCTGCGCCGCCTCTGCG
GCTACGTCACCCAGCGCGACGTCCTCTTCCCTCTGCTCACCGTGCGCGAGACGCTCCACTTCAGCGCCCG
CCTCCGCCTCGGCCCGGACGCGTACGATCCCGCCGCGGTCGACGCGCTCGTCGACGACCTCGCGCTGGCA
CGCGTCGCCGACGCCAGGGTCAAGGACCTCTCCGGCGGCGAGCGTCGCCGCGTGTCCATCGGCGTCGAGG
CCGTGCGTGACCCGGCCGTGCTGGTGCTCGACGAGCCCACCTCCGGTCTCGACAGCGCCTCCGCCCTCCA
GATCGTCGGCGCGCTCCGGGCCATGGCCGAGTCGCGGGGCCGCACCGTGGTGCTCAGCATCCACCAGCCC
GGCGCGCGCATCGTCAAGATGTTCGACGCCGTGCTCCTGCTCGCCGCCGGCTCCGTGCTCCACCACGGCT
CTGTCGACGACCTCCACGCCCTGCTCGCCGGCGCCGGGCTCAGCCTGCCCCCGCACGTGGACGCCGTCGA
GTTCGCCATCGACTCCGTGGACGAGCTCCGCCTCCACCTGCACCTCCAGCAGCAGCATCAGCGCGACCGC
CGGTGCACCCTGCAGCAGCTCTTCCAGCAGCACAAGCTCCAGGCCCAGGCCGACGACTCCACTTCAGCAG
GCACGCTCGCCGCGGGAGGAACCAGCGGGCAACACCGGTACGCCAACTCGTGGCCGGTGGAGGTGGCTGT
GCTGTCGCAGCGCTTCTTCAAGAACGTGGCGCGGACGCGGCAGCTCTTCGCGTGCCGCACCGTGTGCATG
CTCGTCGCCGGGCTCGCCCTCGGCTCCATCTTCTACGACCTCGGGGACGACAAGGCGGCGGAGCGCGTCG
GCCTCTTCGCCTTCCTCCTCACCTTCCTGCTCTCGTCCACGACGGAGGCGCTGCCGGTGTTTTTGCAGGA
GCGGGAGATCCTGGCCAAGGAGACCTCATCGGGCGCCTACCGGGTGTCCGCCTACGCCGTGGCGAACGCG
CTGGTGTTCCTGCCGTTCCAGCTGGCGCTGGCGGCGGTGTTCGCGGCGCCGGCGTACTGGCTGACGGGGC
TACGCCGCACGGCGCCCGCATTCTTCTACTTCCTGCTCCTCATCTGGCTGGTCCTCTACACGGCCAACTC
GGTGGTGGCGTGCTTCGCGGCGGCGGCGCCGGACTTCGTGGTGGGGAACGCGGCGGTGCAGGGCGCGATG
GGGTCCTTCTTCCTCTTCTCCGGCTACTTCATCAGGCGGTCGGCGATGCCGGCGTACTGGGTGCCGATGC
ACTACCTGTCGCTCTTCAAGTGGCCGTTCGAGGCGCTGCTGCTGAACGAGTTCGGGGGCCGGTGCGCGGC
GAGGGCGATGGGGGTGTGCGTGGCGACCGGCGACGAGGTGCTCCGGCGGGAGGGGATCGGGGAGGAGTGC
CGGTGGAGGAACGTGGCCGTCATGGTGGGGTTCGTCGCCTTGTACCGGGTGCTCGGCTACGCCGTGCTCC
GGGTCCGCTGCAGCCTCACGCTCAGGGCCGCCGCACGATCCGCATTGATGCTCACATCCTCCTCACACCA
CTCTGCTTGCTTCTCTGCATCTTCTACTTCTACGAGTAGTACCAAAGCCTGA
>TCONS_00001277 gene_id=XLOC_001143 ref_gene=g.1924 ref_transcript=m.1924
GGAGCGAGCCTGCGCTGCGTACGTACTCCGCTACCCCTCGGGCCGCGCGGCGCGCGCCCACCCGTAGCCG
TGGATCGGATGGACGATCATCTGGCGGTGCTGGCGCGCGGCGAGGGGTGGACGGAGGAGCGGCACGCGGC
GTTCCTCGACGGCGTGGAGCGCTCCTTCGTGCAGGAGGTGCTCGTGGGCGCTGCTGGCGTCAGCGAGGAG
CGGCGAGCGTCGCGCAGGCTCTGCCACCGGGGGCCGCCGCCTGCCGGTGGCCGCGGCCAGCTCCCGCTCG
ATCGCCCCCTCCCCGACAGCGCCGTCGAGTCCAACCGCCGGGGACCCTCCCGGCCTTCAGCCGGCCGCGG
CGCCAAATGA
>TCONS_00001337 gene_id=XLOC_001195 ref_gene=g.8734 ref_transcript=m.8734
ATGGCCGACGTCGAGTACCGCTGCTTCGTCGGCGGCCTCGCCTGGGCCACCGACGACCAGTCCCTCCAGA
ACGCCTTCTCCAAGTACGGCGACGTCATCGACTCCAAGATCATCACTGACAGGGAGACGGGCCGTTCCCG
CGGGTTCGGGTTCGTCACCTTCGCGTCGGACGAGGCGATGCGCCAGGCCATCGAGGCCATGAACGGCCAG
GACCTGGACGGCCGCAACATCACCGTCAACGAGGCCCAGTCCCGCCGCTCCGGCGGAGGAGGAGGCGGCT
TCGGCGGCGGCGGCGGCGGCTACGGAGGCCAGCGTCGTGAGGGCGGAGGCGGAGGCTACGGAGGCGGCGG
CGGTGGCTACGGAGGTGGCCGCAGCGGCGGCGGCGGTGGCTACGGCAGCCGTGACGGCGGCGGCGGCTAC
GGCGGCGGCGGCGGCGGCTACGGTGGCAGCCGCGGCGGCTCCGGCGGCGGCAACTGGAGGGAGTGA
>TCONS_00001720 gene_id=XLOC_001546 ref_gene=g.2641 ref_transcript=m.2641
GCAATGCATCCGCCACCGCCTTTACTAGCAACCATCCAGGAAGACGACGAGCTGGCGAGCGAGCCCATGA
AGCGCGGAGGAGTAGAAAGCGGCAGGTGCGAGGTGGAGGCCGCGGGCATCAACTACCACATCACCGTCTC
CGCCCGGCCTCACCCGCTCAAGATATGGAGCAGGCCCGACGACCTCCTCCTCGACCCTGCTGCGCCCGCG
CCTCCGCCGCTCAGCCGCAGCAGCCGGTGCCGCCTCGTCCTCCGCAACGTCGGCTGCCGCGCCCGCCCCG
GCGAGCTGCTCGCCATCGTCGGCCCCAGCGGCGCCGGCAAGTCCACGCTGCTCGAGATCCTCTCCGGCCG
CCTTCAGCCCAGCTCCTCCCCTCCTACTGACCTCCGCGTCAATGGCTCCCCCGTCGACGCCGCGGCCCTG
CGCCGCCTCTGCGGCTACGTCACCCAGCGCGACGTCCTCTTCCCTCTGCTCACCGTGCGCGAGACGCTCC
ACTTCAGCGCCCGCCTCCGCCTCGGCCCGGACGCGTACGATCCCGCCGCGGTCGACGCGCTCGTCGACGA
CCTCGCGCTGGCACGCGTCGCCGACGCCAGGGTCAAGGACCTCTCCGGCGGCGAGCGTCGCCGCGTGTCC
ATCGGCGTCGAGGCCGTGCGTGACCCGGCCGTGCTGGTGCTCGACGAGCCCACCTCCGGTCTCGACAGCG
CCTCCGCCCTCCAGATCGTCGGCGCGCTCCGGGCCATGGCCGAGTCGCGGGGCCGCACCGTGGTGCTCAG
CATCCACCAGCCCGGCGCGCGCATCGTCAAGATGTTCGACGCCGTGCTCCTGCTCGCCGCCGGCTCCGTG
CTCCACCACGGCTCTGTCGACGACCTCCACGCCCTGCTCGCCGGCGCCGGGCTCAGCCTGCCCCCGCACG
TGGACGCCGTCGAGTTCGCCATCGACTCCGTGGACGAGCTCCGCCTCCACCTGCACCTCCAGCAGCAGCA
TCAGCGCGACCGCCGGTGCACCCTGCAGCAGCTCTTCCAGCAGCACAAGCTCCAGGCCCAGGCCGACGAC
TCCACTTCAGCAGGCACGCTCGCCGCGGGAGGAACCAGCGGGCAACACCGGTACGCCAACTCGTGGCCGG
TGGAGGTGGCTGTGCTGTCGCAGCGCTTCTTCAAGAACGTGGCGCGGACGCGGCAGCTCTTCGCGTGCCG
CACCGTGTGCATGCTCGTCGCCGGGCTCGCCCTCGGCTCCATCTTCTACGACCTCGGGGACGACAAGGCG
GCGGAGCGCGTCGGCCTCTTCGCCTTCCTCCTCACCTTCCTGCTCTCGTCCACGACGGAGGCGCTGCCGG
TGTTTTTGCAGGAGCGGGAGATCCTGGCCAAGGAGACCTCATCGGGCGCCTACCGGGTGTCCGCCTACGC
CGTGGCGAACGCGCTGGTGTTCCTGCCGTTCCAGCTGGCGCTGGCGGCGGTGTTCGCGGCGCCGGCGTAC
TGGCTGACGGGGCTACGCCGCACGGCGCCCGCATTCTTCTACTTCCTGCTCCTCATCTGGCTGGTCCTCT
ACACGGCCAACTCGGTGGTGGCGTGCTTCGCGGCGGCGGCGCCGGACTTCGTGGTGGGGAACGCGGCGGT
GCAGGGCGTGATGGGGTCCTTCTTCCTCTTCTCCGGCTACTTCATCAGGCGGTCGGCGATGCCGGCGTAC
TGGGTGCCGATGCACTACCTGTCGCTCTTCAAGTGGCCGTTCGAGGCGCTGCTGCTGAACGAGTTCGGGG
GCCGGTGCGCGGCGAGGGCGATGGGGGTGTGCGTGGCGACCGGCGACGAGGTGCTCCGGCGGGAGGGGAT
CGGGGAGGAGTGCCGGTGGAGGAACGTGGCCGTCATGGTGGGGTTCGTCGCCTTGTACCGGGTGCTCGGC
TACGCCGTGCTCCGGGTCCGCTGCAGCCTCACGCTCAGGGCCGCCGCACGATCCGCATTGATGCTCACAT
CCTCCTCACACCACTCTGCTTGCTTCTCTGCATCTTCTACTTCTACGAGTAGTACCAAAGCCTGA
>TCONS_00001988 gene_id=XLOC_001788 ref_gene=g.3052 ref_transcript=m.3052
ATGGAGGCCGTCGGCGTCGCCCCCGCCCCCGCGGCGGTGGCGGTGGCGGAGCAGAAGATGAAGCTTCTCG
AGCCGAGGAAGGAGCCCCTCGCCTCCGCCGCCGCCGCCGCCAAGGCGCCGTGCAAGTGGGCGATGAAGAA
GAAGCTCGTGGGCGGCGACGCCGGCTACGTGCTCGAGGACGTGCCCCACCTCACCGACTACATGCCCGAG
CTCCCGACGTACCCGAATCCACTCCAGGACAACCCTGCCTACTCGGTCGTCAAGCAGTACTTCGTCAACA
CGGACGACACCGTCACGCAAAAGATTGTTGTTCGCAAGACCAGTGCGAGAGGCACACACTTCCGGCGCGC
CGGGCCGCGGCAGAGGGTCTACTTCCAGCCCGATGAGGTGAACGCCGCCATCGTCACCTGCGGCGGCCTC
TGCCCCGGGCTCAACACGGTCATCCGCGAGCTCGTCTGCGGGCTGTACGACATGTACGGTGTCACCAGCG
TCGTTGGCATAGAGGGTGGATACAAGGGCTTCTACTCTCGAAACACCGTTACATTGACACCCAAGTCAGT
GAATGACATCCACAAGAGAGGGGGGACCATTCTTGGAACTTCAAGGGGAGGACATGACACTGCCAAAATT
GTGGATAGTCTTCAGGACCGTGGCATTAACCAGGTCTACATTATTGGAGGTGATGGTACCCAGCAAGGCG
CTTCCGTAATATATGAGGAAGTACGTAGACGGGGCCTCAAATGTGCAGTGGTTGGTGTCCCAAAGACCAT
AGATAATGATATCGCGGTGATTGACAAATCTTTTGGATTTGACACTGCTGTCGAGGAGGCTCAAAGAGCT
ATCAACGCTGCTCATGTTGAAGCTGAAAGTGCAGAGAATGGCATTGGTGTTGTGAAGTTAATGGGCCGCA
ACAGCGGGTTCATCGCAATGTATGCTACTCTAGCTAGTCGTGATGTGGATTGTTGCTTAATCCCAGAGTC
TCCCTTCTACCTTGAAGGAAAAGGGGGCCTCCTTGAGTTCGTCGAGAAACGGCTCAAGGACAGTGGGCAT
ATGGTCATTGTGGTGGCCGAGGGTGCTGGCCAAGATCTTATAGCCCAAAGCATGAATTTTGTGGACACTC
AGGATGCTTCTGGAAATAAGCTGCTTCTGGATGTTGGCCTTTGGCTATCCCAGAAGATCAAGGATCATTT
CAAGAAGAAGACTAACTTCCCCATAACTCTCAAGTACATTGACCCGACATACATGATCCGCGCGGTCCGG
TCAAACGCCTCGGACAACGTCTACTGCACTCTGCTTGCGCACAGCGCCCTCCATGGCGCCATGGCAGGAT
ACAGTGGCTTCACCGTCGCGCCCGTGAATGGCAGACACGCTTACATCCCATTCTATAGAATCACCGAGAA
GCAGAACAAGGTCGTGATCACTGATAGGATGTGGGCGAGGGTGCTGTGCTCGACGAACCAGCCGTGCTTC
CTCAGCCACGAGGACGTGGAGAACATGAAGCACGACGACGACGAGCGCCACCACCTGCACAACACGCAGC
TCCTCGACGGCGCACCGGCAAAGTGTTCACCCAACTGTAATGGATCAGCTGGAGCAGAGTGA
>TCONS_00002059 gene_id=XLOC_001857 ref_gene=g.3164 ref_transcript=m.3164
AGCCTGCGCTGCGTACGTACTCCGCTACCCCTCGGGCCGCGCGGCGCGCGCCCACCCGTAGCCGTGGATC
GGATGGACGATCATCTGGCGGTGCTGGCGCGCGGCGAGGGGTGGACGGAGGAGCGGCACGCGGCGTTCCT
CGACGGCGTGGAGCGCTCCTTCGTGCAGGAGGTGCTCGTGGGCGCTGCTGGCGTCAGCGAGGAGCGGCGA
GCGTCGCGCAGGCTCTGCCACCGGGGGCCGCCGCCTGCCGGTGGCCGCGGCCAGCTCCCGCTCGATCGCC
CCCTCCCCGACAGCGCCGTCGAGTCCAACCGCCGGGGACCCTCCCGGCCTTCAGCCGGCCGCGGCGCCAA
ATGA
>TCONS_00002146 gene_id=XLOC_001933 ref_gene=g.3289 ref_transcript=m.3289
GGTAACTTCAGAAAGCGTCTTGCTCTCTGCACACTGAAGAGTCCGCGTCGACCCCAAGATCCAATAGTAC
GGAAGATAGCTCACACCATGTCTTCCAAGAAGATTGTGATCAGAGCCGATCTCATCGGCAAGAAGTGCAC
GAGTGGGATCCTCTCAATTGTTTCCAAGCTCGAGGGGATCAAGTCCATGGTCGTGGACGAGGACAAATGC
ACGCTGACGGTGGTCGGCACCGTGGACCCGGTGTGCGTCGTGCACCAGCTGAGGAAGTCGTGCTTCGCCG
CGTCCATCGTCAGCGTGGAGGACGACAAGCCCAAGGAGAAGAAGAGCCCCTGTCAGGAGGCCTGCGAGAA
GGCCTGGAAGGACAGGTACGAGAAGGTCTGCAAGGAGAAGTGCGAGAAGGCTTGCAAGGAGCCATGCTGC
GACGACTGCGGCGGGAAGGGAACTCCGTATGGCGGCTACGGGTACCGCTGCACGCGGGGCTGCTACTCCA
GCCCCTGCGGCCTCCCCAGCTGCCACTATTACAGCAACGGCTACGGCTACGCCTACGGCGTGCGCGCGCC
GCACCTGGGATACACCTGGTACGAGTAG
>TCONS_00002165 gene_id=XLOC_001950 ref_gene=g.3318 ref_transcript=m.3318
ATGTCAATGGAGACGAGAGACGGCAGCTCGACGACGCCGGCACTGCTGCCGTGCTCCTACTGGCCTCTGC
CGGACGATGCCGAGGCCGCCGTGGTGGGCCACGCGCGCCGGAGTGCCGCCCCGCTGTGCGCCGCGCTGCT
GGCGGTCTCGGCAGCCGTGCTCCTCGTGGTTGCCGGCGGCAACGCGTTCCCGTGGAGCAACGCCATGCTC
CAGTGGCAGCGCACCGGCTTCCACTTCCAGCCCGAGAAGAATTGGATGAACGATCCCAACGGTCCCGTGT
ACTACAAGGGATGGTACCACCTCTTTTACCAGTACAACCCGGACGGTGCCATCTGGGGCAACAAGATCGC
CTGGGGCCATGCCGCCTCCCGCGACCTTCTCCGGTGGCGTCACCTCCCCGTCGCAATGTCCCCTGACCAA
TGGTACGACATCAATGGCGTCTGGTCGGGCTCTGCCACTGTCCTCCCCGACGGCCGCATCGTCATGCTCT
ACACCGGCTCCACAAACGCGTCGGTCCAGGTCCAGTGTCTGGCCTTTCCGACCGACCCCTCCGACCCTTT
GCTCGTCAACTGGACCAAGTATGAGAACAACCCGGTGATGTATCCGCCACCGGGAGTTGGGGAGAAGGAC
TTCAGGGACCCAACCACTGCATGGTTCGACGGTTCCGACGACACATGGCGGCTCGTCATCGGATCCAAGG
ATGACCGCCATGCCGGCATGGTCATGACCTACAAGACCAAGAATTTCATCGACTATGAGCTTGTCCCCGG
GTTGCTTCATCGTGTGCCGGGGACGGGAATGTGGGAGTGCATCGACTTGTACCCGGTCGGCGGTGCTAGG
GGCATCGACATGACGGAGGCTGTGGCCGCTACGTCCAACAACGGTGGCGGCGATGTTGTGCATGTGATGA
AGGAGAGCTCGGACGATGACCGGCACGACTACTACGCGCTGGGAAGGTACGACGCGACGAAGAACACATG
GACACCACTTGACACCGATGCCGATGTCGGCATTGGGCTGAGGTACGACTGGGGAAAGTTCTACGCATCC
AAGACTTTCTACGATCCAGCAAAGAAGCGGCGCGTGCTGTGGGGGTGGGTCGGTGAGACCGACTCCGAGC
ACGCTGACGTTGCTAAGGGATGGGCCTCCCTCCAGTCGACCCCTCGGACGGTGGTGCTAGATAACAAGAC
AGGGAGCAACCTCCTGCAGTGGCCGGTGGAGGAGGTGGAGACGCTCCGGACCAACTCCACCGACCTCGGC
CGGGTCACCATCGACCACGGCTTCGTAATCCCTCTCAGCCTTCACCGCGCCACACAACTTGACATCGAAG
CCTCATTCCGTCTTGACCCGCTCGACCTCGCCGCTGCCAAGGAAGCGGATGTCGACTACAACTGCAGCAC
CAGCGGCGGCGCGGCTGGACGGGGCACGCTCGGTCCCTTCGGCCTCCTCGTGGTGGCTGATGCCAGGCAC
CACGGTGGTGAAATGGAGCGGACCGCTGTCTACTTCTACGTCGCGAGAGGCCTCGATGGAGGCTTGCACA
CACACTTCTGCCATGACGAGACGCGCTCATCTCATGCCAACGATATTGTTAAGAGGGTCGTAGGCAATAT
TGTTCCCGTGCTCAATGGCGAGATGTTTTCGGTGAGGGTGCTAGTGGATCATTCAATCGTTGAGAGCTTT
GCAATGGGCGGGAGGTTGACCGCGACGTCACGTGTGTACCCGACTGAGGCCATCTACGCCAACGCTGGGG
TATACCTCTTCAACAACGCCACCGGCGCCCGGGTCACCACCACAAGCCTCGTCATCCACGAGATGGACTC
CTCCTACAACCAGGCCTACACTGCCTCACTGTAA
>TCONS_00002240 gene_id=XLOC_002014 ref_gene=g.3430 ref_transcript=m.3430
ATTAGTTTTATTTTACTGAAAGCGAACGAGTTTGAGAACTATCTCGCTTGTTTCCTTAAGTTTCGACTAA
GTCTGGGTTATTCAACAACTTCAAGTATTGTTAGCAATATCAAAATAATGATGTCTTCTTCGACTGTTTT
AACAACTGCCATTTTGGCAACCCTATTATTCGCCTCATCAACGATGGGTCACAGTCAAATGAGATGCGCT
AAATATAACCCACAAACCGGTGACTGTTATGCTCCTATCCGAAATGCAGGAGAAAGCTTCACAGAAGAAG
CTCATGATATTTCAACCGGACAAGGAGGATTATGTCAAAAACCGATGTCGACACCTATCACAGCTTCATA
TTCAAATGGACCTTCTTGTGGATATGCACCATGTCCACTAGGAATGGGATCTTTTACCGCTGGAGAGAAA
TTCTACGTGCAATGGGTTGCAAGAAACCACGCCGATGCAGTTCAAACTCCCGGAAATATCACTCTCTATT
TAAGCCCAGCTGAATCAGTAAACCAAGGACAAGATGTTACTGCCGACGTATTCGGACAGAATAAATTTTG
CACCGCTCCCTTCATGTCTTGCAATGGACAAAACGGAGACTTAGTACCATGCTACGCTCCATGCACCTTT
CCCTCTAACGTTCAACCAGGAGTTTACACTTTATGGTGGAAATGGGTATGGCCTGGACACACTTCAGTTT
ATTCTACATGCGCCGACATTTACGTTGTTGCAAGTGGAAGCAATACACCCACTACTCCCTCAACACCGAG
TCAACCATCAACTACTGGAGCAAAAGTTGCTGTTCCTTCCACTACTGGATCGAAGCCATCAACTCCTTCT
ACTCCCTCAACGACTGGAAAGACTCAACCATCTACAACTGGAGCGAAGGCTGCCACTGCACCTTCAACTA
CTGGTGCCGCCGCAACACCCGCTCCTACCCCTACTCCTACTCCTGTCCCCTCATCTGGATCATCATGCAC
CACATCTGGATACATGAAATGCCTTACAAGCGAAACTTATTCAATGTGTAATGCTGGATCATGGGGACCT
TCGCAATCGTGCGCCGTTGGAACTCAGTGTTCACCTTCTGGAAATTACATCTACTGTGTGATTCCCTCGA
AAACACCTGTTCCCACACCTTCTACACCTACTACGCCTTCTTCTTCCACCTCTTCATCTGCAAGTGATTC
TTGCGTGATGGGTAGTCAGAAATGCACTGGAACGAACACTTATCAGACTTGCGGAAACGGAAAGAACGGA
CCTACTTGGTCTGCCAACCAATCTTGCCAATCTGGACTTTCGTGTCATGCTTCGTCAACCTCAACTAACA
TTTACTGTTATTAA
>TCONS_00002292 gene_id=XLOC_002064 ref_gene=g.3507 ref_transcript=m.3507
ATGGTTAACTTTACGATTGACGAATTGAGAGTCATTATGGACCACCCCAATAACATTCGAAACATGTCTG
TTATTGCTCACGTAGACCACGGAAAGTCCACTTTGACTGACTCTCTTGTCGCTGCTGCCGGTATCATTGC
CAAGGAAGATGCTGGAAACGTTCGACTTACTGATACTCGAGCTGACGAGAAGGAAAGAGGTATTACCATT
AAGTCCACTGGTATCTCTCTTTACTTCGGAATGCCTGCTGATTACGATCTTCCCGCTAAGGCTGAAGGAC
GAGATTTCTTGATCAATTTGATCGATTCTCCCGGACACGTCGACTTTTCTTCTGAGGTCACTGCTGCTCT
TCGAGTTACTGACGGAGCTCTCGTCGTCGTCGATGTCGTAGAAGGAGTTTGTGTACAAACTGAGACTGTA
TTGAGACAAGCTCTTGCTGAGCGTATCGTCCCCGTTCTTACCATCAACAAGTTAGACAGAGGATTCCTCG
AGCTTCAACTCGACCCTGAATCTATGTACCAAAACTTTGCTCGTGTAATTGAAAACGCTAACGTTTTGAT
TGCCACATACAAGGACGAGCTCCTCGGAGACGTCTCTGTCTATCCTGAGAAGGGAACCGTCGGATTTTCT
GCTGGTCTTCAAGGATGGGCCTTTACCCTCTCAAAGTTCGCCCGAATGTACGCTAAGAAGTTCGGAGTTG
ATATCGAGAAGATGAAGACAAGATTATGGGGAGACAACTACTTTGACGGAGAATCCAAGAAGTGGAAGAC
CAAGGGAACTTCCGACTCCGGAGCTCAACTCAGCAGAGCTTTCTGCAAGTTCATTCTCGAACCCATCCAA
CAAGTCTTTACTGCCTCCATGGCTGATGATCTTGCTAAGTTGGACAAGATGTTCAAGGTTCTCGGAATCT
CTCTTACCGCTGAAGAAAGAACCTACACCTCCAAGAAGCTCTTGAAGGCTGTTATGCAAAAGTGGCTCCC
TGCCGATGAAGCTCTTCTTGAGATGATTGTCCAGAAGTTACCTTCTCCCGCTGTTGCCCAAAGATACAGA
GTTGAGAATCTTTACACTGGACCCATGGACGACGTCACTGCCTCCTCTATCCGAGCTTGCAACCCTAACG
GTCCCCTCGTTTTATACATTTCTAAGATGGTTCCCACTTCAGACAAGGGAAGATTCTTTGCTTTCGGAAG
AGTTTTCTCCGGAACCGTTTCCTCTGGACAAAAGGTCCGAATTCTCGGAACCAACTACGAGGTTGGAAAG
AAGGACGATCTCCACGTCAAGCCTATTCAACGTATCGTTATTATGATGGGTCGAAAGACTGAACAAGTCG
AGTCCGTCCCCGTCGGAAACACCTGTGCTCTTGTCGGAGTTGATCAATTCATTTCCAAGACAGGAACCAT
CACTACCGATGAAACTTCTCACCCTCTTATCTCTATGAAGTTCTCCGTATCCCCTGTCGTCAGAGTTGCT
GTTGAGCCTAAGAATCCCGCTGATATCCCCAAGCTTGTAGAAGGACTTAAGAGACTTTCCCGATCTGATC
CTCTCGTACAATGCTCTATCGAAGAGTCTGGAGAGCACATCGTTGCCGGAGCTGGAGAGCTTCACTTGGA
GATTTGCATTAAGGATCTCGTAGAAGAATATATGGGAGGTGCTGAAATCAAGGTTTCTGAACCTGTCGTC
TCTTTCAGAGAAACCGTCACTGCCGAGTCTTCTGAAACTGCCTTATCTAAATCCCCCAACAAACACAACA
GACTTTACGTCGTTGCCAAGCCTTTACAAGAGGCTGAAACGAAGGATATGGAAGAAGGACGATGCAAGGC
CCGAGAAGATCCTAAGAATAGAGCTAAGGTCCTCGCCGACGAGTACGGATGGGACGTTACTGAGGCCAGA
AAGATCTGGTCATTCGGACCCAACACCGATGGACCCAACGTTTTGGTTGATTGCACTAAGGGAGTTGCTT
ACTTGGCTGAAATCAAGGACTCTATGGTTGCTGCTCACCAATGGGTTACCAAGGAAGGAGTTTTAACCAA
CGAGAACATGAGAGGAATCCGATTCAATCTTTTGGACGTTACCCTCCACACTGATGCTATCCACAGAGGA
GGAGGTCAAATCATCCCCACTGCTCGACGTGTCTTCTATGCTGCTCAACTCCTTTCTAAGCCTAGATTGA
TGGAGCCCATCTTCTTGGTAGATATCACTGCTCCCCAAGCCGTTATTGGAGGAATCTACGCTGTCATGAA
CAAGCGAAGAGGAACCATCATTGAGGAAGTCCAAAGATTCGGAACTCCTTTGACCAACGTTCGATGCCAT
TTACCCGTCGCTGAATCTTTCGGATTCACCGCCGATCTCCGAGCTAACACTGGAGGACAAGCCTTCCCTC
AATGTGTGTTCGATCACTGGAGAATTAACGAGGAAGATCCTCTTGACCCATCATCCAAGAAGATCCGTGA
GTTTGTTGCTGCCACAAGAAAGAGAAAAGGAATTGAGCTCGAGATTCCCCCTCTTGATCGATTCGTCGAC
AAGCTGTAA
>TCONS_00002298 gene_id=XLOC_002070 ref_gene=g.3513 ref_transcript=m.3513
GAGGTAATCCATCGAATCGTTTTTGTTGGCTTGTATCGAAGAGAAGAAATGTTGATCAGCAAGGAAAATA
GAAAGAAGGTCTATACCTACCTTTTCAAAGAGGGAGTCTTAGTTGCTAAGAAGGACACTCACCTTCCCAA
GCACACTGATATCGATGTCCCCAACCTCCACGTTATCAAATTGATGCAATCCTTCACATCTAAGAAATTA
GTTAAGGAAGAATTCAACTGGCAATACTACTATTGGTTCTTAACAAACGAGGGAATTGAATATCTCAGAC
AATATTTGGGTCTCCACGAAGGAGTTGTTCCCGATACTTTGAAGAAGAAATCTAGAGCCGCTGCTAGACC
CGCTGAGGGAGAAAGAAGACCCAGAGGACCTAGAGATGGTGCTCGAGCTCCTCGAGAGGGACAACAAGGA
GGACAACAAGGAGAGAAGAAGGTTGGAGCTCCTGCTGATGCTTCCTTCGGATTCAGAGGACAACAACCCA
TGGGAAGAGGAAGACCTCAAGGATCTCCCCAACAAGGACGAGACTCTTACAGACGTGAAGGAGGACGAGG
AGGAGCCCCCGGATCTGCCCCCGGATCGACTGCCCCCAGAGGAAACGCCAACTAA
>TCONS_00002407 gene_id=XLOC_002173 ref_gene=g.3703 ref_transcript=m.3703
GAATCGTTTGTGGCTTATTTCAAAATGACCCAATCCTCAGCAGATATCAAGCTTTTCAACAAATGGTCAT
TTGATGATATTCAAATCTCCGATATCAGTTTGAAAGATTACATTGCTGTTAAGGAGAAGTTTAAATACTT
CATCTTCGTCCCTCACACCGCTGGACGATATAACAAGAGAAGATTTAGAAAGGCTCAATGCCCCGTTGTC
GAGAGAGTTGTTAACTCTCTTATGATGCACGGACGAGATAACGGAAAGAAGCTTAAAGCCGTCAGAATCG
TACAACACGCTTTTGAGATCATCCACTTGTTAACTGACAAGAACCCCCTTCAAATCTTAGTTGATGCAAT
CATCAATTCTGGACCCAGAGAAGATTCCACTCGAATTGGATCTCAAGGAACTGTTAGACGACAAGCCGTC
GACGTTTCTCCTTTAAGACGAGTTAACCAAGCTATCTACCTTATCGTTGCTGGAGCTCGTGAAGCTGCTT
TCCGAAACATCAAGACTATTGCTGAGTGTTTAGCTGATGAGTTGATCAACGCCGCTAAGGGATCATCTAC
CTCGTACGCCATCAAGAAGAAGGATGCTCTTGAACGTGTTGCTAAGTCTAACAGATAA
>TCONS_00002504 gene_id=XLOC_002266 ref_gene=g.3881 ref_transcript=m.3881
ATGGCCGACGTCGAGTACCGCTGCTTCGTCGGCGGCCTCGCCTGGGCCACCGACGACCAGTCCCTCCAGA
ACGCCTTCTCCAAGTACGGCGACGTCATCGACTCCAAGATCATCACTGACAGGGAGACGGGCCGTTCCCG
CGGGTTCGGGTTCGTCACCTTCGCGTCGGACGAGGCGATGCGCCAGGCCATCGAGGCCATGAACGGCCAG
GACCTGGACGGCCGCAACATCACCGTCAACGAGGCCCAGTCCCGCCGCTCCGGCGGAGGAGGAGGCGGCT
TCGGCGGCGGCGGCGGCGGCTACGGAGGCCAGCGTCGTGAGGGCGGAGGCGGAGGCTACGGAGGCGGCGG
CGGTGGCTACGGAGGTGGCCGCAGCGGCGGCGGCGGTGGCTACGGCAGCCGTGACGGCGGCGGCGGCTAC
GGCGGCGGCGGCGGCGGCTACGGTGGCAGCCGCGGCGGCTCCGGCGGCGGCAACTGGAGGGAGTGA
>TCONS_00002539 gene_id=XLOC_002299 ref_gene=g.3940 ref_transcript=m.3940
GGCTCTTTATTGATGACCGCTGTGATTAACCCTTCAGCTGTACTTCCTGGAGAAGCATTTCCTCGCCAAA
CTTCATTCATGGACCGATTGAAGAACGCTCCCGCTAAAGCGGAAGCCATTTCTGGAGAAGAGATGATTGG
TGATTATATAGTTGGAGATAAACTTGGTCAAGGAAGCTTTGGTAAAGTTATGCTTGGTACTCATGTAGCT
ACGAAGCAGAAGGTCGCTCTCAAATTCATCGATTATAGCAAAACAAAAAATCAGAAGGAGAGAGACAATA
TCAAACGAGAAGTTCGATTAATACAGCTATTAGACCATCCTAATTGCGTAAAACTACTCGAGGTCATTGA
ACAGAAAGAAGTCACATGTTTGGTTCTCGAATACATTTCCGGAGGAGAACTATTCGATTATATAGTTTCT
CATAGACGATTAAAGGAGCCTGAGGCTATCCGCTTTCTTCGACAGATCGTCCAAGGAGTCGAATATTGCC
ATGCGAACTTGGTTATTCATCGTGACTTGAAACCCGAGAATCTACTTCTAGACTCGAATAATAATATTAA
AGTTAATGACTTTGGGCTGAGCAACATGATGTCCCCTGGAAGTTTTTTAACAACTTACTGTGGGTCTCCT
CTGTATTCCTCTCCCGAAATCATCTTAGAAACGAATTATATTGGACCAGAAGTCGATGTATGGGCTTTAG
GAGTAATTATTTTTGCCATGGTGACTGGATATCTACCTTGGGATGGTGATACGTTAAAACAACAAGTTCA
TAACGCTATCAAAGCAAGATACGAAGTTCCGTCACACGTTTCCTTCGAGTGTGCTGATCTTATTTCTCGT
TGTATATGCGTGGACCCTAAACAAAGAGCCACGATTGCAGAAATTCGACAACACCCTTGGTTATCGAAAG
GTTATAATGCTCCTCCTTTGTCATGCTATCCCTCGAAGAGAGAGGTGAAGGAAATTGATAACGAGATCCT
CGAAAAATTAGCTGAGGTCGGATTCGATAAGGCCACCGTTTCTGCGGATCTTTTTGCTGGAAGAAGTACA
AAGCAAACTTTTGTACTTTATTTCCTTATGTTGGATAAGAAGAACAAGGAGAAGGCCGAGAAATCGCGCT
TAGCAGAGATGTCCGAACCCAAGACTGTACCTCTACCTAAGAACCGTCTCTCTACTTTATTCGCCATTCC
CGAGAACGGGAGTTCGTCTTTCGCACCTGTTCGACCAGTTGTTTCAGAGGCATCTGGCCTTCCCGAAAAC
AGCCCTCCTCAAGTTTCAAATCTCGCCGCCTCGGCACCAGTTACTCCCGATATACAAAGAAGAGGAACAA
TTGGAGCTGCTGATGGAAAGAATCTTCGAATTAGCTGGGATCCTAGTAAACTTACCTTACCTAATCTCAA
CCTTCCTACGACTCCTACTAAGGATACTGCATCCTCTAAGGCTACAACCCCACGAAAGAACTCTTTTTTC
AAGATCTTTGCTGGAAAGGACAAGAAGGAAGGAGATGGTACAAGCTCTCCTCGAGGAGATACCATCAACG
TTAGTGAATACAATCCGAACGGAGAAGATGCTACGGGAGGAAGACAGAGACGAAACACAGTCGGTGGAGG
AGATTCGCCCGTTGCGCCCGCCATTAAAGAGAATGACTACGACAAGAACTTACGAGTTTCGAAAGGAGCT
TTCACAGTGGAAACTACGACACGGAAGACTGTTCCTCAGATAAAAATCGAACTTGAGAGAACGTTCCAAG
TCCTTGACATGGCATTCAAGCATACGAAGAAGGGAACAGGATACACTGTCAAGGTTCCCAACTCGAAAGT
GGAAGTGGAACTCGAGATTTGCAAGGTTGACAAGTTAGATGGAATCAAGGGAATCAAGATGAAGCGAGCT
AGTGGAGATATTTGGGAATACAAAGAAATTTACAACAAGATCATCAAAGAATTCCGACTCTAA
>TCONS_00002582 gene_id=XLOC_002338
GATTAAATTATTATCAATTCAATCACACACAACAATCCTGAACCACAAAATGACTATCTTAGCCGAACTC
AACAAAAACGCACCCACAGCTGCTGATCTTCATTCTATGGAGTCGTACGCGACATCTATGGAAGTTGATG
AAGACGTCTTAGAAGGAGCTTATCTAATGGCACACTTTCGCACTTATTGCGAGAATTGTGGGACCGATAA
GTCGCCTCAATGGAGGAAAGGATGGTTCAATGATGCTTTAAACAGACCCGTAAACTTATGCAATGCTTGC
GGGTTAAAGTATCATAAAGGAAGTTGTTGTAGCTATTGCAAGCAAGTCTACGGAAAGGAATTAAAACCCT
GTTTCGACTGGCTATCTTGCGTAGGATGCAATCGTTTCGTTCACCGAGAATGTGAAACCATTCATGGAGG
AAAGGAAAATGACGTCGAATATTTATGCCCATCGTGTCAACATGGTGGTGCTGCTCCGAGCTACCTTGAG
CGTATTTCCGAGCGATCGACGCTACCGTACAGTTCTTTATCACGACCTCACAAAAGCGTAAAGAGATGCC
GAGAAGACTTTGAGTCTCCTTCGCGTATCGACGTTGACCAATGTGAGAATCTTGATATGGAAACCGTGGC
AAACTGGGCTTAAATTCAGCAGCTGCGAGTGTGAATTTGAAGTTGTAAATAATATACATATGT
>TCONS_00002791 gene_id=XLOC_002529 ref_gene=g.4357 ref_transcript=m.4357
ATGGAGACGCCCAAGCTGGCCATTTTGCTCGCCCTAGCCATGGCAGCCGCCATGGTTAATCTTTCCCAAG
CGCAAAACTCGCCTCAGGACTACCTTTCACCCCACAACGCCGCCCGCGCTGCCGTCGGCGTGGGCGCAGT
GAGCTGGAGCACGAAGCTGCAGGCGTACGCCCAGAGCTACGCCAACCAGAGGATCGGCGACTGCAAGCTC
CAGCACTCCGGCGGGCCCTACGGGGAGAACATCTTCTGGGGGTCGGCCGGCGCGGACTGGAAGGCGGCGG
ACGCGGTGAAGCTGTGGGTGGACGAGAAGAAGGACTACGACTACGGGTCCAACACCTGTGCAGGGGGGAA
GGTGTGCGGGCACTACACGCAGGTGGTGTGGCGCGCGTCGACCAGCATCGGCTGCGCTCGCGTCGTCTGC
AACAACAACGGCGGCGTCTTCATCACCTGCAACTACGAGCCCGCCGGGAATGTTGTTGGACAGAAACCAT
ACTAA
>TCONS_00002891 gene_id=XLOC_002613 ref_gene=g.4518 ref_transcript=m.4518
ATGAGAGCTTTAGTTACTGAAGATTCCCTCGCAATCCCTGCCGGTGTCCAAATCTCTGTTGAGAATAGAA
TCGTTAAGGTCACTGGAAAGAGAGGTTCTCTTACAAAGAGCTTCAAGCACATGAGTGCTGATATTGAGTT
GGTTGGAAGAGAAAAGAAGAAAGTAGTTGTTAAAATCTACTTCGGAAGCAGAAAGCAAGTTGCTGCTATC
AGAACCGTCCTTTCTCACATCAAAAACATGATCACTGGAGTTACCAAGGGATACGAATACAAAATGAGAT
TAGTATATGCTCACTTTCCCATCAACGTTTCAACCACCAACGACGGAAAGGAACTCGAAATCAGAAACTT
CTTGGGAGAGAAGATTGTCAGAAAGGTGACAATGTTGGAAGGAGTCAAGATCGAGAGATCTGAGAAGGTC
AAGGATGAACTTGTCTTAACTGGAAACGACGTTGAGTTGGTATCTCAATCTGCCGCTCAAGTTCACCAAT
CTACCACTGTACCTGAGAAGGATATCCGTAAATTTTTGGACGGAATCTACGTTTCTGAGAAGAGAGCTAT
TGGAGACGAGTAG
>TCONS_00002939 gene_id=XLOC_002658 ref_gene=g.9211 ref_transcript=m.9211
ATGACGACACCGGCGGCGGGGGCCCCGGGGTCACCGGTGGCGGCGCCGGATCAGGTGGCGGCCAGGGACG
CCGTGATCGGGTGGTACCGCGGCGAGTTCGCGGCCGCCAACGCCGTGATCGATGCGCTGTGCGGCCACCT
CGCGCAGATCGGCGGGGCCGACTACGACGCCGTCTTCGCCGCGCTCCACCGCCGCCGCCTCAACTGGTTC
CCCGTCCTCCACATGCAGAAGTTCTACTCCGTCGCCGACGTCGCCGCCGAGCTGCGTCGCGTCTCCGACG
CCCGCGCCGCCGCCGCCTACTCCGAGGAGGAGGCCGCGTCCACGGTGATCCACGAGCCCATGGACGAGCT
CGTCGTCACCGTCGCCGCGGAGCCCGAGCCCGAGCCTATACCGGAGGCGCAGCCCGACGTCGCCGTCCAC
CCCGTCGACGCGGGCCGCGAGCAGGAGGCGGACGGCGAAGATTCCTCGGGAGATTCGTCGGAGCGGAAGG
CGGCCTCCACGGAAGACGACGCTGTCCACGACGGACATAACACTGACCAAGGATCTCAAGGCGAGCACAG
CCTGCCAGAGAGCTATCCCATCTGCTCTGACCACGACGAGTGCATGGCCCGCCCCGAGAGGATCAAGATC
CAGAAAGGTTTCATGGCGAAGGAGTCCGTGAAGGGGCACATGGTTAACGTTGTGAAAGGCCTGAAGATAT
ATGAAGACGTGTTCACAACAATGGAGCTCATGAAGGTTGCTGATTTCATCAATGAAATTCGCCAGGCTGG
TAGGAACGGGGAACTTTCAGGTGAAACCTTCATATTCTTCAACAAGCAGATCAAAGGGAACAAGAGGGAG
ATCATTCAGCTCGGTGTCCCATTATTTCAACATACCACAGAGGAAACCAATTGTCATATAGAACCAATCC
CAGTTGTCCTGCAGGCTGTCATCGACCACCTTGTTCTTTGGCGCTTAATACCAGAAAGCAGGAAACCAAA
CAGTGTCATCATCAATTTCTTCGATGAGGACGAACACTCGCAGCCCTACTTCAAGCCTCCCCACCTGGAC
AACCCCATTTCCACTCTCCTGCTCTCTGAGACCTCAATGGCATTTGGAAGGTCACTTGTCACTGACAGCA
ACGGCAACTACAAGGGACCCCTCACACTCTCACTGAAGCAAGGATCACTTCTGGTGATGCGCGGGAACAG
CGCGGACATGGCACGCCATGTCGTGTGCCCGTCATCCAACCGGCGCGTGAGCATCACGTTCGTGAGGGTG
AGGCCATCGACTCCGGTGGACCTCAGCCCGCTCCCATCACCCACAAAGGCCATGACGCTCTGGCAGCCTC
CCCCGACCATGGCAACGGCCGGCATGCAGAAGTCGCCCCATGGCAGCAATGGCGCTATCATCGGCTACTG
TCCGGCTCCACAGGCTATGATGGCCCCTGCGTGGGGCATGGCCGTCCGAGCGCCGGTGATGATGGTCGCC
GCGCCGGCGAGGACCATGATGATGGCGCCCTCGAGCAACATTAACAAGAGGATGGGGCGCGGCGGCACCG
GCGTGTTTCTTCCATGGACGGTGGGTCCCAAGCGGTACAACAAGCACCTCCCCCCGCGCATTCAGAAGCG
CCGGTTCTCAGCGATGATGTCGCCCATAGAGTCTCAGGGCTGA
>TCONS_00003423 gene_id=XLOC_003094 ref_gene=g.5365 ref_transcript=m.5365
ATGGCGAGGAAGGCAGCGGCAGCGGCAGCGGCCATGGACGGCAAGAGCTCCGAGCTGGCGAGGGCCGTGG
CGGAGGCGGAGGCGAGGGAGGAGCGGCTGCGGCGGGAGCTGGAGGCGGCGCTGGCGCGGGTGGCCGTGGC
GGAGGAGGCCGAGGAGCGGCTGTGCGTGCAGCTGGGCGAGCTGGAGGCGGAGGCCATGACGCAGGCCATG
GAGTACCAGCAACACGTCAGGGCGCTCTCCGAGAGGCTCGCCCTCATGGACGGCCTGCTCAGGTCCTCCG
GCCTCCACAGCGCCGTCGTGCAATCCGGCCTTCACTGA
>TCONS_00003591 gene_id=XLOC_003257 ref_gene=g.5650 ref_transcript=m.5650
CAGAGCTCATCAAACTCACCATTGTCCGGAGCTCCATACATCAGCAGCTACTTTCTTGACACGTACAACG
ATCAGATGGGCGGCGAGAACAAGGAGGCGGCTGCACTGGTGAGGAAGATCGCTGGCCTCCACGCCGCCAT
CTCCAAGCTGCCGTCGCTGAGCCCGTCCCCTGAGGCGGACGCGCTGTTCACGGCCCTCGTGGCCCTGTGC
GCCCCGCCGAGCGCCGCCGTCGACGTGGCCGCGCTCGGCCCGAGGGCACGGAGGATGCGGGCCGACCTCG
TCCGCCTCTGCGCCGACGCCGAGGCGCGCCTCGAGGCGCACTGCTCCGACGCGCTCGCCGCCCTCGACGC
CCCGCTCGACCACCTCAGGCTCTTCCCCTACCACGACAGCTACGTCCGCCTGGGCGAGCTGGAGCACGCG
CTGCTCTCCCGCCACGCGCCGGACCACCTCGCCGTGCCCGCGCGCGTCGCGTTCCTCGGCTCCGGCTCCC
TGCCGCTCAGCGCGCTCCTGCTCGCCGCGCGCCACATGCCCGACGCGGCCGTCGACTGCTTCGACCGGTG
CGGCGCGGCCAACGAGCGCGCGCGGAGGCTGCTGCTCCGCGGGAACGACGCCGGCGTGGCCGCGCGCATG
TCGTTCCGCACGGCCGACGTCGAGGGCCTCACGCACGAGCTCGCCGCCTACGACGTGGTCTTCCTGGCGG
CGCCCGTCGGCATCACATTGGAGGAGAAGGCCCGCGTGATAGCGCACCTCGGCCGGCACATGGCGGCCGG
CGCCGCCCTCGTCGTGCGGAGCGCGCACGGGGCCCGCGGCTTCCTGTGCCCCGTCGTGGAGCCCGCGGAG
GTCAGGCGGGGCAGGTTCCAGGTGCTGGCCGTGCACCATCCCGATAATGCCGAGATGGTCTACTCCGTCA
TTGTCGCACGTAAGGGTTACCTCGAGCTCGTGCCACCGGTGGTGAGCCCGCCATGCAACTGCTGCGAGGT
CGAGAAGACGCGCAGCAGTGTGCCATCAACGAGCTGTCATCTTGATGCCATGGACGAAATCCGGAGGCGC
GCATGGTGA
>TCONS_00003720 gene_id=XLOC_003376 ref_gene=g.5862 ref_transcript=m.5862
ATGGCCGATTTGGCCTCGAGGGCCAAATCGGCCATCACGGCTCACAAGTCGCTGGTCACAAGCATTGCAC
TTGCACACAAGTCGCAAGCGTTGCACGCACGAAGCCTTCAACCAACTATGCCGTCGTCGTCGTCAGCGGA
CCTCCCGTGGCCTGCGCGCGGCGGCGTTGTCTTCGACCTCGGGCAGGGCAGTGCGCTGGTACTCGCTTCG
TACCCGGTGCTCCTGCTCCTCATCCTCCTCTCCGCGTTCGTCAGGTACGTGTGGATCGCGCTCGCGCTCT
ACTGCGCGATCCTGATCGTGCTCTCCTGCACCGGCCGCTTGCTCGCCGGGCCGCGGGTGTTCGTGCACGA
CGAGGCCAGGGCGGCCGCCGAGCGGGGCGGCCTATCGCAGGCGTCCATTGCGGCTATCCCGGCGTTCGTG
TACGGTGCCGGTGCCGGCGACGGCGAGGCCCAGTGCGCGGTGTGCTTGGAGGCTCTGTCCGGCGGGGAGA
AGGCGCGGCGGATGCCGGTGTGCGCGCACACGTTCCACGTCGGGTGCATCGACATGTGGTTCCACTCGCA
CGCGACATGCCCGGTCTGCCGGTGCCATGTCGAGCCGCAGAAGGCCAGCAAGATGTCGCCGTTGCCGCCA
GAGCCGCCTCTGCCACCGGTGTAG
>TCONS_00003747 gene_id=XLOC_003402 ref_gene=g.5935 ref_transcript=m.5935
ATGCAAGACGAAGTTCAAGCTTTAGTTATTGACAACGGATCCGGAATGTGCAAGGCCGGATTTGCCGGAG
ATGATGCTCCCCGAGCTGTCTTCCCTTCCATCGTCGGAAGACCCAGACACACCGGAGTCATGGTTGGTAT
GGGACAAAAGGACTCTTACGTCGGAGATGAGGCCCAATCCAAGAGAGGTATCCTCACCCTCAAGTACCCC
ATTGAGCACGGAATCGTTACCAACTGGGACGATATGGAGAAGATCTGGCATCACACCTTCTACAACGAGC
TCAGAGTTGCCCCTGAAGAGCACCCTGTCCTCCTCACTGAGGCCCCCTTGAACCCTAAGGCCAACAGAGA
AAAGATGACTCAAATCATGTTCGAGACCTTCAACACCCCCGCCATGTACGTTGCCATCCAAGCCGTCCTT
TCCCTCTATGCTTCTGGACGAACCACCGGTATCGTTCTTGACTCTGGAGATGGTGTCACCCACACTGTCC
CCATCTACGAAGGATATGCCCTCCCCCACGCTATCCTCAGACTCGACCTTGCCGGACGAGATCTTACTGA
TTACCTCATGAAGATCTTAACCGAGAGAGGATACTCTTTCACCACCACCGCCGAAAGAGAAATTGTCAGA
GATATCAAGGAGAAGCTCGCTTACGTCGCCCTTGACTTCGAATCTGAGATGCAAACCGCTGCCTCTTCCT
CTTCCCTCGAGAAGTCCTACGAACTTCCTGACGGACAAGTCATCACCATCGGAAACGAGAGATTCAGATG
CCCTGAGGCTCTCTTCCAACCTTCTTTCCTCGGAATGGAATCCGCTGGAATCCACGAGACCACCTACAAC
TCCATCATGAAGTGCGACGTTGATATCAGAAAGGATCTCTACGGAAACGTCGTCCTTTCTGGAGGAACCA
CTATGTTCCCCGGAATTGCTGACAGAATGCAAAAGGAAATCACTGCTCTTGCTCCTTCCACCATGAAGAT
CAAGATCATTGCTCCCCCCGAGAGAAAATACTCTGTCTGGATCGGAGGATCTATCCTTGCTTCCCTCTCC
ACCTTCCAACAAATGTGGATCTCCAAGGAGGAGTACGACGAGTCTGGTCCCTCAATCGTCCACAGAAAGT
GCTTCTAA
>TCONS_00004037 gene_id=XLOC_003665 ref_gene=g.6328 ref_transcript=m.6328
TCTCATTCTGCGGTCTGCACATTCAATACCACAGGCAGCATTCCCTTAATCCCTTCCCCTCCGCCTCCAC
CCCATCTCTGCCTCTTCTACGCCCGGATGGCGCCGCAGAAGGTGGTCGTGAAGGTGTCTTCTATGAGCGA
CGAGAGAGTGAAGCAGAAAGCGATGGAGACCGTCGCAGACATCTACGGTATTGATTCGATAGCCGCGGAT
CACAAGGATCAGAAGATGACGGTGATAGGTGACATGGACTCCGTCGTGATCGCCAAGAAGCTGAGGAAGT
TCGGGAGGATTGATATCCTCTCCGTTGGGCCGGCCAAAGAAGAGAAGAAGGATGATAAGAAAGGGGAGAA
GAAGTGA
>TCONS_00004050 gene_id=XLOC_003677 ref_gene=g.6346 ref_transcript=m.6346
ATGGTCATCATAAACCCAAACAATCCGTGCGGCAGCGTTTACTCCTACGACCATCTGGCCAAGGTCGCGG
AGGTGGCAAGGAAGCTCGGAATATTGGTGATCGCTGACGAGGTTTACGGCAAACTGGTTCTGGGCAGCGC
CCCGTTTATCCCGATGGGCGTCTTTGGGCACATTGCCCCGGTCTTGTCCATTGGATCTCTGTCCAAGTCG
TGGATAGTGCCTGGATGGCGACTTGGATGGGTGGCGGTGTACGACCCCACAAAGATTTTAGAGAAAACTA
AGATCTCTGCGTCTATTACGAATTACCTTAATGTCTCAACGGACCCAGCAACCTTCGTTCAGGAAGCTCT
TCCTAAAATTCTTGAGAACACAAAAGCAGATTTCTTTAAGAGGATTATTGGTCTACTAAAGGAATCATCA
GAGATATGTTATAGGGAAATAAAGGAAAACAAATATATTACGTGTCCTCACAAGCCAGAAGGATCGATGT
TTGTAATGGTCAAACTAAACTTACATCTTTTGGAGGAGATCCATGACGACATAAATTTTTGCTGCAAGCT
CGCAAAGGAAGAATCTGTAATTTTATGTCCAGGGAGTGTTCTTGGAATGGAAAATTGGGTCCGTATTACT
TTTGCCTGCGTTCCATCTTCTCTTCAAGATGGACTCGAAAGGGTCAAATCATTCTGTCAAAGGAACAAGA
AGAAGAATTCTATAAATGGTTGTTAG
>TCONS_00004508 gene_id=XLOC_004095 ref_gene=g.7116 ref_transcript=m.7116
ATGGCCGACGTCGAGTACCGCTGCTTCGTCGGCGGCCTCGCCTGGGCCACCGACGACCAGTCCCTCCAGA
ACGCCTTCTCCAAGTACGGCGACGTCATCGACTCCAAGATCATCACTGACAGGGAGACGGGCCGTTCCCG
CGGGTTCGGGTTCGTCACCTTCGCGTCGGACGAGGCGATGCGCCAGGCCATCGAGGCCATGAACGGCCAG
GACCTGGACGGCCGCAACATCACCGTCAACGAGGCCCAGTCCCGCCGCTCCGGCGGAGGAGGAGGCGGCT
TCGGCGGCGGCGGCGGCGGCTACGGAGGCCAGCGTCGTGAGGGCGGAGGCGGAGGCTACGGAGGCGGCGG
CGGTGGCTACGGAGGTGGCCGCAGCGGCGGCGGCGGTGGCTACGGCAGCCGTGACGGCGGCGGCGGCTAC
GGCGGCGGCGGCGGCGGCTACGGTGGCAGCCGCGGCGGCTCCGGCGGCGGCAACTGGAGGGAGTGA
>TCONS_00004983 gene_id=XLOC_004516
GAGCACCACTCGACCACACTGCAGTGCCACACCGAGCCTCTCGGAGGGCATCGGGAGGGTATTCTTCCCC
GTGTCTAGCCACCCTGATCCACCTCGGGCTCCGACTAAATTAGCCCTAGTGAGCGTCTCTCCGGCGGGAT
TAACGTGCACCGGAAGCCGGCGTCCGCTAGAGTGGAAGTTGCCGTCGACGTGGTGCTTGCAGACGACCCC
TTCCACTACCCACCCTCGCAGAAGGTCCCTGTTTACATCAAGTGGGAGAATGCCAGCAGATGGAATTCTG
GACCTGAAAAAGCTACGTAACAGATACCTATTTTGCACATCTCCAATTGGTCTAAAAATTTATTGAGATC
TATTTTATAACAAATAAAAAATATTGGAGCGAAGAAGTACGGGACGGGGGCTACCTAGTGCCCACTAGAC
ACTAGGGAACGTGACGCCCCCTAGCGCAGCTTGACGTCTAGTGGCCCCCTTGGCACACCTCTGGCGATCA
TCCTCTGGTATAAATACTCCTTTCCCCTGAAAATTAAAGAGGAGGATTTTCGGGACGAAGCGTCGCCGTC
TTGAGGTGGAACTTGGGCAGGAGAACATTTGCCCTCCGGTGGAGCGATTCCACCGAAGGAACTTCCCTCT
CAAAGGGGGAAATCAATGCCATCGTCATCACCAACAACCCTATAATCTTGGGGAGGCCAATATCCATCAA
CATCTTCATCATCACCATCTCCTCTAAAAACCCTAGTTAATCTCTTTGACTCTATCTTGTACCGGAACCT
CGGATTGGTACCTGGGGTGTGACTAGTAGTGTTGATTACATCTTTAGTTGATGCTTTATGGTTTATTTGG
TGGAAATCATATGTTCAGATCCAGTATGCTATTTAATACCTCTTTGATCATGAACACATTTATCACTTAT
GAGTAACTACTTTTGTTCT
>TCONS_00005340 gene_id=XLOC_004853
GACACATCTGAGCATACAGCATCCCTGACTGTTGCAGAGGAGGATGCTCTCGTCGCATGGTGCCGGCATG
GGCTAAGCCAAGCACGAGAGCGTAGGATATCCGGGGTCTACTCAGACCCCCTTCACGATCCATTCATGGT
AAAGAGCAAATGAGGGAAGAGTGCAGTACATTGTTGTCAGAGGTGCGACATGTTGCCGCATCGCCGCCTA
TGGTTGTACATGGTTGTTTCGAGATGTTCTCGGGCTCTTTAGGTTCGGGAACTTTTATCTGTCCGTCAGA
CGAGGCTTGTGGCATGTATAGTCAGGGCATGGTTGCCCATGTTGTTTTGGAGAGGGAAGAGGGGAAAGTG
TTATTTGTTACCCACGAAGGAAGACCATTTTTTTGTCTGTAGTTCTTCTTTTTGACATGATTTTGTTTGT
AAGCCTATTATTTACTCCTTCCGTTCCA
>TCONS_00005409 gene_id=XLOC_004920
TCAGACGTGTGCTCTTCCGATCTGGAAAACCCAAAGCAATGTCAGAGTTGACAAAACTGCAATGGCACTT
TATATGTGGCCCATCGTCAGTGAGCTGTTTATGCCTTGCCGGACTCTTCGCAGCCTGGTGGCTTGAAGGC
GATGAAGCTGACGCACTGCACCTGACGCATGTTGTCGAATCCGATGATGCGGACATACGCGTCAGGGTAC
TCCTTCTTGACCTCCTCCACCTCGTTGAGCACCTGTGTGGCGTCGGTGCATCCGAACATAGGCAGCTTCC
ACATTGTCCAGTACCGGCCATCGTAGTACCCAGGAGATGCGTTGTGCTCACGGAAGATGAACCCAACCTT
GCTGAACTCGAGAGATCGGAAGAGCGTCGTGTAGGGAAAGAGTGTAGATCTCGGTGGTCGCCGTATCATT
AAAAAAAAAACAGAAGAG
>TCONS_00005992 gene_id=XLOC_005499
AAAACGGCAAAAAGGAGGTGTCTGAATCTAAAAAGAAGAACTCGACACAACAAGAAACACACACCATTAC
ATAGTTCCATTTACCCACTCAGCAAAGGCCAACCAAGCAGGCAACAGCGATCCAAGCTTCCATGCTCGGT
GCCAACAAACAGAGCTTCAGGTTGTACATCTGGAAGTCAAGGCTAGTCCATGGCGTGATTCAGTCAGTCT
CATGGTCTGGGCGAGGGGTATACCAGTCGGGGTAACCCCATCCTTCGTCTTCAACCCGATTGCAGTAGAT
CCCAACTTGATGGCCTCGATGGCGTACTCGACCTGTAGCGGCCGCCGCTCAGTGGAGAAGGTGTTGACCC
AACGGTCGTACTCCGGCCTCGTGAGAAACAT
>TCONS_00006036 gene_id=XLOC_005543
TTCCGATCTTTCAGGTGCTAGTCAGTGATGCTAGCTTGAAAGTAACCCATGATAACCATCCAAAATGAGC
AAAGGAACAACATGCTTTAGTCGAAAATCTTACAGGGAGCATCTGCACATTGAGTCGACAACCGTTTTAT
AAACACGAGAACTTGCGCTCAACTGCCGGTTGAACACACTGCAAAATACCCTGCTGTAAATCAATCTTCT
TCCTCTGCGCCACATGAAGTGGCACTTCGTAGACGCAGAGCCGGCTCTTCGCCGCCGGCGACGTCGAACG
CGGCCGGCCTTAGCCGGAGAGATCGCTGGTCCTGAGTTGGCGCGCGACGTCGCTGGCGACGGTGAGGCAG
AAGAAGAGCCAGCCGATGAGCGCCGCCCGCACCGTCGCCGCCAGCCGCGCCTCCATCCTCCACGGCACCA
TTGCATCCAACAACACCAGAACCTCGCTTCTTGATGAGGCAGAACCTTCTTCCTGTCTGCTCTTAAGGGG
CATGAATCTTCAGTTCTTCAGCGTCCTCCTGGAGTAGCGGAACGTCATAGGGGTCGAAAGACGAAAGTGG
AAGCCAAAGGAATCCCATCCTCCACGGCACCATTGCATCCAACAACACCAGAACCTCGCTTCTTGATGAG
GCAGAACCTTCTTCCTGTCTGCTCTTAAGGGGCATGAATCTTCAGTTCTTCAGCGTCCTCCTGGAGTAGC
GGAACGTCATAGGGGTCGAAAGACGAAAGTGGAAGCCAAAGGAATC
>TCONS_00006176 gene_id=XLOC_005679
CGGCGGCCCGCTCGGCGAGATCGGAAGAGCGTCGTGTAGGGAAAGAGTGTAGATCTCGGTGGTCGCCGTA
TCATTAAAAAAAAAAAAAAGCGCGGCCTGCTGCTCAAGTTCCTGCTCATCGGCGGCGGCTCCCTGGTCGC
CTACGTCAGCGCATCCGCCTCCCCCGACCTGCTCCCCATCAAGAAGGGGCCCCAGCTGCCGCCCACCCCG
GGACCACGCGGCAAGATCTAAATCTAATCCTCGCCTCGCCTCGCCTCGTGCTTGTGTACCATGGATCCCG
TCTGATCTCATGGATCGGAATCGGATCCCCCGTATCCATGTCTTTCTGTTGATACTTGATGCTGTACCTT
GTTGCCTACGTGATGCACACAATTACTGCTAGATCATTTGCTCTTTAATCCCTTTCGTTGTACCGCTGTG
TGGTTTTAATCACTTGTCCAGTGTGCGTACAGTGCCGATCGATCCATCATATGCATGTCACTCGGCAATA
CACATTGTCCAGCCGGCCTACTCTACTCTATGTGCACAGCTGTGCACATAGAGTAGAGTAGGCCGGCTGG
ACAATGTGTATTGCCGAGTGACATGCATATGATGGATCGATCGGCACTGTACGCACACTGGACAAGTGAT
TAAAACCACACAGCGGTACAACGAAAGGGATTAAAGAGCAAATGATCTAGCAGTAATTGTGTGCATCACG
TAGGCAACAAGGTACAGCATCAAGTATCAACAGAAAGACATGGATACGGGGGATCCGATTCCGATCCATG
AGATCAGACGGGATCCATGGTACACAAGCACGAGGCGAGGCGAGGCGAGGATTAGATTTAGATCTTGCCG
CGTGGTCCCGGGGTGGGCGGCAGCTGGGGCCCCTTCTTGATGGGGAGCAGGTCGGGGGAGGCGGATGCGC
TGACGTAGGCGACCAGGGAGCCGCCGCCGATGAGCAGGAACTTGAGCAGCAGGCCGCGCTTTTTTTTTTT
TTTAATGATACGGCGACCACCGAGATCTACACTCTTTCCCTACACGACGCTCTTC
>TCONS_00006924 gene_id=XLOC_006409
TTTTTTTTAATCATGAAGTCATATATTCCATTTAGTAAATTACATCGTGCTATGCATCTTTGGTGATAAA
ACTATTGTACTGCTTCTGGAAACCGTATGATATATCATCATTGTCTATGAAGTATGAAGACACGTGGCCG
CACCCTAATTATATTCATGATCAATTTAGGCATAACCTTTTTAAAACATATTGCCTCCATTCTTCTTAAA
TATTAAAATGAGCTTTTATTTTTCTTGCTGTGGAATGTGGAAGCCATTGCTCATGGAAACATTTTCATGC
GCAGACACCAAACAGTACAGTACAGTACAGAACAGAATCTTCCTGGCGTGCTTCTTTACAAGGAAAAGCT
CTCCTAAATGCTCCCAGGCTTATTTTTGCGATACGGGCTACAAACACTTTTACATCTATAGGATCTGCCT
GCTACTCAAAAGTACCGCGGACACACATATTTACAGATCCACAAGTACCGGGCACGGACTCCTGCGCCTC
TAATACTTCAGCATGGCCTCCAACGCGCGAAGAACGTCATCGCGGGTAACTATACCTATTACTTGATTGT
CCTGGTCTACTATCGGTAATCTGTGGATCTTCTTCTTGAGCATCAGAGCTGCGGCATCAGTCACTGTTTT
ATCGCATGATAGCGTGATTGCTGGAGATGTCATCACATCTGCAATCTTCGTCCTTGACCCATGTGAAGCC
CTCGCGCGATCGCTCTTGACGACGACCCCGACACATCGGCGGGCGCTGTCGACAACCGGGAGGCCTGACA
CGAGCTGGAAGTGGCCTTCAACCTCCACCAGCGTCTGGTCCGCTGTGGCCATCAGCACCGGCGTCGACAT
GGCCTCTCGCAGGAGCGCCCCTCGGTGCTGATCGCCGGCGTGGGAAGGTGGTTGCTGCTGCTGCTGGGAC
TGGAGGTATGCGCGGAGGTCGTCGTAGCTGAGGAGGGAGAAGTTCTCGGGCCACTCGCCGGAGATGATGG
CGTCGGGGTTCTCGTCGAGCCCGAGCCGGAGCCCGCTCCCGTCCATGAACGTGGACGCCCGGCACCCGAA
GCTCCCGCCGCTGCCGGCTCTGCTGCCCCTTCTGGCCTCGGCCTTGGCCCCCTTGAACATGGAGCAGCTC
TGCAAGGTATTGATGCACGCCATGGATGCTATTCTCCTTGTCTTGTGTTGTGGATGTTGTCTGACTGTGT
TGTCCTCAGCACAAGACAAGGAGAATAGCATCCATGGCGTGCATCAATACCTTGCAGAGCTGCTCCATGT
TCAAGGGGGCCAAGGCCGAGGCCAGAAGGGGCAGCAGAGCCGCCGGTGGCGGGAGCTTCGGGTGCCGGGC
GTCCACGTTCATGGACGGGAGCGGGCTCCGGCTCGGGCTCGACGAGAACCCCGATGCCATCATCTCCGGC
GAGTGGCCCGAGAACTTCTCCCTCCTCAGCTACGACGACCTCCGCGCATACCTCCAGTCCCAGCAGCAGC
AGCAGCAGCAACCACCTTCCCACGCCGGCGATCAGCACCGAGGGGCGCTCCTGCGCGAGGCCATGTCGAC
GCCGGTGCTGATGGCCACAGCGGACCAGACGCTGGTGGAGGTTGAAGGCCACTTCCAGCTCGTGTCAGGC
CTCCCGGTTGTCGACAGCGCCCGCCGATGTGTCGGGGTTGTCGTCAAGAGCGATCGCGCGAGGGCTTCAC
ATGGGTCAAGGACGAAGATTGCAGATGTGATGACATCTCCAGCAATCACGCTATCATGCGATAAAACAGT
GACCGATGCCGCAGCTCTGATGCTCAAGAAGAAGATCCACAGATTACCGATAGTAAACCAGGACAATCAA
GTAATAGGTATAGTTACCCGCGATGACGTTCTTCGCGCGTTGGAGGCCATGCTGAAGTTTTAGAGGCGCA
GGAGTCCATGCCCGGTACTTGTGGATCTGTAAATATGTGTGTCCGCGGTACTTTTGAGTAGCAGGCAGAT
CCTATAGATGTAAAGTGTTTGTAGCCTGTATCGCAAAAATATGCCTGGGAGCATTTAGGAGAGCTTTTCC
TTGTAAAGAAGCACGCCAGGAAGATTCTGTTCTGTACTGTACTGTTTGGTGTCTGCGCATGAAAACGTTC
CCATGAGCAATGACTTCCACATTACACAGCAAGAAAAATAAAAGCTCATTGTAATATTTGAGAAGAATGG
AGGCAATATGCTTGAAACAGGTTAGGCCTGAATTGATCATGGAATATAATTAGGGGTGCGGCAGATCGGA
AGAGCACACGT
>TCONS_00006962 gene_id=XLOC_006446
AAGAAGAAGAAGAAGAAGAAGAAAAGATCCTCTATGCGATTCATTATCGTTTTATAATAACGTAGTTCTC
CAAATGGACTCAGGTACAGTGAGTGTACAGACCCAACAGATCAAATGGACTCAGTTCAAGCGGAAAAACA
CACGCGGGAGTGGTTCTACAAACTGTGAGGATTTTGTACAGGCAGTGCCCCGACGGAACCACAGGATCAA
CAAGAATGGACGGCCAACGGTCTCGCCGCTCGCCGATTTATTTTCTTTTCCCCAGAAGAAGAATTCGTCC
TTTTTTTCAGGCCCTTCATACCTTCAGCGCCAGCTTCTTGGCAGCGAGGGCCTCCGCCTCGAGGGTCGGC
TCCCACAGGATCGTGGTCTCGGCCAGCAGCGCCGTCACGGTGTACGGGTCCATGTTGGAGGCCGGGCGAC
GGTCCTCCAGGTATCCTTTGCCCTTCGCCTCGGTGTCTCGCCCCACACGAATAGAGCAGCCACGGTTCGC
CACACCCCATGAGAAGTCTGATATGCTAGCTGTCTCGTGTAGCCCTGTCAACCTCCGCTCGTTTCCTTCA
CCATATGCGGCTATGTGCAAGTCATGGCGAAGTGAAAGGTTCAGGATTGCCTTCTTGATCACGTCGAAAC
CTCCATCCTCACGCATGCTCAATGTGCTGTAGTTTGTGTGGCAGCCAGCTCCGTTCCAGTCACCCTGGAT
TGGTTTTGGGTCAAGGGTGAGCACCACACCAGCTTGCTCCGTGATTCTCTCGAGAATGTATCTGGAAGCC
CATATGTGGTCTCCTGCATCAATACCAACGCTGGGTCCAACCTGGTACTCCCACTGACCAGGCATGACCT
CCCCGTTTGTTCCACTGATTTCAATTCCAGCGTAAAGGCACGCCTTGTAGTGAGCATCTGATATGTCACG
GCCAAATGACTTGTCTGATCCTACGGCGCAGTAGTATGGACCCTGGGGGCCAGGGTACCCTCCAACAGGC
CAGCCAAGAGGCCAGTTCACATCCTTCTGGAGGAGTGTGTACTCCTGCTCAATACCATACCATGTCTCCT
CAGCTGCAACCTTAGCGCTGTTGAAGATCTTGGCAGCATTGTGCCTCTTGTTAGTGGGAATTGGCACACC
TTGTGGTGTGTAGCAGTCGCACATAACAAGGATGTTGTCACCCCTCCTGAACGGGTCCTTGAAAATGGCC
TGGGGGTAGAGGATGACTTCGCTGTCCTCTCCGGGAGCCTGGCCGGTGCTGGAGCCGTCGTAGTTCCACT
TGGGCAGCTGGCTCGCGTCGGTGATGGGTCCGTTCACCGTCCTTGCTTTGCTCCTGATGTCGATACCAGA
TCCTCCAACCCAGAGGTACTCGACGATGACCTTGTCCGTGCAGTCGCTGAGGTTGAGATTAACGAGGTCG
GCGAGGCTGGCCATTGCTGCTGCTGCTGCTCGCAGGGAGGGAGGTCGATGGCAATGGGGGGAAGACGATG
ATGAGATGAGGTGTGCAGTCGCTGAGGTTGAGATTAACGAGGTCGGCGAGGCTGGCCATTGCTGCTGCTG
CTGCTCGCAGGGAGGGAGGTCGATGGCAATGGGGGGAAGACGATGATGAGATGAGGT
>TCONS_00007231 gene_id=XLOC_006692
CGCTCTTCCGATCTGGAAAACGTTGGGGTCGTTAACTCGTGAAACACAGATTTCAGAGCACATATCAGGA
ACTATCCAAAGGGTAAATCGAGTTCGCTTAATTACACACATTGTTGCTACAATATAGACTTATAGGAAAT
TAAGGCCTGTCACAAAGAGGCACTGCCATCAGTTCTCGCTTCCATGGAAAATATGTACAGCGGCCGGACA
GCCACACACACACACCTGAGCAAAGAAGGGCCGGCACTATGTACAGAGGAGGCAGACTAAGCGCCACCAC
CCAGCCTTTTTATTGAAGCTCAGGGGGGCTCGGCGAGCATACTCGTCGAGAAAAAGCTAACGGAAGCAAT
CCATGACGACCGCCAGAGGCACGGGAGAGCCCGCTTACGAGCAAGCGTAGCGCTTCACATATTGTTGCCC
ATACCCACGCTAACCCCGATCCTTTCTGCGACTTCCTTGAAGGAGTGAACATCACTGCCCCAAAGCCAGG
CATCGCAGCCTGCGTCCCTAGCTCCCCACAGATCGTTCCGACGGTCGTCCCCAATATGCACAGCCTCTTC
AGGCTTCACATCCAACAATATTCCTGAAGGCCTGCGAGTTGTTGGATGAGAAGCCTGAAGAGGCTATGCA
TATTGGGGACGACCGTCGGAACGATCTGTGGGGAGCTAGGGACGCAGGCTGCGATGCCTGGCTTTGGGGC
AGTGATGTTCACTCCTTCAAGGAAGTCGCAGAAAGGATCGGGGTTAGCGTGGGTATGGGCAACAATATGT
GAA
>TCONS_00007517 gene_id=XLOC_006961
TCTTGAAGCACCACCAGCGTCGGCTCCAGATGCACTTGATGCACCAGTCCAGATTGTTGAACTCCTTCGG
GCAGCTGAAGATTATGCTACTGGCATGCGGCTTCCAAAAAATTGGTTGCATCTTCATTTCTTGCGTGCGA
TTGGAACTGCAATGTCTATGAGGGCTGGTATTGCTGCCGATACAGCTGCTGCGTTGCTTTTTCGCATACT
ATCCCAACCAACGTTGCTTTTTCCTCCACTAAGGCATGCTGAAGGAGTTGAAGTGCAACATGAACCACTG
GGTGGCTATGTATCATCATACAAAAGACAGCTGGAAGTTCCTGCATCTGAAACCACAATTGATGCCACTG
CACAAGGCATTGCTTCCTTGCTGTGTGCTCATGGTCCTGATGTTGAGTGGAGAATATGTACCATCTGGGA
AGCTGCCTATGGTTTGTTACCTCTGAATTCATCAGCAGTTGATTTGCCCGAAATCGTTGTAGCTGCTCCG
CTTCAGCCACCTACTTTGTCATGGAGCCTATACTTGCCACTGTTGAAAGTATTCGAGTATCTACCTCGTG
GAAGTCCATCTGAAGCATGCCTTATGAGAATATTTGTGGCAACAGTTGACGCTATACTCTGAAGAACTTT
CCCTTCGGAAACCTCTGAATCATCTAAAAGACCAAGAAGTCAATCCAAGAACCTTGCTGTTGCTGAACTC
CGTACAATGATACATTCACTCTTTGTTGAATCATGTGCTTCAATGAACCTTGCTTCCCGGTTGTTGTTTG
TTGTATTAACTGTTAGATCGGAAGAGCGTCGTG
>TCONS_00007822 gene_id=XLOC_007244
AGAAGATACTTCCTCTGTAAATTAATATAAAGACGCTCTTCCGTTATTTTAATGATTTAAATGTTTTTAT
GTTAATTTACAGAGGGAGTAATAGTCTACTATAGATGGTGAAAAAACGCATGGGATGAAGCAGTTGCCAC
ACCGGCGCGGCGGTACGTCCCGCTGAAACAAAGATGCATACACATACATTCACATGATCAAATTACGAAG
GGAGCATTAGTTGATCCACTAGATGGAGCGCCCGATGGATGCAGAACAGCTATGGAGGGAAAAGGAAGGG
TTATTCTAGCCGATGATCTGGTCGAGGACGCCGGTGTTCTTGAGGCCGAGCACGATGCCGACGCCCATGA
TGTGGCCAACGGCGCCGCATGCGAGCGTGTCGGCGAGCGTGAAACCGGCCGGGTCGCCCGTCTGCAGCCC
GGACTCGCGCGCCTCCAGCTTGAGCCCCGCCGTCGCCTTCCTGTTCGCCGACGGCGCCAGCCCGAACCGC
CCGGCGAAGAGCATCAGGGTCGTCGTCGTCACCATGATGAGGTTGGTGGAGGAGCCGATGTAGTCGCAGC
GGATGCCCTGGGACCTCCTCCTCCTCAAGGACGGCAGCGTCGCCATGGACCTGGGCGAGGAGTAGGTCCT
GAGGCCGTGGAACTGCGGCACGGAGGTCATGGCGGAGAGCTGGGAAGCCATGGCTGCGGATTTCTGCGCT
GTGGATGCTGCGATTGCTCAGGTCCGTGGAACTGCGGCAT
>TCONS_00008440 gene_id=XLOC_007825
CCGATCTCCTCGCTCGGAAAGAGGAGATTACACCATGTCATCCTTGTTGTCGCCATTTCTGTTGGGACAC
TATTTGTCATAGTCGTTGTGCTTGCTTGTGTTCGCGAACAGAGGAAAAGGATCAAGGCGAACAAGGAACA
AGAAGATAATGCAGGAGAGGGCATGAACTATATTAGTCTGCAAGTCTTAAGAGTTGCAACATCCAATTTT
TCCATAAATAATAAACTAGGAGAGGGAGGATTTGGAGAGGTTTTTAAGGGCGAATTGCAGAATGGAATGA
AAATAGCCGTGAAAAGGCTGTCAAAGAACTCAGCTCAAGGGTTTGATGAGCTCAAAAATGAGCTAGTGTT
AGCTAACAGACTTAAGCACAAGAATCTGGTGCCGCTTCTTGGTGTTTGCTTGCAAGAGAAACTGGTAGTG
TATGAATATATGCCTAATGGAAGCCTACACTCGAGCCTTTTCAATTCGGAGAAGGCACATCAACTGGACT
GGATGAAAAGAAAGACGATCGTCTCTGGAATTGCTCGAGGTCTATTGTATCTCCATGAGGAGTCTCCTCT
AAAAGTCATACACCGTGACCTGAAGCCAAGTAACGTCTTACTGGATCTGGAAATGAACTCTAAGATTTCA
GACTTTGGTTTGTCCAGGGCCTTTGGTGAAGATCAATCGATCGATATAACAAAACGCCCTGCCGGTACAC
TTGGATACATGTCTCCGGAGTATGCATACTGCGGCCAAGTCTCTACGAAGTCAGACATGTACAGCTTCGG
CGTCATAGTTATAGAGATTGTGACTGGTCGGAGGAACAGTAGATCACTTGACGATGATGCTGCCTCCAGA
TATCTGCCCAGCTACGTATGGGAAAAGTGGAGAGCTGGCTCGATAGAAGAGGTGGTGGATCCTTCCTTAG
GCGGACGTTACCCAAAGAGCGAGGTGCTAAACTGCGTGCAAATCGGGTTGCTATGCCTTCAGGTCAATCC
CAGCTCCAGACCGGACGCGTCAGAAGTGGTCCTCATGCTGGACGGCCACTCCACGTCCATGACTATGCGG
ACTCCCTCCAGGCCAGCGTTCTGCTTCCCACGACCTGGCGCTGTCAACCCGGCGCTCAGTTACCATAGTA
GGTATGCTACGACCAGCGGCCAACTGCCTACCCCCGTTTCGGACAACAACATGACGATTTCTGATCTCCA
ACCTAGGTAGGACGATTTCAAAATAAAAATGTTCATGAGGGTGTAGGGGCACCCAGGAGCTATCACATCT
AGTTTATGGTAACTACTCAGTCTAGTTTACGGTAAGAATTTCCAGTAAGGAAGAAACAAG
>TCONS_00008590 gene_id=XLOC_007973
GTGTTTTTCTCAAGTGCTCTAGCCTTGTGATATTCTGTATCTTGCGATGAATTCTGTCGGGAGGCCTAGT
GGCATGCGCTGGTCTGAAAGCGAATTTGCCAGCTACTTCTTTCTCCGTCTCCCTCGTAGCTCCATCCATT
TTGCTACCCTGTCAAAGACGAAAGAGCAGTTTTACGGTTCTTGCCCGAAGCGCAACAGAATGCAGTTCAC
TTAGTTGGAGAAATACTATTCCCTCCGATCCATATTACTTGTCGCAGTTTAGTACAACTTCTTGGAAGCT
GGCGCAGCAGGTATACAGTCACCTTGCCTCGCTGGAGTATCTTCAGAGTAGCAGGGTGTAGCAGAACAGT
GGAGCTCTTAAACAGGAGCTGCTGCGTCAAATGCTATGGTCCCAACTTTGACTTTATTTTCGAACAAGAG
GTGGGGTGGTGGCTGTTCGTTGATGCCGAGCCGCTGAAGTTTGGCTTCAGGAGGAAGGGTGCAACGGAGT
GTCAGTCTACTGGTTATTGCAGTTACATGTACATGCCCAAGTACCAGCTACCAAGGGGCATGTCTTCAGT
CTTGAGTAACAAGCATGTTATTCCAAAGCTGCCTGGCGCTTATGTACTAATAGAAATTCATTTATTTTTG
TGTCCACTACACCAGCATGGTGCAATTTAGAAGGAAAATATTG
>TCONS_00008659 gene_id=XLOC_008041
GCTAGCTAATAGAGAGAAGTGTCCGCTCTTTCTCCGTGCTTGGTCGAGGCTAGCTACTATATATAGAGAG
AGAACATGACGCTAGCTAATAAGAAAATGAAGGAAACCATTTACAATACTTAACATTTTTTACAATGCCT
AACATCATCTATCTAAGATCCAATCACAAATAACTCACATGGTATTCTTCATCTTTAGGTATGACGTGAT
CAAGAAAGAATCCCGACAATTCCTCTTGAATTGCTCGTATGTCATCATCTGATAGGGGTTCATCCCGCTT
CTTCCATATTTCAAATTGTTTGTCAGAGATGCCCCGCCGAGAGGTCGAGAGGCGAATGATCTCGCATACA
TAGTATGCACATTTTTCAGTCCCAACTACCTAGTACAATCACTTTACGAGAATATATAGAGTTCAATCAA
ACTGATAAGAAAGCATGGTAATGATATATTGATGAAAATTTGAATCAATTAGAGATACACGGAACTAGCT
AGTACTACTTACTGGGGGTGCGTAAATTGCAACTCTTTGGGTATACCGTGAACCTTATTCGTGAACTTTT
TTGTATTTTTTCGAACACCCCGTGATGTTTCCGGTAATCAACCCATCCTCCGTATTTTAACAAAAAAATC
CTAACTTTTCAGTTAATCAATCCACATTTTATCTAAAACAAAATTATCCATATCTTTTAAACCGTAACTC
TGATTTTAACATGTTATATATGAAATTTGATTTAAAAAATGTGTAGAATCTAAATAGGATGTTATTTTTA
GCTGTTGAATACTTCTTAAATATTATTTTTGATGCAAACTTAATCTGTAGTGCACGGTCCTTTTTTTTCT
CTTTTTTCCGGTGACGATACGAATTGCAATAAACATCCATTAAATTAAAACCAAATTGAGAGGAAAGAAA
ACCATCGTTAACCACACATGCACACCTTTGGAAAACATCGTCGGGAGAAACAACATATTTCTCATCTTAT
TCCGAGTGACTGTACATTCAAACACATTTTCATCGTGTGAGCACTAAGGCCATCGCCGACAACACAAATG
TGATACTACAGAGCGTGTGTTATTTTTTCTCTTTTGTTGAAACGCACAGGCTATTTTCCTAGTATGGAAT
AATAACGTGAAAATAACACACTTATTATCTAGTACTGCCTCTGTTTTTAAAAGTACAAGATGTTTTGGCA
GTTTAAAATTAAACTGTTAAAACATCTTATACGTAGGAACAGAGGGAGTAGGGCCATTCCAAATGCACGT
GTGCGCATGCATGCATGCATGCATGCCATCCATGGTTTACTCGTCGGCGGCGACGACCATCTTGATCGCA
GGAGATTCGTTCTTGCCCGTGACGAGCGTGGCGAAGTTGACGGGCTCGCCGTACTTGGGGCCGTTGCCGT
AGAAGAAGGCGACGACGCCGCGTTGGATGGTGGCGTGCGTGGGGTGGAGCATGTCCCAGAACATGTAGTC
ATCGTGGTCGGCGGCGGGGCACGCCGTCGTGCCCGGGTGGCTGCACATCACCTCCGCGTTGAGCTTCCCG
GAGCCGCAGCACGCCGTCTTCACGTGCCTCAGCCCGGCTACGAGCGAGTTGTCCATCATCTCGTTGAGGA
TGTTGTAGTTGGCGGCGACGGAGTACTTGAGCTCCTTCATGGTGGCGGCGGCGGCCTCGGCGAGCTTGGC
CCTGAGGAGGCCGTTGAACGCCTGCGCCAGGGAGTTGGCCTGCTCGTTGCACTCGCCGTTGGGCATGCCG
GCCCTCTGCCCCGGCGTGCACCCGATCGGCGGCACGTCGAGGATCCCCACCATGCGCGCTCCCATGTCGT
AGAGCGCCTGGATGTGCTCGATGTAGGTGGTGACCATCTTGACGACGTATGCCTGTGGGCTGGCGGTGGA
GGGGTCGAAGGCGGAGAAGTCGTTGCCGCCGCCGCTGAGGAGGAAGAGGGACCGCGCAAGGTGCTCCTCC
TTGCTTGGGTAGCAGATCATGTTGTCCGCCGCCTTCTTGAAGTACTGGACTTGTGTCCGCATCGTGAGCG
TCCCTTTTCCCGTGGTGTCGAGGATGCCGGATCCACCGGAAGCGTAGTTGGCGCCAATCTTGCAGAGGCC
GAGTAAGATCTTGTCGTGCGGCAGCATGGAGAGGTACGGCTTGGGGCTCATCTCGAAACCCAGACGTTGT
GAGATGACGTCGGCGAGGTTGTAGCCGTTGGTGAAGCGGCCGGTGGGCCTGCCGGGGAGGTCCATGCCGT
ACGGCCGGTTCGCCCTGGGCGCCGGCGCCGGCAGGTAGTCGTTGTTGCCCACGTCCACCAGCGAGTCGCC
GAACACGTACACGGCGTTCACCAGCCGCCCCCCATTCTCGCCGCCCGCCGCCGCCGCCGTCGAGGCGCAC
ACGGCGCCGACGAGGACGAAGCAGAGCAGAGCAATGCTCCTCGCCATGGCCGCTGCTGCAAGCTCTCACT
GTGGCTGTGGTAGCTAGCAAGAGGCAAGGGTGGCTAGGATAGGTTTTGGTGTCCTTCCGCAATTTGTTGG
CAAAGGGTGCATTTGCTGCCCAAATGATTGATCTTGGGTTGCCGCATATAGTACAGAATCTGAAAGCTCA
AGCATGGAGTGATGAGGATTTGTTAGATGCACTGAATCAACTAGAAGTGGGTCTCAAAGAGAACCTCAAG
AGGTTGAGCTCATTTGATAAGTACAAACAGCAAGTGCTTCTTGGCCATCTTGATTGGTCTCCAATGCACA
AAGACCCAAATTTCTGGCGAGAGAATATCACTAACTTTGAGGAAAATGATTTCCAGATCCTACGTGTCCT
TATGACAGTCATCGACACATCAACCGACACCACTGCTCTTGCAGTCGCCTGCTATGACCTCTCACAGTTC
CTTCAGTACCACCCTTCTGGCCGCCTAGTGGTGGCAGACCTCAAGGCAAAGGACCGAGTCATGAAACTCA
TGAACCACGACAACGCCGAAGTGAGGAAGAACTCCCTGCTCTGCGTGCAGAGGCTCTTCCTCGGCGCCAA
GTATGCTAGCTTCCTGCAGGTGTAAGACCACAAAGTTTTGTATTTATATGAAGTGTTAGATCCGCCAAAT
CCCATGCCATTTTTTCAGAATGGTGAAACAGTGATTGAGAATGTAAGACCTCTGCAATTTCTTGTCCAGT
TTATCTTGCTGTTATTTGATTTGATTCATGAACTGGTGTATAATAAATAATCTCAGCTATGGCTTGCTCG
ATGTAATAAGATGTCCATGGGCAGTATTTCTCTCCTCCGAATAGTGTTGTCCGAGGAAATAAAGTAAGAA
ACACGATTTATGTAAATTGTATACATTATTTTCTGGAAAAAAAGATCGGAAGAGC
>TCONS_00008714 gene_id=XLOC_008094
AGACGTGTGCTCTTCCGATCTAGACAAGCGGCGTGGTACCACGGCTGCGGTACGGACCATTTTATTACCA
TATCAATCGATGATTACACGAGACCATAGCATCCAGACGGCAAGGGAAAACAATCAACCAAATACTGTAG
TAATCTTGTGCTTTGACACGCCCCTTGCCACCCATCACCCACCACCCACCCAAAGACGAGAACGAGAAGA
GAGACCAGACACCCTGATGACCATGATGATGTGACCTACCTAAGCGGACTAGGAGTAGTATGCAACCAAA
CGTAAAAGGAAAATGCTGGAAGAATTTTCGCCCAAGGCACGAATCCTCCAATGGCCACCACCGGACCCCA
TCACCGACGGTCCGTCACACGGCGATCGGAGCTTCAGGGCTTCCACAGGATGGTGGTCTCGGCGATCATG
GAGGTGCCCACGTAGGGGTCCATGTTGGACGCCGGCCGGCGGTCCTCGAAGTAGCCCTTGCCGTTCTGCT
CCGTCTCCCGGCCCACGCGCACCGACGCGCCACGGTTTGCCACGCCCCAGCTGAAGGTGTTGATGTCGCC
CATCTCGTGCTTGCCGGCCAGACGGCGCTCGTTGCCCTCGCCGTAGGCGGCGATGTGCTGCATGTGGCGC
TTGCCAAGCTTCTCGATGGCCTTCTTGATCACCTCGTAGCCGCCGGCCTGCCTCATGGACTTGGTGCTGT
AGTTGGTGTGCGCGCCGGCGCCGTTCCAGTCGCCCGGGATCGGCTTCGGGTCCAGGGACAGCACCACCCC
GGCAACCTCTGTGATCCTCTCGAGGATGTAGCGCGCCACCCACAGCTGGTCGGAGGCGGCGATCCCGACG
GACGGCCCAACTTGGAACTCCCACTGGCCGGGCATGACCTCCCCGTTGATGCCGCTGATGTTGATCCCGG
CGTAGAGGCACGCCTTGTAGTGGGCGTCCACGATGTCACGCCCGAACGCCTTGTCGGCACCGGCGGCGCA
GTAGTATGGTCCCTGAGGACCAGGGTAGCCACCAATTGGCCAGCCAAGAGGCCAGTTCACATCCCTCTGC
ATCAGAGTGTACTCCTGTTCGATTCCGAACCATGGCACTTGTGAAGTGACCTTGGGGTCACTGAAGATTT
GTGCAGCCATGTGGCGTTTGTTAGTAGGGATGGGTTCCCCCTGTGGTGTGTAGGTGTCACAGATAACCAG
TATGTTGTTGCCTCCTCGGAATGGGTCCTTGAATATGGCCTGTGGGTATAGGATGACTTCACTGTCTTCC
CCAGGAGCCTGCCCCGTGCTCGATCCGTCGTAGTTCCATTTCGGCAGCTCTGACGGGTCCTCCACTGGCT
TCGAAATCGTCCTTGATTTGCTTCTGAGGTCAATTCCAGATCCTCCAACCCAGATGTACTCGGCGATGAT
CTTGTCGGTGAAGGGCGTGGTGTCCATGTCGAGCAGCTGCTGCATCCTCTGGATGACCCCGGTGGTTTCC
GGGCCGAGCGCCAGCACCTTGAACCCGGAGGTGGCGCGGGCGGCCCTCCTGACGCCCCACACCCTGCCCG
CGGGCTGCCTCGCCGGGACGGCCGTCCTGCCCCTCACCCCCACCTGGCACTGCATCGCCGGCACCACCGC
CTGCGCCATCGTCGTCTCTACGTACCTACTTACTTACTTACAGCGACTCCGCCGCCCCGAAACCAGAGAC
AGCGACGCGGGCGAGAGGAGCGAGGCGAGGGGGCGAGGGAGGAGAGGGGCGACCTGTGAGATCGGAAGAG
CG
>TCONS_00009190 gene_id=XLOC_008536
TCTCACCCAATCCTTCGCCATGAAACCTTTCTGGATCTTGATCCTCTCGGGGCGGGCCATGCACTCGTCG
TGGTCAGAGCAGATGGGATAGCTCTCTGGCAGGCTGTGCTCGCCTTGAGATCCTTGGTCAGTGTTATCTG
GTCCGTCGTGGACAGCGTCGTCTTCCGTGGAGGCCGCCTTCCGCTCCGACGAATCTCCCGAGGAATCTTC
GCCGTCCGCGACGGACCAGATAACACTGACCAAGGATCTCAAGGCGAGCACAGCCTGCCAGAGAGCTATC
CCATCTGCTCTGACCACGACGAGTGCATGGCCCGCCCCGAAAGGATCAAGATCCAGAAAGGTTTCATGGC
GAAGGAGTCCGTGAGA
>TCONS_00009457 gene_id=XLOC_008797
CCCCCCGCTTCCATAAATATTATTTCCAGCGCGATCTCACAGGTCGCCCCCCCTTCCCTCCCTCGCCTCG
CCCGCGTCGCCGTCTCTCTGGTTTAGAGGCCACGGAGTCGCTGTAAGTAAGTAAGTAAGTAAGTACGTAG
AGACGACGATGGCGCAGGCGGTGGTGCCGGCGATGCAGTGCCAGGTGGGGGTGAGGGGCAGGACGGCCGT
CCCAGCGAGGCAGCCCGCGGGCAGGGTGTGGGGCGTCAGGAGGGCCGCCCGCGCCACCTCCGGGTTCAAG
GTGCTGGCGCTCGGCCCGGAGACCACCGGGGTCATCCAGAGGATGCAGCAGCTGCTCGACATGGACACCA
CGCCCTTCACCGACAAGATCATCGCCGAGTACATCTGGGTTGGAGGATCTGGAATTGACCTCAGAAGCAA
ATCAAGGACGATTTCGAAGCCAGTGGAGGACCCGTCAGAGCTGCCGAAATGGAACTACGACGGATCGAGC
ACGGGGCAGGCTCCTGGGGAAGACAGTGAAGTCATCCTATACCCACAGGCCATATTCAAGGACCCATTCC
GAGGAGGCAACAACATACTGGTTATCTGTGACACCTACACACCACAGGGGGAACCCATCCCTACTAACAA
ACGCCACATGGCTGCACAAATCTTCAGTGACCCCAAGGTCACTTCACAAGTGCCATGGTTCGGAATCGAA
CAGGAGTACACTCTGATGCAGAGGGATGTGAACTGGCCTCTTGGCTGGCCAATTGGTGGCTACCCTGGTC
CTCAGGGACCATACTACTGCGCCGCCGGTGCCGACAAGGCGTTCGGGCGTGACATAGTGGACGCCCACTA
CAAGCCGTGCCTCTACGCCGGGATCAACATCAGCGGCATCAACGGGGAGGTCATGCCCGGCCAGTGGGAG
TTCCAAGTTGGGCCGTCCGTCGGGATCGCCGCCTCCGACCAGCTGTGGGTGGCGCGCTACATCCTCGAGA
GGATCACAGAGGTTGCCGGGGTGGTGCTGACCCTGGACCCGAAGCCGATCCCGGGCGACTGGAACGGCGC
CGGCGCGCACACCAACTACAGCACCAAGTCCATGAGGCAGGCCGGCGGCTACGAGGTGATCAAGAAGGCC
ATCGAGAAGCTTGGCAAGCGCCACATGCAGCACATCGCCGCCTACGGCGAGGGCAACGAGCGCCGCCTCA
CCGGCCACCACGAGACCGCCGACATCAACACCTTCAAATGGGGCGTGGCGGACCGCGGCGCGTCCATCCG
CGTGGGGCGCGACACGGAGAAGGACGGCAAGGGCTACTTCGAGGACCGCCGGCCGGCGTCCAACATGGAC
CCCTACGTCGCCACCTCCATGATCGCCGAGACCACCATCCTGTGGAAGCCCTGAAGCTCCGATCGCCGTG
TGATGGACCGTCGGTGATGGGGTCCGGTGGTGGCCATTGGAGGATTCGTGCCTTGGGCGAAAATTCTTCC
AGCATTTTCCTTTTACGTTTGGTTGCATACTACTCCTAGTCCGCTTAGGTAGGTCACATCATCATGGTCA
TCTCATCAGGGTGTCTGGTCTCTCTTCTCGTTCTCGTCTTTGG
>TCONS_00009459 gene_id=XLOC_008799
GCCGACCAACTGCGAAAGCCATTTTTAGGGGAAGCTTTACGGAAACCTAGAAAATACCTCATCTGTGAAC
CTGCACTAAATTTTACAGACACAAAAATGGTTCTGCCGGGAGTTATTTAGGGGAGCTATTGGAGATGCTT
CTGTAACATACATGAAGATATAACCCATTTGATCTGTTCCACTTTATTTCGTTTCATACACGTATACAAT
GCAGCATCACGTGCTATCTTTTATTTAACACCATGCATGGACCAGTCCCAGCTGCTCACTCATAGCTTAG
CTAGCCTTTTATTCTTATCAATTATCATAGCTAGCCTTGGATCCACAGACAATCTAGTCGCGGCAGTCGA
CGAACTGGTAGTTGACGTTGAGGTGGCCCTGCTGGTACCCAATCCCGTTGGTGTCGATCTTGGTGAAGAC
GGTGTCCCAGTCGAGGTCGAGCCCGCCGTTGGCGCACTTGTCCACGATCCTCGCCGTGATCTGCGCCCCC
GTCGCCGGGTTGGTCACCCGGAGGCACTTGCCGCAGGCCGCCTGCCCGCGGGGGCCGGCGGGGCCGCAGA
ACGCCGTCCAGCCGTACTTGGACCGCCACGACAGCGGCTTGCTGGCGTCCCAGGTCGCGCAGTAGGCGCT
CACGGCGGGCGCGCCCAGGTCCCAGTTGTTCTGCGCCGGCCGGTAGTAGTGGTACGTCGCCCGGACGTTG
TTCGCCTGCTGCGCCGTGGCCATGGCCGCCGCCGCGCACAGGAGCGCCGCCACCAGCATCAGGCGTGCCG
CCATCGTCGTCGTCGACCGCAGTGATCAGTGACAACCTGCAAGCAAGCTAGATTGTGTGTGTGTGTGTGT
GTGTGTGTGTGTGTGTGTGTGTGTGTGTGTGTGTGTGTGTGTGGAGCTATGCTAGCTACGCTCCCGGAAA
TGGAAATGGAAATGGCTGTATAACATCGAACAGCTCCCTGTGTATGATGGTGATCGAAAGGAATAACAGC
GTGCCGCTGATGCTTTGCTGTCTAAAAAAAAAGATC
>TCONS_00009469 gene_id=XLOC_008808
GTCCATACTATAAATTGACCACTGCATGTCATGTCAGTTAGCCTCAAGTCATTAAAAACATAAACGCCCC
ACATCTCTTATCGGTTAATTCCTTTATTCATGTAAAAAAACAAAAAACTCGAGGTGAAAGTTAATGCACC
GTGCCTAAGTATTTTAGAATTATTTGGTTTTCCTAAGATGACTTATAAACCGAGACGGGGGAGTATCATA
AATTTGATATTTATTAGGGATAACAGTAGTGGGTACAAAAGAGGGATAGCTTGACACAAACGACTTGTAA
ATAATATAAAATCACACATGATATCTCATTTATTGTCTTCTTCCTTGATTATTCATAAGCACCCGATCTT
AGGAAATGCACCACAAAGATAGTAGACGAAACATATCCATAGTTTGAACACCGGATCTTAGGAAATACAC
CGCAACGTCTTCGCCACACAAGCCTTTGATGTTGATAACGAGATCTAGTAGGGAAACTGGAAAACTCCAC
GGGCGTTCATGGTAGAGCCTTCACCGATATTAGTCTTGGAAACATATCCATAGTTTTTATCAGTAGAGTT
GAGATTTGAATTTGCAAGCTTCACACCATAGATATAACCCCAGCTTCCCACATTTGGGTAGTGTCCTTCC
TCACGGATTTCGGTGTACACCCCGTTGGCACCAATGTAGGGGACGGTCCAGGAGAACAACCAATCGCAGG
ACCTGGTGCTGGAGGGGATCTTGGTACGATACACAACGGCACCAGCTGAACCAACCGCAGCACCACTTGG
GTGGACGTGGAGGAATGCACCCCATTGCCCATTCTGAATATCTGATGGGTAGGGTGTATCATAGATATGG
CCGTGCCAATCGTTGTACTTAGCCAAGCTCAAAGTGGCACCAGTGGCATTGTAGATGAGGCATTTTACAG
CTATTCCGTTACCGTACCGCTCTTTGAGATTGTCGACGAAGGTTTGTGCGTTAATATCCTTACCACCGGC
GTTGATCATCTTCATGGTATAGTCTGCAACATCCTTTTGAGTAATGGGTTCCTTATACTCACCAGTGGCT
ATCACCGTCTTCTCCGAAATGGGGGTACCAAACACTCCTGAGGCCATTTGCTTTGCCACCTAGTTTAGAT
GGATCGATTGCTGTGAGAGAATGAATGAATGATTTTGTACATGTAGTCCTGCCAATATTTATACACGCGT
TGGCATTGCAAAGATCCCTCGTTCCACCGTTTCATTAAAGAAAAAATAGATAGCACACCGTGAGGAATCC
>TCONS_00009474 gene_id=XLOC_008813
CGCGGGGCAGACGTGGAGCATCAACGTGCCGGCCGGCACGACGAGCGGGCGCGTGTGGGCGCGCACTGGG
TGCAGCTTCGACGGCGCCGGCAACGGGCGGTGCCAGACGGGGGACTGCGGCGGGAAGCTGCGGTGCACGC
AGTACGGGCAGGCGCCCAACACGCTGGCGGAGTTCGGGCTCAACAAGTACATGGGGCAGGACTTCTTCGA
CATCTCCCTGATCGACGGGTACAACGTGCCCATGTCGTTCGTCCCCGCCCCCGGCTCCACCGGGTGCCCC
AAGGGCGGGCCGCGGTGCCCGAAGGTGATCACGCCGGCGTGCCCCAACGAGCTGCGGGCGGCGGGAGGGT
GCAACAACGCGTGCACGGTGTTCAAGGAGGACAGGTACTGCTGCACGGGGTCGGCGGCCAACAGCTGCGG
GCCGACCGACTACTCGAGGTTCTTCAAGGGGCAGTGCTCGGACGCGTACAGTTACCCCAAGGACGACGCC
ACCAGCATCTTCACTTGCCCCGGCGGCACAAACTACCAGGTCATCTTCTGCCCATGAGCGGCCATAGTAA
GCGGCCATGCATGGAAGAGGTCTCGAGCACACGGACAAGAATAAGTCTATGCCTATCCGATGTTATATGT
ATCAAAATAAGTGCGCTTGGATGCATACATTCGTATGCACATGTAAGCCGGAAATGGATATACTCGATCG
AGTATATCCATTTCCGGATTACATGTGCATACGAATGTATGCATCCAAGCGCACTTATTTTGATATATAA
CATCGGATAGGCATAGACTTATTCTTGTCCGTGTGCTCGAGACCTCTTCCATGCATGGCCGCTTACTATG
GCCGCTCATGGGCAGAAGATGACCTGGTAGTTTGTGCCGCCGGGGCAAGTGAAGATGCTGGTGGCGTCGT
CCTTGGGGTAACTGTACGCGTCCGAGCACTGCCCCTTGAAGAACCTCGAGTAGTCGGTCGGCCCGCAGCT
GTTGGCCGCCGACCCCGTGCAGCAGTACCTGTCCTCCTTGAACACCGTGCACGCGTTGTTGCACCCTCCC
GCCGCCCGCAGCTCGTTGGGGCACGCCGGCGTGATCACCCTCGGGCACCGCGGCCCGCCCTTGGGGCACC
CGGGGGAGCCGGGGGCCGGGACGAACGACATGGGCACGTTGTACCCGTCGATCAGGGAGATGTCGAAGAA
GTCCTGCCCCATGTACTTGTTGAGCCCGAACTCCGCCAGCGTGTTGGGCGCCTGCCCGTACTGCGTGCAC
CGCAGCTTCCCGCCGCAGTCCCCCGTCTGGCACCGCCCGTTGCCGGCGCCGTCGAAGCTGCACCCAGTGC
GCGCCCACACGCGCCCGCTCGTCGTGCCGGCCGGCACGTTGATGCTCCACGTCTGCCCCGCG
>TCONS_00009497 gene_id=XLOC_008836
CGGGCGGTGTGAGGAGGTGATCCAGCCGCACCTTCCAGTACGGCTACCTTGTTCCGACTTCACTCCAGTC
GCAAGCCTAGCCTTAGGCATCCCCCTCCTTACGGTTAAGGGTAATGACTTCAAACATGGCCAGCTCCTAT
AGTGTGACGGGCGGTGTGTACAAGGCCCGGGAACGGATTCACCGCCGTATGGCTGACCGGCGATTACTAG
CGATTCCTGCTTCATGCAGGCGAGTTGCAGCCTGCAATCCGAACTGAGGACGGGTTTTTGGAGTTAGCTC
ACCCTCGCGAGATCGCGACCCTTTGTCCCGCCCATTGTAGCACGTGTGTCGCCCAGGGCATAAGGGGCAT
GATGACTTGGCCTCATCCTCTCCTTCCTCCGGCTTAACACCGGCGGTCTGTTCAGGGTTCCAAACTCATA
GTGGCAACTAAACACGAGGGTTGCGCTCGTTGCGAGACTTAACCCAACACCTTACGGCACGAGCTGACGA
CAGCCATGCACCACCTGTGTCCGCGTTCCCGAGGGCACCCCTCTCTTTCAAGAGGATTCGCGGCATGTCA
AGCCCTGGTAAGGTTCTTCGCTTTGCATCGAATTAAACCACATGCTCCACCGCTTGTGCGGGCCCCCGTC
AATTCCTTTGAGTTTCATTCTTGCGAACGTACTCCCCAGGCGGGATACTTAACGCGTTAGCTACAGCACT
GCACGGGTCGAGTCGCACAGCACCTAGTATCCATCGTTTACGGCTAGGACTACTGGGGTCTCTAATCCCA
TTTGCTCCCCTAGCTTTCGTCTCTCAGTGTCAGTGTCGGCCCAGCAGAGTGCTTTCGCCGTTGGTGTTCT
TTCCGATCTCAATGCATTTCACCGCTCCACCGGAAATTCCCTCTGCCCCTACCGTACTCCAGCTTGGTAG
TTTCCACCGCCTGTCCAGGGTTGAGCCCTGGGATTTGACGGCGGACTTGAAATACTACGGGGCGTTTACC
TAGCCAACACTTAGAGCCGGCTCTACCCAAACTTTTTTGGTTCACCCCAACATTACCCACGTGTCCGACT
GTTGCTAAGCAATTTTGGGATACTAAACGGACCTCCCCAGATATCTCATCATATCACATTCTGTTCTACG
ATTCCACTTCGACAAAAGGAAAGAGCATACCTAAGTTCAATAGCTTTACGTCCGCTATCTCGATCATGAT
TTTCCTACCCTCAGGGGGAAAGTAAAGGCCCTTCCCCCTTTGGAAGGCTGTGGGCGAGGAGGGATTCGAA
CCCCCGACACCGTGGTTCGTAGCAAAATACTCCCTCCGTTCCT
>TCONS_00009578 gene_id=XLOC_008912
CGATCTGCGCAACCTGCCGGAGGTCTGCGTCGTCGTCTGCGCCGCGCTCGCCTCCCACGTCGCCTGGCTG
CGCCGCACGTACGCGCGCCGCGGCTCCAGGAGGAGCCGCGACGACTACCACAACGAGCTCTACCGCCAGG
CGCTCCTCGACGCCGCCTACTGAGGATGCTGGAGCAGGACGGGGTTCCCTTTTTTCCTTCTTGGGTTTGA
TTTCTACTTAGGTTTCTTCTTCTCGGGCTGCATGCTCGATCATTCATTGCAGAGAGCGTCCCGTGAATCG
TGATATGTGTATGTTGGCTGTAAGTTGTAGCATTCAATCTGTAGATACGAGTAAATTCTGCTACAGTAGT
AGTTGATTCGACGGATTGATAAGGACAAACACCACCAGGAGCCACACATCGAGGAAGACATGCCGAAGGC
AACGGCATTGGTTGGCATCCCACCCCACCTGATCGAAAGCATCGAAAGCACCAAACCGGATCCCTGCAGT
TAGCCGCCCGATGTCCTTTATCCAAGCAGCGGAAACACCTTAGAGCAAGTACAATAGTAGAGCCGGCTGC
CGGCTGTAAGCTCATGTCATGTCACCTATAGACCATCTTATAGCTAACATGTACAATAGTTGATTAGAAG
AGTGTACTACTTATTTATTATATGACTGACCTTTCATTCTCACAAAGTGCCTAGGAGCACGTGCTAGAGC
TGACTCTTAACTAAGAGCCCGCTTACCTTCTCTCTCCTCCAACTAAGAAAAAATATACTACTTTATTACT
TATAGCCAGCTGACTCAGCTCTATTGTACTTGCTCTAAGCATAACTCAAAAACCCACAAATATGTGTCCT
CTTTTTTGACACGGTACCCCGCCCATGTCGTCGCTTGTCCTCCTTTCCGCTCTTGCCAACAGTGACAGCG
GTACTATTCCAGATAGACTTTTTCTAACTCCATAAAAGTCCGAAACAATGATATCATGGTAATATTTGGG
AAGCTCATGAACAATGGTGTAAGAAGGAAAATAGCTACAGGAAGACTGTGAATAATCAAAGACACATCAC
GTGGATAAAAGATCATGAACCAAGTCAAGTAATCAAAGAAGATAGCTCTCAGATCGTCGATTCCCTCATT
AACAACTTTATTGGATCTTTCACTCTCTTTTAGCAGCATCGGAGAATTTGTGAAAGCCTTTACGAGGTTG
AATAAATTAGCACCACGCGCTTGAATACTTCGAGGATATTGCTAAGAAGCTCCTCCTCCTCCGCAGGGGC
TCCATCTGTGCAGGCTGTCGCAGCTCACGGTGGTACACACGAGTTGTCGTTGGACGCTCTTCCAAGTGGT
CGTCCTCTTCCTCGCCACCTGGATTCCGGCCCTCCTCGCCGTCGCCTTGGCCTTGGCCACCAGGGCCCGA
TACTGGAGCACCCTCCACGCGTGAACACAGACGGCCGGATCACGAGATGCGCCACCTCGCGCCGCGAGAA
CCGCCACCATCCCCAAGAGCACGAACGACGTGTGCGGAGGAGTGTCGTGTCGCCGCCGCCGCACGAGCCA
CCGCTCGCAGTCGAGCTGCTCCAGCGCGGTAGAGGCCCTGTCGCTGCCGGATCCAAACGGGTGACGACGA
GGGGAGGAGGATAAGGGAGAGGGTGGGGGTGCTACACAGGCGGGATGCGCCGACGCAATTACCCTGAGGG
CGACCCGGGCGGCGGCGCATCCCGCCTGTGTAGCACCCCCACCATCTCCCTTATCCTCCTCCCCTCGTCG
TCACCCGTTTGGATCCGGCAGCGACAGGGCCTCTACCGCGCTGGAGCAGCTCGACTGCGAGCGGTGGCTC
GTGCGGCGGCGGCGGCGACACGACACTCCTCCGCACACGTCGTTCGTGCTCTTGGGGATGGTGGCGGTTC
TCGCGGCGCGAGGTGGCGCATCTCGTGATCCGGCCATCTGTGTTCACGCGTGGAGGGTGCTCCAGTATCG
GGCCCTGGTGGCCAAGGCCAAGGCGACGGCGAGGAGGGCCGGAATCCAGGCGGCGAGGAAGAGGACGACC
ACTTGGAAGAGCGTCCAACGACAACTCGTGTGTACCACCGTGAGCTGCGACAGCCTGCACAGATGGAGCC
CCTGCGGAGGAGGAGGAGCTTCTTAGCAATATCCTCGAAGTATTCAAGCGCGTGGTGCTAATTTATTCAA
CCCGTAAAGGCTTTCACAAATTCTCCGATGCTGCTAAAAGAGAGTGAAAGATCCAATAAAGTTGTTAATG
AGGGAATCGACGATCTGAGAGCTATCTTCTTTGATTACTTGACTTGGTTCATGTCTTCCTGCAGCTATTT
TCCTTCTTACACCATTGTTCATGAGCTTCCCAAATATTACCATGATATCATTGTTTCGGACTTTTATGGA
GTTAGAAAAAGTCTATCTGGAATAGTACCGCTGTCACTGTTGGCAAGAGCGGAAAGGAGGACAAGCGACG
ACATGGGCGGGGTACCGTGTCAAAAAAGAGGACACATATTTGTGGGTTTTTGAGTTATGCTTAGAGCAAG
TACAATAGAGCTGAGTCAGCTGGCTATAAGTAATAAAGTAGTATATTTTTTCTTAGTTGGAGGAGAGAGA
AGGTAAGCGGGCTCTTAGTTAAGAGTCAGCTCTAGCACGTGCTCCTAGGCACTTTGTGAGAATGAAAGGT
CAGTCATATAATAAATAAGTAGTACACTCTTCTAACCAACTATTGTACATGTTAGCTATAAGATGGGCTA
TAGGTGACATGGCATGAGCTTACAGCCGACAACCGGCTCTACTATTGTACTTGCTCTAAGGTGTTTCCGC
TGCTTGGATAAAGGACATCGGGCGGCTAACTGCAGGGATCCGGTTTGGTGCTTTCGATGCTTTCGATCAG
GTGGGGTGGGATGCCAACCAATGCCATTGCCTTCGGCATGTCTTCCTCGATGTGTGGCTCCTGGTGGTGT
TTGTCCTTATCAATCCGTCGAATCAACTACTACTGTAGCAGAATTTACTCGTATCTACAGATTGAATGCT
ACAACTTACAGCCAACATACACATATCACGATTCACGGGACGCTCTCTGCAATGAATGATCGAGCATGCA
GCCCGAGAAGAAGAAACCTAAGTAGAAATCAAACCCAAGAAGGAAAAAAGGGAACCCCGTCCTGCTCCAG
CATCCTCAGTAGGCGGCGTCGAGGAGCGCCTGGCGGTAGAGCTCGTTGTGGTAGTCGTCGCGGCTCCTCC
TGGAGCCGCGGCGCGCGTACGTGCGGCGCAGCCAGGCGACGTGGGAGGCGAGCGCGGCGCAGACGACGAC
GCAGACCTCCGGCAGGTTGCGCGGGAGCGGCAGCCAGAGGTTGAGCGGCCACAGCAGCGGCGCCGAGACC
TGGAACACCTGCACGAAGCCCTTGGCCGCCATGAACGCCAGAAGGTGGATCGCCATCGCCGCCGACAACC
CAAGGTAGCTCGACGGGTCGCCGATCGCTTGGTGTGCGAGCTGCTGCGGCAGGGAGGAAATGTGTTGGTT
CACAATGGTGCTGTGTAGCTGCCGCGGTGGCTTGGCTTTGCTTTTGCTTGGGGTGGGGCGGGGGGTTTAC
CTGAGACGGACGCCGGGCTGGTGGAGTTCTTCCTGGACACGGACGCGCGGGAGATCGAGATCGAGATCGG
CAGGCTCCGCCCCAGGCTCAACAAGGCCTTCTTCGACCACATCCAGCGGGAGATCGCGCAGATCAAGTTC
GCCGTCACCCGAACTGCGGTCTGCAAACCAACACAAGCTCACCGAGCTGGAAGCGATGCAGAAGGTCATC
GGCGAGGGAGTCGAGGCCTACGACAAGCTGCAAAACGACCTCGTGACGGCCAAGGAGCGGCTCACCAACA
TCCTGCAATCCAAAGATAGGAAGAAAACACTGCTCGACATGGTCGAACGGAACGAGCTCAACATGTCCAT
ATTGACGCTTCTCGACGAGAACATAGGGAGCGCCAAGGCGAGTAACCAGGAGGAAGCTGTGGCTTTCATG
GAGGATGTGCGCTCATCTATGTTAAAATACATAACAGTATAAATTTTTGTGCCGGTGACCAGTTATCTCT
GGCATTGGACTTGTATTCAGCACATAGTTGTTCAAATCAATGCCATGTGGCCTGTAATTTACAAGGACAT
CTTCTGGGCTGTAATTTTGTTTCGGTTATATGTAGTTGCTGTTCTGTTTCATAGACGCTACAATTACCAG
TAGCTGTATGGGCAGTGAGAAATTGTACAACCGTATACTTGTACCACGAACAAATACAACAAGACTACGA
CCCGGTCTCCATGTCGGATAGCTGGTTTACACCTGATACAAAAA
>TCONS_00009602 gene_id=XLOC_008936
GTTCATTTGTATCACCATGTTTCTCATTTAATACCTCTGAAGACTGACACTGAGACCGACACTTGACTAG
TCAACTAGTCGTCCTTGACCATGGACACGGCTACTCGAATAGTTTTGACTCTACACAGGGTGTACTCTTT
ACCCACAGCCCACGGGTTTCAATAGTCACTCGGACTAATCCCGCGTATCGTATTTTAGAAGTAAGCTCTC
AGAACCAGTACACGCCCATTTTTACCCCTCGCGAAGCCCGGCTTCACCCAAACTACGTTGCGAGGGAAAA
ACCATAAGACGGGGAGGCTCCGACCTCGACTAGCATGGGATCAAATTTATACCGCGCGCTACAAGGGAAG
AGCTCTTCCCTCTCGGTCCCAGACCGAAAACACCCATGCCCCCTGACCGGATGACTGGATTTAGTCCAGG
GCCATGGATACCTTCATCCCGGCCTCTCTACTTGGTGTGTACCTGATAATAAGTTTACGACCTACTAAAC
CATATTCCCTTTCAGGAAGACTTGTAGCAGCACGAAAGGGCAAGGTGAGACACTCACAAGACTTGATCTA
CAATCGACTTAGGAGCTTTAAGTTATTCCCTGCATGATTAGCACAACAAAAATGTTTCACAATTCCGGAC
AGAATCACTACCTTTCATACCCCAATATGCCTCGGTGACCATGCTCGTCCTACGAGATATCAGTCCCCAA
GGTCATGTCTTTTCGAGACACCCACTCTTCTCGGATCCCATCCGGTAGGCATGTGTGGCAGAAGGGAGTG
ACTACTAGCACATGCATCTCAATATGCAACAGAATTAATTTTTCACCATGTACTCATGTGCATGATCATA
TCACCCTCGGATCCCA
>TCONS_00010147 gene_id=XLOC_009456
GTGCGTTGGCTTCAAACCGAATATCCCCTATTGTTTTTGAGCGCGTCGCATGATGAAACTAGCAGATCCA
ACCAAAATGACTCTGGTCTCTGGTAGCCACAAATCTCTGTGCGTTGGCTTCAAACCGAATATCCCCTATT
GTTTTTGAGCGCGTCGCATGATGAAACTAGCAGATCCAACCAAAATGACACTGGTCTCTGGTAGCCACAA
ATCTGATTCTTCCCAACCGTGTGTCTGGCAGGGTGGTGATCAGTTCGCTGGACCGCTAACACGGAGGAGA
ACTGCAGGAGCACAACGAGAGTAGCCGCAAACTACGTATGACCGGAAGATGGAACCCTGTCCCAGTAGTA
TATGCTATCAGTTATGTACTACTACTTCCGTTGTAAACTAAACATCATCCACTCCACGTGAGCTGGTGCT
AGTTTTCGTAGCCAAGGATGTGTGCCACCGCGTAGATAGCTGAAGGAGAAGAGTTCGTAGTAGGCAACCG
GCGACGTGCAACCACCTGAGGCGAATGAGACCGAGATGTGAAGCGTGTGTAAATCCTACCAGTGGTAGAT
GTAGATGAAGAGGGGATGCTGAGCTCTGGCCGTCGGGCTCTCCCCCTGCTGTTCTGTAGTCTGTACAAGG
CCCGCGGGCAGCATGTGGTGATGCATGCAGTGTAAAATATGTCTGCAAGAATGCAGGGCTAAGGGAACCT
CCAAGATCG
>TCONS_00010305 gene_id=XLOC_009610
ATCAGGTTTTATTTCTAGTCACAACGGCAGAGTAATACATCACATTCGAAAATTTACATAACCAGTCTAT
TCCTTGTTATACAATCCATAAAAACACTCTACAGAACGAAAACCCTAGTATTAAGCGGTCTCTCAGCTAA
TAAGGACCCGAGGAAAAAAATAAGGACCCAAGGAAGTTCTGAAGGAAAGGGGGAAGTTAACATGTACAGT
AGGCAGAACCATTTCTTGCACTAGTACCGCCCTAGTGTAGAGCCTTGACTGAAGATCGACGTGGTATGGA
GAGGTTCAGTTGTAGGTGCCGAAGCCGGCGCCACCTGACGCCCTCTTGTCTGCGCCCGCGCCGTCGTTCC
TCGGCGCCATGAGGTTGCTGATGGTCCTCACGATCTGCCGCTTCAGCTGCCCCCTCTTCAGCGGTGGCCT
CCTCTCCTTTGAGCTGCCGTAGTTGCTGATGCCAACGCCGCTGTTGCTGTAGGAGTGCTCCATGGCTCTT
CTTTCTGTGTTGCTTCTTGCCTTCTCCCTCTTGTGTGTGTGTGTGTGCGGAGTATGTATATATTACTGGA
ATAAGTTGTACGAATGTATAACCCTGGTTGATCAAGGAGTAGGTTGTATACTTCTTCACTGTGG
>TCONS_00010328 gene_id=XLOC_009633
CCGGCCCTCTTTCAATGATACACATACACATGACATGCCCAAATTGAAGGACAAAATTGTCATACCCACC
CTAATAACATTCCAATAGTCCTAACCACATTATACACACATTAGGATCTCCTTCTCTATAGTGACAGCCG
TAGTTCCAATCCTGCCATCCCCCGCCGCGCCCTCGGCGACGCCACCGCCGCGGTGACCTCGCCGTCCCAC
AGTCTTACAACCGTGCCGTCGACCACCGCCATGTCAAGGTGGCGGTACCAGCCCAGATCTCCCCGCCTCC
TCACGGCCATCTCCCTCTCCTCCCAGCAGGGCACCGCCGTCGAGGCCGCCGGCCTGATCCTCATCGACGC
CGTCCGTCTCGACAGCGTCTCGCTCAGGTCGTCGACGGCATGCACACCGCCGCCGTCGTCATCGTCCCTG
TCCGCGCATTTCCTGACGCCATCCACTACTCCGTCATCGCCGGCGTCAGCTCCGGCCCCGCCGTAGTACG
CCGTGAACCGGACCTTGGAAGGCGAGCTCGGCTCGCTAATCACGAAACACGGCCCAGACTCGCCGAGCCG
GTGGAGCCGGCTTCCCCGATTAGCGAGCCGAGCTCGCCTTCCAAGGTCCGGTTCACGGCGTACTACGGCG
GGGCCGGAGCTGACGCCGGCGATGACGGAGTAGTGGATGGCGTCAGGAAATGCGCGGACAGGGACGATGA
CGACGGCGGCGGTGTGCATGCCGTCGACGACCTGAGCGAGACGCTGTCGAGACGGACGGCGTCGATGAGG
ATCAGGCCGGCGGCCTCGACGGCGGTGCCCTGCTGGGAGGAGAGGGAGATGGCCGTGAGGAGGCGGGGAG
ATCTGGGCTGGTACCGCCACCTTGACATGGCGGTGGTCGACGGCACCGTTGTAAGACTGTGGGACGGCGA
GGTCACCGCGGCGGTGGCGTCGCCGAGGGCGCGGCGGGGGATGGCAGGATTGGAACTACGGCTGTCACTA
TAGAGAAGGAGATCCTAATGTGTGTATAATGTGGTTAGGACTATTGGAATGTTATTAGGGTGGGTATGAC
AATTTTGTCCTTCAATTTGGGCATGTCATGTGTATGTGTATCATTGAAAGAGGGCCGAGGCTGAATAAAT
GAAATGAACAGCCTTCGTCTCAGCTCTCAGGAGAAATGAAAAATTGGCAAATGGCAGAGTATTCTTTGCT
CAGTTCTCTGCTTCCATTTCCATGGTTTGCACTGCTTCCCGG
>TCONS_00010357 gene_id=XLOC_009662
GATCTCTTTTTGCTTTGAACTTTGCCCTTCTAGGGTTCATATCGGGGAGGGGAAACTTTTCTTGTACATG
TTTCAACCGAAACTCATCTAAAGCCTCGTGGCTCTGATACCATTGATAGATCCCGTGGATCGCCAAGGCT
AGATGTGTTCGGAGGCGGTAGTAGATTAATACCTTGTAGCTTCTCGATGAGTTCCCTCCGGCGACCGTCG
TGAGATGGTGACGACGGTGGGGAAGGAGAGAGAGATCCGGTAGTGGCGGTGATGGACTTCCCATCGCTTC
AGTGCATCCCTCTAGATCGGATTAGGGTTAGAGAGTGGGGAACCAGTGGCGGCGGCAAACCTCGTTTCCT
GTGCCATGGTCCCTACCTCGTTTCTTGTGCCATGGTCCCTACCTCCTCTTTATAGTACTGCGCGACAGGG
GCCCACCAGCCTTACTTAGGCTGGACGCCCCCGATCAGGGCGTGAGTCAAGGTCCAATGGGCCGTTGGGC
CCATTGGGGAAAGAGATCAACCTAACATTCTCCCCCTTGATCTCATCATATACTTTTAACTTTACCCGTT
TCGTAATAGATCAATACATAGGGCATGTTTCATCGTCACGGCTCAACTGCCGATGGAATCAGACAACCAC
AATGTACCTCTCTATTTTGAGACAGATTCTTTAACCTTGGGCCCTTTATTGTCCAGAAATATTAGACTAT
ACCATAAAACCCATGTCGACTGTGTGTTCTTCGAACACACTGAGCGGTAAGTCTTTGATAAGCAGATCTG
CAAACACTTGTTTGTTGCTTTTATGCTTCAAGCATTTTTCCGTAATTCCGGACTTTCTCCTTCACAACAT
GTAACTCTTTGTCAGTGTGTTTGGCATCAACACTTGACTCGTTGTGATAGGAGCGAAAGAACTTAAAATG
GTAATCGTCGTTGTCAACCATTATCCACTCTAGGTATAGGTAGCCATTAACCATTCCGCCTATCCCTCAG
CCTCATATCAAGCTATAACATATCATTGCATCACATTGATGACAATAATTTCACTCATTTGGAGATTTTC
CACACAAAACTTCGAGTATGAAAGTTAGCGACAATTGTGAATTTCGCTATACATTTCACAAGTCCTGCCT
TTGTACTCACAATCTTTTAAGAGCACTTATTTCTTTCAGCATGAAGCCGATATCTTTGACTCCATTCCAT
TGATTTATCTATGGACTGGACATTGCCAAAACAACCCGGATATTTACATGAACAGTGTGAGGGTAATATC
TTGAGCTTCCAACAACTGATCAAGCATATGAAACCATATTCGTTTACAATCTTTTCTTATCAACTTGAAA
ACCATATTCGTTTAGGTTATCATGGGCAGAAGACGACTTGAAAGCTTCTGTTGCCGCTGCAAGTTTTGGT
CCTGACGTCGTTGGGCTGGTGGTATGCGTCCGGGCAGCTGGGGTCGCGGCACCGTAGCGCGACGCCGGTG
CTGCAGGAGAAATCCATGGGGAGGTTGTACCCGTCGATCACCGAGATATCGTAAGAATCCATAGCGCCGC
CGAGGGTGAACTCTGCCAGCGTCAAGGGGCGTTGGCCGGACAGTGTGCAGGACAGCGCGCCGCCACAGTC
TCCGGTGCTGCATCTCCCGCTGTTGCCGTTGAAGCTGCAGCCCGTGCGGCCCCAGATCCTGGCGGATTCT
GTGCCGCCGGGGATGTCGAGGTTCCACGTCTCGCCGCTGTTGAGCTGCCGGCCGCCGCCCACCGGGGTGG
CCGCGGGCCACACCGTGAAGGAGCAGCGGTTGGTGATGGAGAAGCTGGTGGCCCTGGCACCGGCGACGAG
CGCCGCGGCCAGGAGGAGGATGAGCGTCGACGATGAGGCGGCCATTATTGTTTCTTGCTTGCTG
>TCONS_00010577 gene_id=XLOC_009858
CGTGTGCTCTTCCGATCTCACCATCTGGGAAGATTCTGGACCATGAGATAGAAAACCGGTAGGCATCGAA
ATTCAATCCTTTCATGAGGTTAACATCTTCCTTGTATCGATGGTATTGATCCGTAGTAACGTCCGCATTT
TGGTTGCCCGCAATGTTTCCTGCTCATTGCAACACAAACAAGAAAATTGTGAGTGTGGATGGATGAGGTC
GAAGAAGATGTAGCAGTAGTACCATCAATGGAGACATAATAAATCGTTCTCAAACATTTTGCCATTGGCA
GATGCTGGAACCCTCGTCGGAGAATACATCGGAACTAGTGCTGCTGTAGTAAGCAGCTCGCTGGCCACTG
GTAATGGTGAGTGGTAAGTCTGCTGGTGCTGAGCAAGAGACGGAGGAGAGGAGGGGATGACCTGGGACGT
GGGCGAACGCGTCCCAGATGGAGGGCCCGCGGCCGCCGCCGGTGGCCATGCCCTCGACCTGGTACGCCGA
CGTCGCCGTCCCGAAGACGAAGCCCTTGGGGAAGGACGCCCGGCTAAGCCCGCCCAGCCAGTTGGGGCCC
GCGGCTCCCACGCCATGGCACGCCGCCGCCGCAGCCGCCACCAGCGCGAGCAGCAGCGCCGACCTCGCGG
CCATCTCGCCGCCGACCGACCACTCTGGTCCGCTGCTCACGCCCACCCCCGCTGGCCTGCGACTGGTACT
AGTGGCGTCTCGCTGGCTAGTGCCGTGCCGGTGCCAGAGCAGCGGCGCGCTCTTCAAGTAGTAGCGGCCG
CGGTCGTGGGCGCGGCCTAATAATTGCGGCGCCCGAGAAATAATTGCCGGCGCGGTGGGGCGGGGGCGGA
GGGCATCTTTTGTGGCGTGGTCGAGACTGACG
>TCONS_00010597 gene_id=XLOC_009876
CGAGCAGAGGCTCGTGTGTCTTCTTCACCATGAAGATCATCTCATAGACGAAACCGGCCAGACCACCGAC
CAACGGGCCAACCTAATAAATCCAGTGATTGGTCCACACCCGGGTAGCCAACGCAGGCCCGAAAGACCGA
GCAGGGTTCATGGACGCCCCAGAGAAGTTGCCGCCGGCAATGGTGTTGGCACCGACAATAAGGCCGGTGA
GCATCGGTCCGTAGCCGGGCACCGTGGTCCGTGGGTCGAGGATGGTCGCGTACACGACGAAGAGAAGGGA
GAAGGTGAGGATGATCTCCATGACCAGGCCTTGCATGGGGCCTATGCCTGCGCCCAGGGTGTGCACCGGA
ACCGGTGTAGGCTGGCCGCCGGTGAGGCATAGGCCCCATGCAAGGCCTGGTCATGGAGATCATCCTCACC
TTCTCCCTTCTCTTCGTCGTGTACGCGACCATCCTCGACCCACGGACCACGGTGCCCGGCTACGGACCGA
TGCTCACCGGCCTTATTGTCGGTGCCAACACCATTGCCGGCGGCAACTTCTCTGGGGCCTCCAGGAACCC
TGCTCGGTCTTTCGGGCCTGCGTTGGCTACCGGGGTGTGGACCAATCATTGGATCTATTGGGTTGGCCCA
TTGGTCGGTGGTCCGTTGGCCGGTTTTGTCTATGAGATGGTCTTCATGGTGAAGAAGACACACGAGCCTC
TACTTGGTTGGGACTTTTAGAAAAGCAAATTGCTCGCATACTTGTAATTGCATTTTGCAATGTATACCGG
TGTGTATAAGAGAGCCAATGTTGTTGATAGATTTGTTTCTAGCTAGAGTGTTCAAATGGTTTGTAAGGAG
CAACTACAAAGGATGTTTTTTGGGAGGGAGGGGGAGGGGAGGGGTTTAAAAGCTTTGATTAAAAGGCTAA
TAATCAGGCGTGTAAATATATATGTTTGGAAGTCGTGTATTTCAATC
>TCONS_00010627 gene_id=XLOC_009906
CTAGAATCTCCCCCCGCAATCTAAAATACTTATACCACCCACCCCCCGCTTCCATAAATATTATTTCCAG
CGCGATCTCACAGGTCGCCCCCCCTTCCCTCCCTCGCCTCGCCCGCGTCGCCGTCTCTCTGGTTTAGAGG
CCACGGAGTCGCTGTAAGTAAGTAAGTAAGTAAGTACGTAGAGACGACGATGGCGCAGGCGGTGGTGCCG
GCGATGCAGTGCCAGGTGGGGGTGAGGGGCAGGACGGCCGTCCCAGCGAGGCAGCCCGCGGGCAGGGTGT
GGGGCGTCAGGAGGGCCGCCCGCGCCACCTCCGGGTTCAAGGTGCTGGCGCTCGGCCCGGAGACCACCGG
GGTCATCCAGAGGATGCAGCAGCTGCTCGACATGGACACCACGCCCTTCACCGACAAGATCATCGCCGAG
TACATCTGGGTTGGAGGATCTGGAATTGACCTCAGAAGCAAATCAAGGACGATTTCGAAGCCAGTGGAGG
ACCCGTCAGAGCTGCCGAAATGGAACTACGACGGATCGAGCACGGGGCAGGCTCCTGGGGAAGACAGTGA
AGTCATCCTATACCCACAGGCCATATTCAAGGACCCATTCCGAGGAGGCAACAACATACTGGTTATCTGT
GACACCTACACACCACAGGGGGAACCCATCCCTACTAACAAACGCCACATGGCTGCACAAATCTTCAGTG
ACCCCAAGGTCACTTCACAAGTGCCATGGTTCGGAATCGAACAGGAGTACACTCTGATGCAGAGGGATGT
GAACTGGCCTCTTGGCTGGCCAATTGGTGGCTACCCTGGTCCTCAGGGACCATACTACTGCGCCGCCGGT
GCCGACAAGGCGTTCGGGCGTGACATCGTGGACGCCCACTACAAGGCGTGCCTCTACGCCGGGATCAACA
TCAGCGGCATCAACGGGGAGGTCATGCCCGGCCAGTGGGAGTTCCAAGTTGGGCCGTCCGTCGGGATCGC
CGCCTCCGACCAGCTGTGGGTGGCGCGCTACATCCTCGAGAGGATCACAGAGGTTGCCGGGGTGGTGCTG
TCCCTGGACCCGAAGCCGATCCCGGGTGACTGGAACGGCGCGGGCGCGCACACCAACTACAGCACCAAGT
CCATGAGGCAGGCCGGCGGCTACGAGGTGATCAAGAAGGCCATCGAGAAGCTTGGCAAGCGCCACATGCA
GCACATCGCCGCCTACGGCGAGGGCAACGAGCGCCGTCTGACCGGCAAGCACGAGACGGCCGACATCAAC
ACCTTCAGCTGGGGCGTGGCAAACCGTGGCGCGTCGGTGCGCGTGGGCCGGGAGACGGAGCAGAACGGCA
AGGGCTACTTCGAGGACCGCCGGCCGGCGTCCAACATGGACCCCTACGTGGTCACCTCCATGATCGCCGA
GACCACGCTTCTCCTCTGAGCACACGGCCGGCAATGCCTACTCCACCGCCAGATGACACTTTGGGCAGGC
TCTCGTCTCGACTCTCTCGATCGAGGGTGGTGATTGATTTCTGCAAAACGTTTCCCGTTTCCATTTCTTT
TGCAATTGCAAGGTCTAGTCTGTTTTCGGGGCAAT
>TCONS_00010714 gene_id=XLOC_009984
GCTGGGCTGGGCTGGGGCCGCGGCGGGGCTAGGGTTTCATGCACGGCGGGGAGCGAGCGGCGAGTGGTGG
TGGCGGAACAAGCGCAAGAAAAGAAGAACACAAATTATTAGGCACCAACACTTCATCGACTTAGAAAATG
TCTAGCTGGTTACAAGAGAAGTCGGGGGAGGTGGTGGAGACGACCCAAGTTAAGGCCGGCGAGGCCACGA
AGATGGCGTCCGAGACGGGGCAGTCCATCCAGGACCGTGCCGTCGAGGCAAAAGACCAGACCGGCAGCTT
CCTTGGCGAGAAAAGCGAGGCTGTCACGAAGTCTGCCTCCGAGACTACCGAGGCGGCCAAAAAGATGGGC
GGCGAGGCCATGGGGAAGGTGTCCGAGACGGTGCAAGCCGGTCAGGATCGCGCCGTCGAGGGCAAAGACC
AGACGGCCAGCTTTCTCGGCGAGAAGACGGAGGCCGTGAAGAAGACGGCCACCGAGACTGCCGACGCCGC
CAAGGAGAAGTCCACCGAGGCCGCGCAGCATGTTCAGGACACCGCTGCAGAGTACACCAAGGATACCCCG
GTCGCCCCCAAGGAAAACGTCTTCCAGAAGGTGAGTAGATCACTTGCAAACCATTCAAAGATGAGACGTA
AAATTAACCATGCATGCATGTGGGAGAAAATATTGTATGCTCACTTGAGCTGTTGATGCTGAATTTCTCG
GACGTGTGTTTGTTTGTTTGTTTGTTTACAGGCCGGCGGGAATATTGTGGGTGCCGCTACGGACGCCAAG
GACGCTGTCATGAACACGCTCGGGATGGGAGGAGACAAGTGAGATGTTGATGGTGCCACCAAGAAGATCA
CAAAGGATAATTAGACGCGTCTGCGCCTGCCTGCTCTTTCCCTCCTTCCGTTTCGTTGTTCTCTCGATAT
AATTTAAATTTCAGTTCCAAGGAACTAATTAATTTATACACACGCTCCTTGGTGTAACTTTGTTTGATGT
ATGCGACCGAGGTATGAATATATTTTCCACCAATTATAATCAACATGAGTGATTTGGATGTTGTACGTTT
TCTCATAATAAGAA
>TCONS_00010736 gene_id=XLOC_010004
ACACGACGCTCTTCCGATCTCATCGCTGCACTCAAGCTTTGCTTACCGGCAATGGCCGACGATGGACCGA
GGAAACAACAGAGCTCGACCGGTCGACCCAGAGAGAGAGAGAGAAAGAGCGCGAGGGATAAAAGAGAGGT
TTGTGAGGTCTCCCGCGCGCGCTCGGCGATGGCGAAGTCGTTCCTCTCGATGAAGACGGGCCCGGCGGCC
GGCGCGTCGGAGGCGTCGCAGGCGCTGCTCGAGTCGGACCTGCGGGAGCTGACCATGGCGGCGCGGAAGC
TCGCCAACCACGCCATCGTCCTAGGCGGCGGCCTCGGCTTCATCGGCACCTTCCTCCAGTGGCTCGCCTT
CGCCGCCGCCGTATATCTCTTAGTACTGGACAAGACGAACTGGAAGACCAACATGCTGACGGGTCTCTTG
GTCCCATACATTTTCTTCACCATGCCTTCTCTGCTCTTCTCCTTTATAAGGGGGGAGATTGGTAGCTGGA
TCGCGTTCGTTGTTGTGGTCCTGCGGCTGTTCTTTCCGCGCCACTTCCCTGATTGGCTAGAGCTGCCTGG
CTCTCTGATCCTGCTCACGGCGGTCGCCCCCAGCATCTTCGCAGACACCTTCAGGGGCTCGTGGCTCATC
ATCGGCGTCGCCGTATGCCTGGTCATCGGGTGCTACCTGCTCCACGAGCACATCAAGGCGTCAGGAGGCC
TCAAGGAGGCCTTCCAGAAGGCCAATGGATGGTCCAACACCATCGGCATCCTCCTGCTCTTCATCTACCC
GGTCTGGGCCATCGTGATGTGGTTCCTGTAGGCTTGTGCCTGCAGTTCCTCGGTCGCTGTTTCAGCGCTC
ATCGTGCGACGATTGATAAAGTGATTTGGCGTCGATGAACCCATGCGAGCTTGTACCTGTTGAATGTTTG
ATGAACTGTCTCGGCGATGTTTCCATTTGGTGCCACTGCTTAATTTGTTTCCTTGATCTGTGCGTACATA
ACATCAATAATAAAAACGTCTGCTCTGTTGATCGGTGGGTGCATTGAAGTGATGAGCTGCCGGCCAAGTT
CTTCTCATGCATGTTCGTATGATGGTTGCGTACAACCGATGTGTTATGAGCTTATTGATTACTCTAATCA
CCCTATATTATAGTTTGTAAACTCCACCAATCGTCGTATTTTTTGTACTTCGGTGGGAGCATATGGCTGA
G
>TCONS_00010918 gene_id=XLOC_010174
GATCTCACCATGATGGTCAGCGGCCTCCCGCGGCCGTAGCTGCTGTCGAACACCGTGCCGTCCTCCAGCA
TCCCCCGGTAGTGCGCCTTGATGAGCTGGCCCTTGACGGCCTCGGCGCCGGTGCCGACGACGCGGTCGCA
GAAGGCGAGGCCGGAGGGGGTAGCCTCAAGCGCGCACTCGTCTGCGGCGGCCGCTGCGGGGAGGACGCGT
GAGAGGAGAGCGGCGGACAGGACGGCTGCCACGGCCTCGCGCCGGCGGAGGACGAGGCTCTTGCTGCTGG
CGCCAGCGCCGGAGTCCGCGCTCGGGGCCTGGGCGCAGAGGGGCGGCTGGGGGTTGGGCTTGGGGCTGGT
TCGAGTGAGCTGCCGTGACCGAGAGGAAGCAAGGAGGCAAGGAGCCACAGCAGCCATGGCTCCCGCCACT
TCCACCTCCCCGCTCTCCCGCCTCCTGCTCAGCCTCCCCAAGCCCAACCCCCAGCCGCCCCTCTGCGCCC
AGGCCCCGAGCGCGGACTCCGGCGCTGGCGCCAGCAGCAAGAGCCTCGTCCTCCGCCGGCGCGAGGCCGC
GGCAGCCGTCCTGTCCGCCGCTCTCCTCTCACGCGTCCTCCCCGCAGCGGCCGCCGCAGACGAGTGCGCG
CTCGAGGCTACCCCCTCCGGCCTCGCCTTCTGCGACCGCGTCGTCGGCACCGGCGCCGAGGCCGTCAAGG
GCCAGCTCATCAAGGCGCACTACCGGGGGATGCTGGAGGACGGCACGGTGTTCGACAGCAGCTACGGCCG
CGGGAGGCCGCTGACCATCATGGTGGGCGTGGGGGAGGACGGCACGGTGTTCGACAGCAGCTACGGCCGC
GGGAGGCCGCTGACCATCATGGTGGGCGTGG
>TCONS_00011034 gene_id=XLOC_010283
ATCTCCGGAGTGCTGGAGCTGGCAGTCGCCGATCCTCTGGTTCGCGTAGCTCTGGGCGTACGCCTGCAGC
TTCGTGCTCCAGCTCACGGCACCCACGCCGACGGCGGAGCGGGCAGCGTTGTGGGGTGAGACGTAGTCCT
GCGGCGAGTTCTGCGCCTGGGAAAGGTTAACCATGGCGGCTGACATGGCTAGGGCGAGCAAGATGACTAG
CTTGGGCGTCTGCATTCTCGGTTCGGTGTATAAATGATTTCTATGAGCCTGCTCTATACCAGCTTTGCTT
CTGTCCCGGGAACGGTCACAACCCACGCTCCAAGCAGCCGGCCATGGAGCTGCTCCTTCTCCCTTCCCGT
GCCACTGTCTCCCGCCGGCTCCAGCCAACCGCCCCACTCCGCCGAGCCAGCGCGGCTACCTTCCGGCTGG
CGGCCAGCTCCGGCAACGTCGAGGCCACCACAGACAGATCGGAAGAGCGTCGTGTA
>TCONS_00011042 gene_id=XLOC_010291
TTTATTTGTCTCGTATTCTTCCGACCGAGAGCAGAGGGCTTTCACAAGGGAGGAGGAAAAATAGGTTCAA
TTCTTTCGGAGATGCTACTCTAAATTCATCTCATCTCCGAGGTATATGGAGGAGACATGAAATATGATCT
CCTCGCAGGTTTCGGGGATAATTTACATGTCCACTGTGTCTTATGACTCGATCGCTGCGACCCTCACGGG
CTTCATTACTCTTACAATGTTCCTCATATGCTCAAACCCCATCACTATCAGGCCTATGACATAAAGAAAG
CTTAGTTGCAACTTTGCAAGTAGGTTATACACTGCTACAGCAGCGCTGCCAGCTTCGCCTGTTCGTATCG
TGAAGGTTACAGGCCTTGCAGAAATAAGTGCCCCGGTTTCTGATGTGTTTTCTGGCTGGGAAGACCACTC
GTGAGGCGTCACCGCAGACTTGGTGGCCTTTATAAGATCCATTAGTGCGTTGTTGACCTCTTCTGGTCTT
TCATGGCTGACTAGATGTGCACCATGAAGATCTACCATTCTAGCAACAGGAAGAAGCCTTTGTGCAAGCC
GCCTTGCATGACATACTTGCGCAATAATATCATGCCTTCCGTGAATAACTGAAACTAGAAAACCGGCAGC
ACGAATTGTATCTAGTTCTTTAGTTGTCACTTTGTGAGTCCAGCATGCGTTAATTTGACCTTCAAACCCG
CAATTACATTGCATCCCTGTAGATGATATGCCTTTCACATATTCCTTATACAGGATCGCTCTCCTTGTGC
AGGATTCAACTTCCTCATCAAGGTACTCCTTCGTATAGTGGGTTTCCAAATCGACTAGAGCTCTTTGCTC
TGGAGTTCTGGAAACCCACTATACGAAGGAGTACCTTGATGAGGAAGTTGAATCCTGCACAAGGAGAGCG
ATCCTGTATAAGGAATATGTGAAAGGCATATCATCTACAGGGATGCAATGTAATTGCGGGTTTGAAGGTC
AAATTAACGCATGCTGGACTCACAAAGTGACAACTAAAGAACTAGATACAATTCGTGCTGCCGGTTTTCT
AGTTTCAGTTATTCACGGAAGGCATGATATTATTGCGCAAGTATGTCATGCAAGGCGGCTTGCACAAAGG
CG
>TCONS_00011181 gene_id=XLOC_010426
GCTCCCCCGCCCAGCCGCTCCCCGCTCCGCCTCGAAGCGGGCTGTTCATCGGACAAGGCCTGCCCACTCC
CCCTTCGAGCTCTCCTCTCCTGCCCGCCGCCGTCGTGCTCGGGTCATCTCTTCTTGCCATGGCGGTATGG
TAGAAAGAAGAAGACTTGTGTTGATTCCTGCTATTAGTCTCACCATTGGCTCCCTTCAGTATGGTGTGGA
GAAGGGAGCAGCAAAAGCTGAATTTACTGACATGCCAGCGCTTCGTGGGAAGGATTATGGAAAGACAAAA
ATGAGTTATCCAGATTACACTGAAACAGAATCAGGCCTCCAATACAAGGACTTGCGGGTTGGAGAAGGTC
CATCCCCTAAGAAGGGAGAGACAGTAGTGATTGATTGGGATGGATACACAATTGGATACTATGGTCGGAT
TTTTGAAGCTCGAAACAAGACCAAAGGTGGTTCTTTCGAGGGTGGCGATAAAGAATTCTTCAAGTTTAAG
GTTGGATCAGCCCATCCAATCCAATCCGTCTTCCTCTTCTCCTCTCCTTGCTGCACCAGTAGATGAGCAT
GGCGGCGACGGCACCGGCGGCCGCCACGGCCACGGCCTGGCCTTCCACCTCCTCCTCTATCCACCACCAC
GCCACCCCCAACCCCCGCGCCCTCCGCTCCGGCTTCCTCGGCCGCGCCCTCACGCTCTGCCCGCACCCGG
TGGACGCCCGCGCCGCCGCCGCCGCCGCCGTGTCCGTGCGCGCGGCCTGGGACGGTCCGCTCTCCTCGGC
GCGCCTCATCATGCAGGGCCGCAACGTCAAGCTGACGGAGAAGCTCAAGGAGCACATCGAGGACAAGGTG
GGGCGCGCGGTGTCCAACCACGCGCACCTGGTGCGGGAGGTGGACGTGCGCCTCTCCGCCCGCGGCGGCG
ACCTCAGCAAGGGCCCCAAGCTCTCCCGCTGCGAGGTCACGCTCTTCACGCGCCGCCACGGCGTCGTGCG
CGCCGAGGAGGAGGAGGAATCCTCCTACGCGTCCATCGACGCCGCCGCCGCCGTCGTCAAGCGCAAGCTG
CGCAAGATCAAGGAGAAGGAGACGGACGTGCGCCACCTCAAGGGCACCAAGGAGTGGCAGGCCGCCGACG
CTGATGCGACTGGCTTCTCCGACGTCGAGGAGGAGTCCGAGCTAGAGCTCGAGGAGGACGACCTCGTCGA
GGTCATCGGCGCCGAGGACGAGGAGACCGTCCTCACCAAGGTTGTGCGCACCAAGGTGTTCGAGATGGCG
CCGCTGACGGTGGACGAGGCGCTGGAGCAGCTCGAGAACGTCGACCATGACTTCTACGCCTTCAGGAACG
AGCAGACAGGGGAGGTGAACATCCTGTACAAGAGGAAGGAGGGAGGGTTCGGGCTCATCATCCCCAAGCA
GGACGGCCACGTCGACAAGGCCACCGTCAACGCCAAGGAGCACCCCGTCGCCGGCTGACCACGCCCTCCG
TCAATCACTAGCTGTAGCTGCATTAGTTGGTCTGTTTTTTCCCCTCATGATGGTGGGTGTCTGTCAAGCA
AGTGTTGGTGTTTCATCAGATCAGACAGCCCCTTCTTTGTGCAAATTAACAGACGCTCTCTGGGCTGTGT
TAACTCATGATGATCCCACATACCAGTTGGTAAGTTGTTTCTCTGGCTCGAAACGGCAGTCATATTAACT
ACTTCCTCCCTTCCATAATATAAAAGCGTTTTCAACGCTAGACTAGTGTAAAAAATGCTCTTATATTCGT
AAAAAACGCTCTTATATTTTGAGACGGAGGGAGTAATAGTTAATCGCCGTCGCAAGCGGGTGCGTAAAAA
TGGAAAACTTGCCCTTGTGAAGCTCTGATGTGCATAAGAAAGAAGCTGCTACAAG
>TCONS_00011189 gene_id=XLOC_010434
GTTGCTTTATCAAGGAGAGCCCGTATTTCAGGTGCTAGTAAGGGATGCTAGCTGGAAAGTAACCCATGAT
AACCATCCAAATTGAGCAAAGGAACAACATGCTTTAGTCGAAAATCTTACAGGGAGCATCTGCACATTGA
GTCGACAACCGTTTTATAAACACGAGAACTTGCGCTCAACTGCCGGTTGAACACACTGCAAAATACCCTG
CTGTAAATCAATCTTCTTCCTCTGCGCCACATGAAGTGGCACTTCGTAGACGCAGAGCCGGCTCTTCGCC
GCCAGCGACGTCGAACGCGGCCGGCCTTAGCCGGAGAGATCGCTGCTCCTGAGTTGTCGCGCGACGTCGC
TGGCGACGGTGAGGCAGAAGAAGAGCCAGCCGATGAGCGCCGCCCGCACCGTCGCCGCCAGCCGCGCCTC
CATCCTCCACGGCACCATTGCATCCAACAACACCAGAACCTCGCTTCTTGATGAGGCAGAACCTTCTTCC
TGTCTGCTCTTAAGGGGCATGAATCTTCAGTTCTTCAGCGTCCTCCTGGAGTAGCGGAACGTCATAGGGG
TCGAAAGACGAAAGTGGAAGCCAAAGGAATCGGTGTTCCAGGTGAAGAAAGAGCCCGAGGAAGGCGGCGG
CGACCAGCCTCCACCTGCAACCCCCACGGCGGTCAGCAGCAGCGACGATGAAGAGAAAAAGGAGTTAGAG
GCATCGAGTAGGAAAGAGAGCGCATGATGACCGGGCCACCGATTGCAAACTAGAAGAAGAGAAAAAGGAG
TTAGAGGCATCGAGTAGGAAAGAGAGCGCATGATGACCGGGCCACCGATTGCAAACTAGAA
>TCONS_00011251 gene_id=XLOC_010494
GTGTGGTCGAAGGAGCAGCGCGCGAGGTCGGGGAACATGCCGAAGGGGCCCGAAACGGAGGCTGGCCGCG
CCGGGGACGCCATCAGCCGCGATCCGCGCGTTCCTCCGGTCGTGCTTCGCCGCGCGGCTGCGAACGGAAG
GGACGAGGAAGGAAGGAAGGAAGGAAGCGACGGGGAGCGGAGGCGTAGCAGAGGAGAGAAAGGGTGGAGG
GGAAGTAGTAAAAGCTAGAGAAGAAAGAGGGGGAGGATGAGGATGAGTAAAGCGAGGGCGGCGAGTCCGT
TGGCGTTGGGTCGGTGCCCCCTCCCCCCGCCGGACGGGGGTAGATATAGACGGACGGCGCGGTCAGACCC
CCCCGCTGGTTGTTTCTCTCGGGTCGGGCTGGTGGGTTGGGTTCGGTACGGGGCGGCTCGCTCCGGTCAA
AATCAATTGCCGCCTCTGTATGTGTTCCTCGCCGGTTGCTGCAGGTCGCCGGCCG
>TCONS_00011405 gene_id=XLOC_010646
ATCAACTGTATCTGCCTAGATCGAGAAATGTCCGTAACACGATTGCCACGCAAAAGAAAACCGTCCAGGA
GCACGAGCGGAGCTGCCGGTACGAGCCCTGCTTCTTCCCGGCCTGCCAACGCCCCTTCTTCCCCGGCGTC
GATGACAGCGTGCAGGAGCGGCACCTAGCTGGCCGCCACGACTGGCTCCTCCCCCGCCTCCGCCTCCGCT
TCCTCCTCCTCCGTCTCCCCCGGCAGCACGTGCGCGCCCCGGCGGCCTCCTCTCTTAGCCGCGCCGCTCG
CCGGAGCGTATCTTCTCGTTTGGCTTCCTTTCTTTGGGTCAGTTTCCTTGGGCCACGGTGTCTCGCCGGC
CGGCTCCGGTCGCCGAGAGGGAGGGTGTTTTTTCGGTGCTTCCTGGGCGATCCCGGCGAGAGACGCTTCT
GTCCCAGCCTCCGCCGCAGGCCGCATGCTTCTGTCCCCGCCTTCGCCGCCCGCCGTCTGCTTCTGTCCCC
GCCTTCGCCGTCCGCCGTCTGCCGTCTGCTTCGTTCGATCTCGGTGACGGGGACGCCGAGATTCGGACCT
CCGCCGGGGAACGGCTCATGGCTTCCATGGAGCTCTCGCAGGAAATGAATGCACAGAATTCATCCAGATT
GCCG
>TCONS_00011872 gene_id=XLOC_011078
TCCATCAGGGCGAGCCTCTCGGAGAGCGCCCTGACGTGTTGCTGGTACTCCATGGCCTGCGTCATGGCCT
CCGCCTCCAGCTCGCCCAGCTGCACGCACAGCCGCTCCTCGGCCTCCTCCGCGGCCTCGGCGCGCAGCCG
CGCTGCCTCCAGCTCCGCCCGCAGCAGCGCCACCTCGCGCTCCAGCTCGGCGTTCCGGCTCCGCAGCAGC
GCCGCCTCCGCCTCGCCCTCCGCGGCCTTCCTGCCGCTCTTCCAGCCCGAGGCCGGCGTAGGGACGGCAA
TGGAGATGGACGGCGCCATGGACCGAGATCGGAGCACGGAGAGCTCGAAAGAGAGAGGACCGAAACGAAT
CGAGTGCTTGAGTGGCTGTTATGATTGGCTGCAGTGTGCTGGGGTTGCTTCGCTGCCAGGATGGAGCAGA
TGCTAGAGAGCTCACCGAAGCTAAACCTAAAGAATCCGAGGAGAAGAATATGGAACCTGGGTATGGAAAC
AATGGGGGAGGATATGGAAACAATGGAGGATACGAAAACAATGGAGGAGGATATGGAAACAATGGCGGAG
GATACGGAAACGGTGGTGGATACCAGCACGGTGGAGGATATGGAAACAATGGTGGTGGGTATCAGCACGG
TGGAGGATATGGAAACAATGGTGGTGGGTATCAGCACGGTGGAGGATATGGAAACAATGGTGGTGGGTAT
>TCONS_00012026 gene_id=XLOC_011225
GCGGCGCCGGCGAGTTATACGTTGCGTCTCATCAAGGTGAAGTTAACAAGCTAGTTAGGATGATATGTTT
CCTTGTACGCTCGTAGCCTTCAAAGTTCTTGTACACGTCGTAGTGGAAGGGATGTTTTCCAGATCTGTGC
AGGGTGCAGCCATGCCGATATTTGTCCATGTCAATGTGCCTTTCATGGTGGGGCAGGGTGTGTACGTTGG
TGA
>TCONS_00012138 gene_id=XLOC_011337
CGGAAACAACACCACCGCTAAGTCCTCCGGCGCTTCTCCACACACAGCAACTTACTCAACCACGCACTCC
AGTCAAGCGTCTCCACTAACACTAGCTAGCTCTAGAAATGGACGTCGCCGACATCGCCTCCCCGTCCGGC
CAGCAGAAGCAGCAGGGGCACAGGACGGTGTCGTCGGAGCCGCCGAAGCGGCCCGCGGGGCGGACCAAGT
TCCACGAGACGCGCCACCCGCTGTACCGCGGCGTGCGGCGCCGGGGCCGGGTCGGGCAGTGGGTGTGCGA
GGTGCGCGTGCCCGGGATCAAGGGCTCCAGGCTCTGGCTCGGGACCTTCACCAACCCCGAGATGGCCGCG
CGCGCCCACGACGCCGCGGTGCTCGCGCTCTCCGGCCGCGCCGCCTGCCTCAACTTCGCCGACTCCGCGT
GGCGGATGCGGCCAGTGCTCGCGACCACCGGGTCGTTCGGCTTCAGCAGCACGCGGGAGATCAAGCTTGC
CGTCGCCGTAGCCGTCGTCGCGTTCCAGCAGCAGCAGATTATTCTTCCAGTAGCGTGTCCATCGCCGGAG
GCGCCCGCCAGCCCGAGCGCCGCTCTGTTTTACATCTCGTCCGGCGACCTGTTGGAGCTCGACGAGGAGC
AGTGGTTTGGCGGCATGGACGCCGGGTCGTACTACGCGAGCTTGGCGCAGGGGATGCTCGTGGCGCCGCC
GGACGAAAGAGCGAGGCCAGAGAACCGCGAGCACAGCGGCGTCGAGACACCAATACCACTATGGAGCTAT
TTGTTCGACTGCTAATTTAGCACGCAGTGTAAAGTTGTTTACATAGTTGTGTTGTGTTCCTCTAAAAAGG
GCCTTTGGTCGCGGTTCGCAACTGCCATTAGTCGCGGTTGCGCAACCGCGACCAAATAGGCGCGACTAAA
GGCCCCCCCCTTTAGTCGCGGTTGCTTAAGAACCGCAACTAAAGGCCCGTCCACGTGGGCGCCAGGCGGC
CGTCGGGGCAGAGGACCTTTAGTCGCGGTTCTTCTGCCCAACCGCGACTAAAGGCCCCCCCCCTAAACCT
GTTTTCTGTTTAATTTGTATTGTTTTATTTCTTTTGTGCTTTATTTTAATTTTGAAGGAGTTTCACATAT
TCTACGG
>TCONS_00012347 gene_id=XLOC_011537
CTAGAATCTCCCCCCGCAATCTAAAATACTTATACCACCCACCCCCCGCTTCCATAAATATTATTTCCAG
CGCGATCTCACAGGTCGCCCCCCCTTCCCTCCCTCGCCTCGCCCGCGTCGCCGTCTCTCTGGTTTAGAGG
CCACGGAGTCGCTGTAAGTAAGTAAGTAAGTAAGTACGTAGAGACGACGATGGCGCAGGCGGTGGTGCCG
GCGATGCAGTGCCAGGTGGGGGTGAGGGGCAGGACGGCCGTCCCAGCGAGGCAGCCCGCGGGCAGGGTGT
GGGGCGTCAGGAGGGCCGCCCGCGCCACCTCCGGGTTCAAGGTGCTGGCGCTCGGCCCGGAGACCACCGG
GGTCATCCAGAGGATGCAGCAGCTGCTCGACATGGACACCACGCCCTTCACCGACAAGATCATCGCCGAG
TACATCTGGGTTGGAGGATCTGGAATTGACCTCAGAAGCAAATCAAGGACGATTTCGAAGCCAGTGGAGG
ACCCGTCAGAGCTGCCGAAATGGAACTACGACGGATCGAGCACGGGGCAGGCTCCTGGGGAAGACAGTGA
AGTCATCCTATACCCACAGGCCATATTCAAGGACCCATTCCGAGGAGGCAACAACATACTGGTTATCTGT
GACACCTACACACCACAGGGGGAACCCATCCCTGTTCGATTCCGAACCATGGCACTTGTGAAGTGACCTT
GGGGTCACTGAAGATTTGTGCAGCCATGTGGCGTTTGTTAGTAGGAGTACACTCTGATGCAGAGGGATGT
GAACTGGCCTCTTGGCTGGCCAATTGATGGCTACCCTGGTCCTCAGGGACCATACTACTGCGCCGCCGGT
GCCGACAAGGCGTTCGGGCGTGACATCGTGGACGCCCACTACAAGGCGTGCCTCTACGCCGGGATCAACA
TCAGCGGCATCAACGGGGAGGTCATGCCCGGCCAGTGGGAGTTCCAAGTTGGGCCGTCCGTCGGGATCGC
CGCCTCCGACCAGCTGTGGGTGGCGCGCTACATCCTCGAGAGGATCACAGAGGTTGCCGGGGTGGTGCTG
TCCCTGGACCCGAAGCCGATCCCGGGTGACTGGAACGGCGCGGGCGCGCACACCAACTACAGCACCAAGT
CCATAAGGCAGGCCGGCGGCTACGAGGTGAACCAGCAGCCCATCGAGCAGCTTGGCGAACGCCACATGCA
GCGG
>TCONS_00012348 gene_id=XLOC_011538
TACACGACGCTCTTCCGATCTCGCGCGTATAGCGGCGGTACACGGATACGTTGGTGCTACTGGCCTGGCC
GCAACGAGTTTCCCTGCTCGCTCCTCCCCGCTGCCGGGTCGTCGCCATTATATAGCCGCCCTCCCGATCT
CCCCTTGGCCTCGCACCACCTCCTCCATCACCTCCCTCCCTGCCTGCCCTCAGTCGTCAGCCGGGTTCCT
CCATCCCTCCCGCCATGGCGCTCCTCACCGATCTCCTCAACCTCGACCTCTCCGGCTCCACGGAGAAGAT
CATCGCCGAGTACATATGGATCGGCGGATCTGGCATGGATCTCAGGAGCAAGGCCAGGACCCTCCCCGGC
CCGGTCACCGACCCCAGCAAGCTGCCCAAGTGGAACTACGACGGCTCCAGCACCGGCCAGGCTCCCGGAG
AGGACAGCGAAGTCATCCTCTACCCCCAGGCCATTTTCAAGGACCCGTTCAGGAGGGGTGACAACATCCT
TGTTATGTGCGACTGCTACACACCACAAGGTGTGCCAATTCCCACTAACAAGAGGCACAATGCTGCCAAG
ATCTTCAACAGCGCTAAGGTTGCAGCTGAGGAGACATGGTATGGTATTGAGCAGGAGTACACACTCCTCC
AGAAGGATGTGAACTGGCCTCTTGGCTGGCCAATTGGTGGCTACCCTGGTCCTCAGGGACCATACTACTG
CGCCGCCGGTGCCGACAAGGCGTTCGGGCGTGACATCGTGGACGCCCACTACAAGGCGTGCCTCTACGCC
GGGATCAACATCAGCGGCATCAACGGGGAGGTCATGCCCGGCCAGTGGGAGTTCCAAGTTGGGCCGTCCG
TCGGGATCGCCGCCTCCGACCAGCTGTGGGTGGCGCGCTACATCCTCGAGAGGATCACAGAGGTTGCCGG
GGTGGTGCTGTCCCTGGACCCGAAGCCGATCCCGGGCGACTGGAACGGCGCCGGCGCGCACACCAACTAC
AGCACCAAGTCCATGAGGCAGGCCGGCGGCTACGAGGTGATCAAGAAGGCCATCGAGAAGCTTGGCAAGC
GCCACATGCAGCACATCGCCGCCTACGGCGAGGGCAACGAGCGCCGCCTCACCGGCCACCACGAGACCGC
CGGAGATCGGA
>TCONS_00012547 gene_id=XLOC_011733
ACCTCCACCTTGACCTCCTCCTTGGTGACCCCCGCGGGGAGCCTGGCGCTGAACACGTACACCTCCACCT
TGACCTCCTCCTTGGTGACCCCCGCGGGGAGCCTGGCGCTGAACACGTACGCCTCCGCCGTCTCCCGGCT
CTCGATGTAGGTGTCGGCGAACGCCGTGGTGTCGCTGGCCAGCCACGCGTCAGCGCCGCCGGACGCCGTG
GTGCCGAAGATGCTGCCGAAGGGGTTCCACGAGTCCAGGGCCAGCGTGTCCAAGAACCTCACCATAGACA
TCCTCCTCTCGTTTAACAAGCTTGGAAATATACGTGTGTATCTATGTGTGTGTACCAAATGCAGGCTAGC
TTGGAAAATATGTAGTATCTCTGAATGCTGCTAGCTTGGAGCTGGCTAATGGCGAGCGAGGCACCGGCTA
TTTATGGACGACGAAAGTATACACCAGCCACCTACCTTGCGCTTTGCGTCTTCCTGCGGAGCTGCACCTG
>TCONS_00012775 gene_id=XLOC_011951
ATCAACTAGGGCGCAGTCAATTTTGTGGTCTATATGTGGACTGCCCTTAGTCATAAGCTCCAACCAACTA
TTGATCTCCTCTCGCTTCCTAGTACGCGCACGTAAGAAGATTGATGGATATTATTGTTTTTCTTAGTGTC
GCTGTCTCGGTTTTGGTGTCTATAATTAGGTCCTGAAATCTGCACAAAATTTACTTATTGGTTGTCACAT
CTGTGCACAGTGAGGGAAGAGTAGTAGTGGTTGACATTGATAGCTCCCAAAGAAAAAAATAATGAACTGT
CCAGAATTGAAAGTTCAGCTAATCAGTAAATTTTTCAGGCTTGTGAAGTGTGATATCAGTGTAGTACTGT
GACCTATTATCCCATCATGAGTGTTATCCTGTATTCAAAATATCATGCATTTTTGTGTTAATCTTCTGAG
AATCTTGCAATGTTTGATGGTGTGGCATTTCACTCATGTTTATCATGACATGAACTTACTGTTTGTTGAG
AGCTGATAGTTAATACTCCAGTGCATTTCTAAATCCCCATCGTCAGTTGCCATTCTATGATTTGGTTAAT
CGCTGAGCCATTCATATAGGCCTCTATTAGTCTACTATTTGATCGTTTATTTACATAGGTCTCACCCAAC
ATAGTTTTTCCGGTCTCCATTGCCAGAAAACAGGAACTGAAAATCATTGAACTCTTTAAACTTAAATGCA
TAGTGTTGGCAATTGTTAAATTCCTAAGTAGGTTCTTGTCCACCTGCACGTAGCTTGCTATGATCGTCCA
CCTGAAAGCTGTGCTACTTTTAATGCATCATCATGAGCCTCATGCTTTATTGACCTCTAATTAAATTAAT
TTGGTTGTTTTTCTCAGGAATAAAAAGGAGCAGGTCGAG
>TCONS_00013240 gene_id=XLOC_012395
CGGGGGAGGTGGTGGGGACGACCCTACAAGCGCAAGAAAAGAAGAACACAAATTATTAGGCACCAACACT
TCATCGACTTAGAAAATGTCTAGCTGGTTACAAGAGAAGTCGGGGGAGGTGGTGGAGACGACCCAAGTTA
AGGCCGGCGAGGCCACGAAGATGGCGTCCGAGACGGGGCAGTCCATCCAGGACCGTGCCGTCGAGGCAAA
AGACCAGACCGGCAGCTTCCTTGGCGAGAAAAGCGAGGCTGTCACGAAGTCTGCCTCCGAGACTACCGAG
GCGGCCAAAAAGATGGGCGGCGAGGCCATGGGGAAGGTGTCCGAGACGGTGCAAGCCGGTCAGGATCGCG
CCGTCGAGGGCAAAGACCAGACGGCCAGCTTTCTCGGCGAGAAGACGGAGGCCGTGAAGAAGACGGCCAC
CGAGACTGCCGACGCCGCCAAGGAGAAGTCCACCGAGGCCGCGCAGCATGTCCAGGACACCGCTGCAGAG
TACACCAAGGATACCCCGGTCGCCCCCAAGGAAAACGTCTTCCAGAAGGCCGGCGGGAATATTGTGGGTG
CCGCTACGGACGCCAAGGACGCTGTCATGAACACGCTCGGGATGGGAGGAGACAAAGCCGACGCCGGCAG
CGCCAAATGAAGACCGGAGCCCTCATTTCGTTTCGTTATTCGTGTTGCTTTATTTTCCGTTCCAAGAAAC
TGATTTCTAGGCATGCGTCGGTGTTACTTCCTCCATTGTATGCAAAGATGCTTTGAATATACGGATTTGC
AATTCTCGTCTGATGAATATATATTCTTCACATTTCAGTTTTTTTTCCGTATATTCAAAGCATCTTTGCA
TACAATGGAGGAAGTAACACCGACGCATGCCTAGAAATCAGTTTCTTGGAACGGAAAATAAAGCAACACG
AATAACGAAACGAAATGAGGGCTCCGGTCTTCATTTGGCGCTGCCGGCGTCGGCTTTGTCTCCTCCCATC
CCGAGCGTG
>TCONS_00013334 gene_id=XLOC_012482
TTTGATGATGTGTCATTGCAATAAATGAGGAAAGAGAACAAGGTTGTATGTAAATTAACCAGCACAAGCT
CCAATGTAGAATGAGAGAGCACCTTATTTATTACCTCACATCTTATTGGGCAAACTAGATACAACCCATT
GGAGTAGTTGTATGTTAAGGTGTTGGCTGATGACATGGCATATTTTACCAACAAGCTAACCAACAAACTG
TTGGAGAACAGCTAATAACACATGCAACAAGCAACAACAGCCCGCGGATTCCCAAAGAAAAGCAACAACA
CAGTGGACTATCATCACGTCAAAAAAACAAAACACAGTGGATTATTACTGATGCATCGAGCATGCAGATA
ACAATTACTCCATGGAGTATCAAGAGAGCATGGAGCTTGATTATTATTCGTGGAGCACGAGCATGGGGCA
ACCAAATGGCCGCAGCCGACCTAGGCGATGTAGTAAATGGGGTCAGGCAGCTTGAAGGTGCGAGCGCCCT
CGGGCGCGCCGAGGATGTCGCTCCACTGGTCGCCGATGTTGCCGACGATGACGTACCCGGCGTCCTGCAG
CTTCTTCCTCTCGGCGGACTTGTAGGATATGGCGGAGCCCTTGAATCCGTGCTGCTTGAGCGTCAGGTTC
ATCCACCCGGAGAAGCCCTGGCTGCGGAGGTTCCCGACGGTGACGGCCCTCTTGTCCTCCGTCCGGCCTG
TGATGAACACCGGCTTGATGCCCACCTTGAGTAGCTTGTAGTAGAGCCGCTTCGTCTCCGGCAGCGCCGG
CGCGCTCCCCTCCAGCACGTACGCGTCGAAGCTCGTCGCGTTGTATGGCCTAGCCCCAAAGCCGTGCGTG
GCGTAGTAAGGGAGGTTGGAGAGGGTGGTCTCGTCGATGTCGAAGACCCACACGTCCTTGCCGTTGCCGG
CGAGCTTGAGGCCGTCGACGTAGGCGATGGCCTGGTCGATGACGACCTTGAAGTCGCGCCGGAAGTGGTT
GCCGAGCATGTAGTGCCCCACGTAGCCCTCGCAGTTGGCCGGCACCGTCTTCCAGTCCCGCACGTTGTAC
GCCTCCACGCCCAGCCTCCAGCTGTCGCACGGCACGCCGCCGCGGCTCCCCAGCTGCCCGCCGGAGCCCA
GCAGCGGCCGCAGCGCGTGGATGAGCGGCGCCACCGCGTCGTCGACCATCCGGATGGTGGGATCCCATGC
GCTGCAGGAGGCCGACGCGGCCATGAGGGCCACGGCGACGAGGATGGGCACCCTTGCCATCGCCATTGTT
AGTGTATGTGCTACTGGTAGCTACCCTGTGGTGCTCTGCCTCCTCAGCTGCACTCAGCACATACACTAAC
AATGGCGATGGCAAGGGTGCCCATCCTCGTCGCCGTGGCCCTCATGGCCGCGTCGGCCTCCTGCAGCGCA
TGGGATCCCACCATCCGGATGGTCGACGACGCGGTGGCGCCGCTCATCCACGCGCTGCGGCCGCTGCTGG
GCTCCGGCGGGCAGCTGGGGAGCCGCGGCGGCGTGCCGTGCGACAGCTGGAGGCTGGGCGTGGAGGCGTA
CAACGTGCGGGACTGGAAGACGGTGCCGGCCAACTGCGAGGGCTACGTGGGGCACTACATGCTCGGCAAC
CACTTCCGGCGCGACTTCAAGGTCGTCATCGACCAGGCCATCGCCTACGTCGACGGCCTCAAGCTCGCCG
GCAACGGCAAGGACGTGTGGGTCTTCGACATCGACGAGACCACCCTCTCCAACCTCCCTTACTACGCCAC
GCACGGCTTTGGGGCTAGGCCATACAACGCGACGAGCTTCGACGCGTACGTGCTGGAGGGGAGCGCGCCG
GCGCTGCCGGAGACGAAGCGGCTCTACTACAAGCTACTCAAGGTGGGCATCAAGCCGGTGTTCATCACAG
GCCGGACGGAGGACAAGAGGGCCGTCACCGTCGGGAACCTCCGCAGCCAGGGCTTCTCCGGGTGGATGAA
TCTGACGCTCAAGCAGCACGGATTCAAGGGCTCCGCCATATCCTACAAGTCCGCCGAGAGGAAGAAGCTG
CAGGACGCCGGGTACGTCATCGTCGGCAACATCGGCGACCAGTGGAGCGACATCCTCGGCGCGCCCGAGG
GCGCTCGCACCTTCAAGCTGCCTGACCCCATTTACTACATCGCCTAGGTCGGCTGCGGCCATTTGGTTGC
CCCATGCTCGTGCTCCACGAATAATAATCAAGCTCCATGCTCTCTTGATACTCCATGGAGTAATTGTTAT
CTGCATGCTCGATGCATCAGTAATAATCCACTGTGTTTTGTTTTTTTGACGTGATGATAGTCCACTGTGT
TGTTGCTTTTCTTTGGGAATCCACGGGCTGTTGTTGCTTGTTGCATGTGTTTTTAGGGCATCTCCAACAG
TTTGTTGGTTAGCTTGTTGGTAAAATATGCCATGTCATCAGCCAACACCTTAACATACAACTACTCCAAT
GGGTTGTATCTAGTTTGCCCAATAAGATGTGAGGTAATAAATAAGGTGCTCTCTCATTCTACATTGGAGC
TTGTGCTGGTTAATTTACATACAACCTTGTTCTCTTTCCTCATTTATTGCAATGACACATCATCAAA
>TCONS_00013458 gene_id=XLOC_012604
TCCGTAGCCGCCGCCTCCGCCCTCACGACGCTGGCCTCCGTAGCCGCCGCCGCCGCCGCCGAAGCCGCCT
CCTCCTCCGCCGGAGCGGCGGGACTGGGCCTCGTTGACGGTGATGTTGCGGCCGTCCAGGTCCTGGCCGT
TCATGGCCTCGATGGCCTGGCGCATCGCCTCGTCCGACGCGAAGGTGACGAACCCGAACCCGCGGGAACG
GCCCGTCTCCCTGTCAGTGATGATCTGCGCATCCAAAAAATTCACACACACACAAATCAGATCCCTAGCT
CAGATCCAGAATTCAACATGTCGAACACCGCGGATCCATCTCGAATCGAGGAATCTACAGATCTATCGAG
CGGATCGGCGAAGGGGGACGATACCTTGGAGTCGATGACGTCGCCGTACTTAGAGAAGGCGTTCTGGAGG
GACTGGTCGTCGGTGGCCCAGGCGAGGTCGCCCACGAAGCAGCGGAACTCGACGTCGGCCATCCTTCTCC
CCGCCGCTAAACCCTAACGAACCGAACCGAACCGGACCGGGGGAACCGAGGACTGAGTGGGGAGGAGAAG
CCAACCATGTGGAATGTGAGGACAGTGAAGTGAAACCTGATCAAGCCATAGTTTCTGAAGGTGCTGAAGT
TGACGCAACAGCCCCGAAAGATGCTCGAGATGACGCTTCAACCCCAAAGGATGCTCAAGATGATTCAAGC
TTGACTGAAAAGCCGAAGTCCTGGGCTGATTACAGCGACGGGGAAGTCGAGGCCGTTCAGGTTGCGAGCT
AAGAAAAGATGGTCTTCTCAGCCTCTCAGGTAGTTACAGGAAATTTTATTCTTACACAGATGAGCCTTTC
TTATGGACAATAAAAGCATGCTAATGGAAACCAACATGCTGCTGTTTTTTTGCTGAAAGGAGAGATCGGA
A
>TCONS_00013543 gene_id=XLOC_012683
ATTACAAAAAATGTCTTTTGAATGTAAATCCATCTAGTACGGAAAGACGACATCATTTTGCTGAGGCAGT
GAACTAAACTGCAGCAACGATGTTTCAGTTCGAGAAAGCACACAAATGTATGTCTTAGGACATCCTTGAC
TGACACCTTTGCAACCACACAGAGTGCAACAACGTATACGGCAAACATGTACCGAGTCAGGTAGTATGTT
CTCTAGCCGCCTACTGACAAACTCTACTATGTACGAGCTAATCTACGACAAGTTAGCGTATACAATAACA
ACAGACTTAAGCATACAAGAAAGAAAGGTCGATAATTCTGATGTAGTTATCTCCACTCTTTCAAAGAACA
CACCAAATCGGCGCAGCAAGGCGAACGGTTGTTGCCTGCAGGTGACATCTAGCTGCTTCCTTGAACGCTC
TGATCTTGCCGAACAAACTGACCCTTCACCCGGGGACGCTGCTCTGCAAGTAGTTTCCTGCTCTGGTACC
GCAGCGTCCCCGGGTGAAGGGTCAGTTTGTTCGGCAAGATCAGAGCGTTCAAGGAAGCAGCTAGATGTCA
CCTGCAGGCAACAACCGTTCGCCTTGCTGCGCCGATTTGGTGTGTTCTTTGAAAGAGTGGAGATAACTAC
ATCAGAATTATCGACCTTTCTTTCTTGTATGCTTAAGTCTGTTGCTATTGTATACGCTAACGTGTCGTAG
ATTAGCTCGTACATAGTAGAGTTTGTCAGTAGGCGGCTAGAGAACATACTACCTGACTCGGTACATGTTT
GCCGTATACGTTGTTGCACTCTGTGTGGTTGCAAAGGTGTCAGTCAAGGATGTCCTAAGACATACATTTG
TGTGCTTTCTCGAACTGAAACATCGTTGCTGCAGTTTAGTTCACTGCCTCAGCAAAATGATGTCGTCTTT
CCGTACTAGATGGATTTACATTCAAAAGACATTTTTTGTAAT
>TCONS_00013675 gene_id=XLOC_012803
TCCGATCTGCTCATCGGTAGAGCTAGCCAACATAGGTGCCAGTTTCCCTATATGCATACAGCCCAAGCAA
TCGAAGGCACATAGGCATCTGTGTTTTGTCGAGAAACACCAAATAATTACTTCTAAGAAATTGCACTTCA
CATAGGATAATGACAAAATAATTACTCCCAGGGAATTGTATTTCATAAAGGACAGGGAAATCATGAAATA
AGGGGAAATTCAGACATCCTAATCCATTCTCTCCATGATGTCATCATCAATCTCAATTGCGATGATCTCC
CCGTCTTCAAACTGATCCTTCCTTGGAGGCGCTGGAGGGGCGTAAAGCCGTGCTGGCGAGGACAACACAG
TCAGACAACATCCACAACACAAGACAAGGAGAATAGCATCCATGGCGTGCATCAATACCTTGCAGAGCTG
CTCCATGTTCAAGGGGGCCAAGGCCGAGGCCAGAAGGGGCAGCAGAGCCGGCAGCGCCGGGAGCTTCGGG
TGCCGGGCCTCCACGTTCATGGACGGGAGCGGGCTCCGGCTCGGGCTCGACGAGAACCCCGACGCCATCA
TCTCCGGCGAGTGGCCCGAGAACTTCTCCCTCCTCAGCTACGACGACCTCCGCGCATACCTCCAGTCCCA
GCAGCAGCAGCAGCAGCAGCAACCACCTTCCCACGCCGGCGATCAGCACCGAGGGGCGCTCCTGCGCGAG
GCCATGTCGACGCCCGTGCTGATGGCCACAGCGGACCAGGCACTGGTGGAGGTTGAAGGACACTTCCAGC
TCGTGTCAGGCCTCCCGGTTGTCGACAGCGCCCGCCGATGTGTCGGGGTCGTCGTCAAGAGCGATCGCGC
GAGGGCTTCACATGGGTCAAGGACGAAGATTGCAGATGTGATGACATCTCCAGCAATCACGCTATCATGC
GATAAAACAGTGACCGATGCCGCAGCTCTGATGCTCAAGAAGAAGATCCACAGATTACCGATAGTAAACC
AGGACAATCAAGTAATAGGTATAGTTACCCGCGATGACGTTCTTCGCGCGTTGGAGGCCATGCTGAAGTT
TTAGAGGCGCAGGAGTCCATGCCCGGTACTTGTGGATCTGTAAATATGTGTGTCCGCGGTACTTTTGAGT
AGCAGGCAGATCCTATAGATGTAAAAGTGTTTGTAGCCTGTATCGCAAAAATATGCCTGGGAGCATTTAG
GAGAGCTTTTCCTTGTAAAGAAGCACGCCAGGAAGATTCTGTACTGTTTGGTGTTCATTATGTATATCAT
TGCAATCTGAGCATCAAAAATGATAAATCACACTTGACTTGTCGACACCTCCACTTGTTGACCTTCTCCG
GATGCAATACTAGCAGTAGAAACAGCCACTGACGCAGTAGAACTTGTGCTTCCTTCTGAATCGGAAACGA
TTTTCATCTCTAAGTTTGGAA
>TCONS_00013679 gene_id=XLOC_012806
GTCCAAATAGAATCCATTTTTTTCATATGTATTGACTTGGAGAAAACGATGGTTCGAATATATAGATCTA
ATCACAGCGAACAAAAAACACCACAAAATTATTAATAACTTAATATTATTGCTTATTATTCAAGACCACA
TAATCCATACACGCGTAAATACTGGCGACCGTATTGTACCAGACGCAAGTTACACCACAGAGCACGTAAC
CGGTAGCACGAACGCATGCAGCTTGCTTATTGTAGAGACGCCGAGATTAATAAGATTACTTAGAGCAACA
CACGCATGCATATTGCTCTATCGATCTTATTGGAGTCTTTACGACGATCGGTGGACGTCGGTTGCATGCA
TGGTTACTCAGTTGCAGTAGCTGTTGTGGACGGGCATCCTGCACTCCTGCTGCCCGCCGTAGCCGGCGGC
GGCCTGCTTCTGCTCGCGGTGCTCGTGGTACGCGTAGCCGCCCGCGCCGAGCGCCGCCGCGCCTGCCACG
CCGGCCTCGATCTGGTGCTTCCTCGCGTGCGCCGGGTCCTTCTTCGCCTCGTACCCCTCGTACAGCGCAA
AGGCACCGGCGGCGATGGCACCGACCTCGCCGACGCGCTCCCTGTTCTTGTGCTGCTTCACCTCCTTCTT
GTAGTACCCCTGGCCCTGCTCGCCGCCGCCGAAGCACTCCTCCGTGGTGGTGGAGTAGGACATGGCCCTG
CCGTCGTTGTGCCCGTAGCCATGCCCGTGGCCGTGCCCAAGCCCGTGCCTGCCGGAGTCGAAGCACTCCT
CGTCGACGGTGTTGGAGTACATGGTCCTGCCGCCGCCGCCGTGGCCGTGGCGGCCGGACTCGAAGCACTC
CACGTCAGTGGTGTTGGAGTACATGTTTGCCCCGCCGTGGCCATGGCCGTGCCCGTGCCCGTGGCCGTGG
CCATGCTTGCCGGCGTCGTAGCACTCCTCGGTGGTGTTGGAGTACATGGTCCTGCCGCCGCCGCCGTGGC
CGTGGCGGCCGGACTCGAAGGACTCCACGTCAGTGGTGTTGGAGTACATGTTTGCCCCGCCGTGGCCATG
GCCGTGCCCGTGCCCGTGGCCGTGGCCATGCTTGCCGGCGTCGTAGCACTCCTCGGT
>TCONS_00013837 gene_id=XLOC_012942
GCTGTGAATATCCACCATGAAAGCCAACAAAAGATCATAATTAACAGACAAGCAGGCCAGGCCTTCAGCT
ACAACGACCTTGAATTGGTTTATTCTGCTTGTCCTCTATAAGTTTGCCAGAGGGAATCACACATGAGCCA
AACCTATTGAAGAAAGCATTAGGACAGTGCCAGTCTTAATCACAGTGGGGGGTATGTTATTCCCAATGAA
GTCGTCCAGAAACGGACTAGGTAGTTAGCTTTTTCTAGTGCCCAACACATTAGAGGTGTGGTTTTTTTTC
TCTAAAATAAGGGTGGCCATAGGCTCTTTTAACCAGAATCGGTGTAGTCAGCTGAAATTGACTTGCACGC
CTGGGTCCTGTGTGTCTACTAACTTTCTCGCGAACGATAGCTAACGGATCCCCCGGGCCATACTAGT
>TCONS_00013955 gene_id=XLOC_013052
CTGTCGTCTGCAAAGGATTCACGAATCCGTGCGACATGGGGCTGGATCTCAGTGGATCGTGGCAGCAAGG
CCACTCTGCCACTTACAATGCCCCGTCGCGTATTTAAGTCGTCTGCAAAGGATTCAGCCCACCGCCCGTT
GGGAAGGGAGCTTCGAGGCGGCCGATCACGGCACATCGGCCGGACCGACTTAGCCCATGGCACGGGCCCT
TGGGGGCGCAAGCGCCCCTAACGTGGGTCGGGGCGAGCGGCGGGCGCAGGCGTCGCATGCTAGCTTGGAT
TCTGACTTAGAGGCGTTCAGTCATAATCCGGCACACGGTAGCTTCGCGCCACTGGCTTTTCAACCAAGCG
CGATGACCAATTGTGTGAATCAACGGTTCCTCTCGTACTAGGTTGAATTACTATCGCGACACTGTCATCA
GTAGGGTAAAACTAACCTGTCTCACGACGGTCTAACCCCAGCTCACGTTCCCTATTGGTGGGTGAACAAT
CCAACACTTGGTGAATTCTGCTTCACAATGATAGGAAGAGCCGACATCGAAGGATCAAAAAGCAACGTCG
CTATGAACGCTTGGCTGCCACAAGCCAGTTATCCCTGTGGTAACTTTTCTGACACCTCTAGCTTCAAACT
CCGAAGATCTAAAGGATCGATAGGCCACGCTTTCACGGTTCGTATTCGTACTGGAAATCAGAATCAAACG
AGCTTTTACCCTTTTGTTCCACACGAGATTTCTGTTCTCGTTGAGCTCATCTTAGGACACCTGCGTTATC
TTTTAACAGATGTGCCGCCCCAGCCAAACTCCCCACCTGACAATGTCTTCCGCCCGGATCGGCCCGATAA
AACCGGGCCTTGGAGCCAAAAGGAGGGGACATGCCCCGCTTCCGACCCACGGAATAAGTAAAATAACGTT
AAAAGTAGTGGTATTTCACTTGCGCCCGTAAGGGCTCCCACTTATCCTACACCTCTCAAGTCATTTCACA
AAGTCGGACTAGAGTCAAGCTCAACAGGGTCTTCTTTCCCCGCTGATTCCGCCAAGCCCGTTCCCTTGGC
TGTGGTTTCGCTGGATAGTAGACAGGGACAGTGGGAATCTCGTTAATCCATTCATGCGCGTCACTAATTA
GATGACGAGGCATTTGGCTACCTTAAGAGAGTCATAGTTACTCCCGCCGTTTACCCGCGCTTGGTTGAAT
TTCTTCACTTTGACATTCAGAGCACTGGGCAGAAATCACATTGCGTCAGCATCCGCGAGGACCATCGCAA
TGCTTTGTTTTAATTAAACAGTCGGATTCCCCTTGTCCGTACCAGTTCTGAGTCGACTGTTTCATGCTCG
GGGAAAGCTCCCGAAGGGGCGATTCCCGGTCCGTCCCCCGGCCGGCACGCGGCGACCCGCTCTCGCCGCG
TGAGCAGCTCGAGCAATCCGCCAACAGCCGACGGGTTCGGGGCCGGGACCCCCGAGCCCAGTCCTCAGAG
CCAATCCTTTTCCCGAAGTTACGGATCCGTTTTGCCGACTTCCCTTGCCTACATTGTTCCATTGGCCAGA
GGCTGTTCACCTTGGAGACCTGATGCGGTTATGAGTACGACCGGGCGTGAACGGTACTCGGTCCTCCGGA
TTTTCATGGGCCGCCGGGGGCGCACCGGACACCGCGCGACGTGCGGTGCTCTTCCGGCCACTGGACCCTA
CCTCCGGCTGAACCGTTTCCAGGGTTGGCAGGCCGTTAAGCAGAAAAGATAACTCTTCCCGAGGCCCCCG
CCGGCGTCTCCGGACTTCCTAACGTCGCCGTCAACCGCCACATCCCGGCTCGGGAAATCTTAACCCGATT
CCCTTTCGGGGGATGCGCGTGATCGCGCTATCTGCCGGGGTTACCCCGTCCCTTAGGATCGGCTTACCCA
TGTGCAAGTGCCGTTCACATGGAACCTTTCTCCTCTTCGGCCTTCAAAGTTCTCATTTGAATATTTGCTA
CTACCACCAAGATCTGCACCGACGGCCGCTCCGCCCGGGCTCGCGCCCCGGGTTTTGCAGCGGCCGCCGC
GCCCTCCTACTCATCGGGGCATGGCGCTCGCCCAGATGGCCGGGTGTGGGTCGCGCGCTTCAGCGCCATC
CATTTTCGGGGCTAGTTGATTCGGCAGGTGAGTTGTTACACACTCCTTAGCGGATTTCGACTTCCATGAC
CACCGTCCTGCTGTCTTAATCGACCAACACCCTTTGTGGGTTCTAGGTTAGCGCGCAGTTGGGCACCGTA
ACCCGGCTTCCGGTTCATCCCGCATCGCCAGTTCTGCTTACCAAAAATGGCCCACTTGGAGCACCCGATT
CCGTGGCACGGCTCACCGAAGCAGCCGAGCCATCCTACCTATTTAAAGTTTGAGAATAGGTCGAGGACGT
TGCGTCCCCAATGCCTCTAATCATTGGCTTTACCTGATAGAACTCGTAATGGGCTCCAGCTATCCTGAGG
GAAACTTCGGAGGGAACCAGCTACTAGATGGTTCGATTAGTCTTTCGCCCCTATACCCAAGTCAGACGAA
CGATTTGCACGTCAGTATCGCTTCGAGCCTCCACCAGAGTTTCCTCTGGCTTCGCCCCGCTCAGGCATAG
TTCACCATCTTTCGGGTCCCGACAGGCGTGCTCCAACTCGAACCCTTCACAGAAGATCAGGGTCGGCCAG
CGGTGCGGCCCGTGAGGGCCTCCCGCTCGTCAGCTTCCTTGCGCATCCCAGGTTTCAAAACCCGTCGACT
CGCACGCATGTCAGACTCCTTGGTCCGTGTTACAAGACGGGTCGGATGGGGAGCCCGCAGGCCGTTGCAG
CGCAGTGCCCCGAGGGACACGCCTTTCGGCGCGCGGGTACCGGCCATGTCGACGACGGCAACCGGAGGCA
CCTAGGGCCCCCGGGCTTTGGCCGCCGACGCGGCCGACAACAGTCCACACCCCGAGCCGAGCGGCGGACC
AGCAAGAGCCGTTCCGCATACGGCCGGGGCGCATCGCCGGCCCCCATCCGCTTCCCTCCCGGCAATTTCA
AGCACTCTTTGACTCTCTTTTCAAAGTCCTTTTCATCTTTCCCTCGCGGTACTTGTTCGCTATCGGTCTC
TCGCCTGTATTTAGCCTTGGACGGAGTCTACCGCCCGATTTGGGCTGCATTCCCAAACAACCCGACTCGT
TGACCGCGCCTCGTGGGGCGACAGGGTCCGGGCCGGACGGGGCTCTCACCCTCCCAGGCGCCCCTTTCCA
GGGGACTTGGGCCCGGTCCGTCGCTGAGGACGCGTCTCCAGACTACAATTCGGACGGCACAGCCGCCCGA
TTCTCAAGCTGGGCTGTTCCCGGTTCGCTCGCCGTTACTAGGGGAATCCTTGTAAGTTTCTTCTCCTCCG
CTTATTTATATGCTTAAACTCAGCGGGTAGTCCCGCCTGACCTGGGGTCGCCCCTCTCCTCCCTCGCCCC
CTCGCCTCGCTCCTCTCGCCCGCGTCGCTGTCTCTGGTTTCGGGGCGGCGGAGTCGCTGTAAGTAAGTAA
GTAAGTACGTAGAGACGACGATGGCGCAGGCGGTGGTGCCGGCGATGCAGTGCCAGGTGGGGGTGAGGGG
CAGGACGGCCGTCCCGGCGAGGCAGCCCGCGGGCAGGGTGTGGGGCGTCAGGAGGGCCGCCCGCGCCACC
TCCGGGTTCAAGGTGCTGGCGCTCGGCCCGGAAACCACCGGGGTCATCCAGAGGATGCAGCAGCTGCTCG
ACATGGACACCACGCCCTTCACCGACAAGATCATCGCCGAGTACATCTGGGTTGGAGGATCTGGAATTGA
CCTCAGAAGCAAATCAAGGACGATTTCGAAGCCAGTGGAGGACCCGTCAGAGCTGCCGAAATGGAACTAC
GACGGATCGAGCACGGGGCAGGCTCCTGGGGAAGACAGTGAAGTCATCCTATACCCACAGGCCATATTCA
AGGACCCATTCCGAGGAGGCAACAACATACTGGTTATCTGTGACACCTACACACCACAGGGGGAACCCAT
CCCTACTAACAAACGCCACATGGCTGCACAAATCTTCAGTGACCCCAAGGTCACTTCACAAGTGCCATGG
TTCGGAATCGAACAGGAGTACACTCTGATGCAGAGGGATGTGAACTGGCCTCTTGGCTGGCCAATTGGTG
GCTACCCTGGTCCTCAGGGACCATACTACTGCGCCGCCGGTGCCGACAAGGCGTTCGGGCGTGACATCGT
GGACGCCCACTACAAGGCGTGCCTCTACGCCGGGATCAACATCAGCGGCATCAACGGGGAGGTCATGCCC
GGCCAGTGGGAGTTCCAAGTTGGGCCGTCCGTCGGGATCGCCGCCTCCGACCAGCTGTGGGTGGCGCGCT
ACATCCTCGAGAGGATCACAGAGGTTGCCGGGGTGGTGCTGTCCCTGGACCCGAAGCCGATCCCGGGTGA
CTGGAACGGCGCGGGCGCGCACACCAACTACAGCACCAAGTCCATGAGGCAGGCCGGCGGCTACGAGGTG
ATCAAGAAGGCCATCGAGAAGCTTGGCAAGCGCCACATGCAGCACATCGCCGACTACGGCGAGGGCAACG
AGCGCCGCCTCACCGGCCACCACGAGACCGCCGACATCAACACCTTCAAATGGGGCGTGGCGGACCGCGG
CGCGTCCATCCGCGTGGGGCGCGACACGGAGAAGGACGGCAAGGGCTACTTCGAGGACCGCAGGCCGGCC
TCCAACATGGACCCCTACGTCGTCACCTCCATGATCGCCGAGACCACGCTTCTCCTCTGAGCACACGGCC
GGCAATGCCTACTCCACCGCCAGATGACACTTTGGGCAGGCTCTCGTCTCGACTCTCTCGATCGAGGGTG
GTGATTGATTTCTGCAAAACATTTCCCGTTTCCGTTTCTTTTGCAATTGCAAGGTCTAGTCTGTTTTTGG
GGCGTGCCTTTGGTATCTTTCATAGTAGTACGTCTACTGCTCTTCAGGATAAGAAGAGTCTTCAGTGTAC
TCTGAAAATAATGTTGTTTCCGCATTCTGATAAAATGGAATCATGGAACCGGTTGTGATTCCATTTTATC
AGAATGCGGAAACAACATTATTTTCAGAGTACACTGAAGACTCTTCTTATCCTGAAGAGCAGTAGACGTA
CTACTATGAAAGATACCAAAGGCACGCCCCAAAAACAGACTAGACCTTGCAATTGCAAAAGAAATGGAAA
CGGGAAACGTTTTGCAGAAATCAATCACCACCCTCGATCGAGAGAGTCGAGACGAGAGCCTGCCCAAAGT
GTCATCTGGCGGTGGAGTAGGCATTGCCGGCCGTGTGCTCAGAGGAGAAGCGTGGTCTCGGCGATCATGG
AGGTGACGACGTAGGGGTCCATGTTGGAGGCCGGCCTGCGGTCCTCGAAGTAGCCCTTGCCGTTCTGCTC
CGTCTCCCGGCCCACGCGCACCGACGCGCCACGGTTTGCCACACCCCAGCTGAAGGTGTTGATGTCGGCC
GTCTCGTGCTTGCCGGTCAGACGGCGCTCGTTGCCCTCGCCGTAGGCGGCGATGTGCTGCATGTGGCGCT
TGCCAAGCTTCTCGATGGCCTTCTTGATCACCTCGTAGCCGCCGGCCTGCCTCATGGACTTGGTGCTGTA
GTTGGTGTGCGCGCCCGCGCCGTTCCAGTCACCCGGGATCGGCTTCGGGTCCAGGGACAGCACCACCCCG
GCAACCTCTGTGATCCTCTCGAGGATGTAGCGCGCCACCCACAGCTGGTCGGAGGCGGCGATCCCGACGG
ACGGCCCAACTTGGAACTCCCACTGGCCGGGCATGACCTCCCCGTTGATGCCGCTGATGTTGATCCCGGC
GTAGAGGCACGCCTTGTAGTGGGCGTCCACGATGTCACGCCCGAACGCCTTGTCGGCACCGGCGGCGCAG
TAGTATGGTCCCTGAGGACCAGGGTAGCCACCAATTGGCCAGCCAAGAGGCCAGTTCACATCCTTCTGGA
GGAGTGTGTACTCCTGCTCAATACCATACCATGTCTCCTCAGCTGCAACCTTAGCGCTGTTGAAGATCTT
GGCAGCATTGTGCCTCTTGTTAGTGGGAATTGGCACACCTTGTGGTGTGTAGCAGTCGCACATAACAAGG
ATGTTGTCACCCCTCCTGAACGGGTCCTTGAAAATGGCCTGGGGGTAGAGGATGACTTCGCTGTCCTCTC
CGGGAGCCTGGCCGGTGCTGGAGCCGTCGTAGTTCCACTTGGGCAGCTGGCTCGCGTCGGTGATGGGTCC
GTTCACCGTCCTTGCTTTGCTCCTGATGTCGATACCAGATCCTCCAACCCAGAGGTACTCGACGATGACC
TTGTCCGTGCAGTCGCTGAGGTTGAGATTAACGAGGTCGGCGAGGCTGGCCATTGCTGCTGCTGCTGCTC
GCAGGGAGGGAGGTCGATGGCAATGGGGGGAAGACGATGATGAGATGAGGTTCTCGTTGGGGGCGTTAAA
GAGAGACACCTTCTGGGAAGAGGTAGTGGCAATAGCAACAGTTGCCGTTGCCACCATATCATCATCATCA
TCATCATCGGAAGGGTACTCTTCAAGGGCCACCATGCCCTTTGGGTGGGGTTTCTTCACAAAGTTGTTCT
TGATTGGAAATGATTTGGTTTTGTCTTTGCGAATGAGCTTGCCTCCGTTGTCTTCCCTCTTCTCATAGGG
ACATTCTGCCACGAAGTGACTCACGTTACCACAGTTATAGCATGTCCTCACTCGTTGCTTGGGTTTGAAC
CCACTTGAGTTGTTCTTGGTGAAGGTGGGTCTTGAGTTCCTCTTGTTGCCCCAGAATTGCCTTGACGCAA
GAGCCATGTGCTCATGATAAGCATACTTCGTGTCTTCAGGGCAGCTCTTCTCTTCCTCATCCTCTTCTTC
TTCTTCAAAAGTTGCATTTGCCTTTAACGGAAGGTTGGGTGAAGCTGTCTTTGAGAGAACACGAGCAAGT
GCATTGTCAGCTGTCTCGTTCATGATTGACATTGCAATGAATTCATCCAACACCTCACTGGAAGACAAGG
AGTGGAAGTCTGGCCGCTGACGAATGACAGATGACATGGCTTTGTTGAAAGGCATGATGGCTTTGAGAAA
CTTGCGCTTGACCCAAGTATCATCCACATCCTTACTCCCATGGTCCTTGAGTGCCACAGCAATAGCAGTC
ACCCTCCGATAGAGATCACGAGGGTCCTCGTCTTCCTTCATCACAAACTCATCGGCCTTATCAAGTACCA
CTTCATAGTTGGACCGTTGAATACTTGAGCTTCCCTTGTACAACACCATAATATGCTCCCAACAATCCTT
GGCCAAAGTGAAGGGACGCAAGTGAGGAAGATCTTCAGGTGGCACAGCGGACTGGAGAATAAACAAAGCA
GAGTGATTATATTGATTGTCCGCTTCTTCTCTTGGAGTGAGGTTGCTTGGATCATGGGGATAATAGCCTT
GCTTGATGATTCTCCACAAATTTGTTGAGCCGTGATTCAAATGAGACTTAATAGAAAATACCCAGTTAGC
AAAGTCACCTTTTACAAGTTTAGGAGGAGGACCAACAGGATTAAGACGAGGTGCGAGAACGGGTCCTCCA
TATGTCATGGGAGGTGGAACCGAAGCATATGTTCCAGTCCCATCTTTTTCGTGAGGTGAAGCAGGTTGCA
TACCTTTAGCCGCTTCCTTAGCGGAGTTGGCCTCCGAATCGGAAA
>TCONS_00014091 gene_id=XLOC_013180
ACAGCTGCAACCGCCCCAGCAGCAGCCTACCTCTGCTGCCGCACAGCCCCAGCCTGCTGGCAGTTCTTTG
TCGGCTTCGTCGTCGTCCTCCTCGAGCCATCACGACACGGTGCTCCTGCAGTTCGGCAAGGTGTCCAAGG
ACACCTTCACCATGGACTACCGCTACCCGCTGTCGGCCTTCCAGGCCTTCGCCATCTGCCTGACCAGCTT
CGACACCAAGCTGGCATGTGAGTAAATAGATTCTTAGTACGACAGCAGCAGCCATTCGGTGTTGTCTCTC
GGTCAAAATTCCACGCCGGGGCCCGGGCCCGGGCCTGGGCCTGGGAACGAACAAACCAACGTATGCATCA
AGTGCAGGGGCAAATGTCTCTGCAGCATACAACCACTGTTTGTTCAGTTTCAGTTTGCATGGTAAAAGCC
GTTACCACTGTTGGTTCTGCCTGGTAAAAGCTGTTACCAATAGGTAGGGGAGATGATGTGCTTGTTAAAG
CTGTTGATAGGGGTTTTCAGTTTCAGTTTGCATGGTAAAAGCCGTTACCACTGTTGGTTCTGCCTGGTAA
AAGCTGTTACCAATAGGTAGGGGAGATGATGTGCTTGTTAAAGCTGTTGATAGGGGT
>TCONS_00014520 gene_id=XLOC_013590
TTTTTTGAGGCGACGAAAAATGGAAAACCATTTGCACTGAATAGCCATTGTATCACTGCATCTTATTACA
GACTACACCATTTACAGACAACTGTACATACGCAGCGCAATTGACCTTCGCCCGATCTTTGGCTGAAAAC
TCAAACTACAACGACACAACAAGATTATCCGGAGCAGGAGAGCTCGCAGAACAACTAGGATTACTATTTT
TTTCTAGTATATTTTCCTCATTTATGCCAAGATCTCGGTGGATGGACACGGAACGACGAGATTCGCCGGT
CCCTTAGCGAGGCTGCTGGATGGTGCGGGGGCTGAACCTGCCGCCGCCGCCGAGGACCTTAGCAGGCGCC
TTCTCCGCGTACTTCGGGACCTCCGGCGGCGAGGCGACGTGCGCCCGCCACCACTTCTCGATCCCCCAGG
GCGCCACCTCGCCCCCACTCTTCTTGACGGCGGCTTCTTCCTTCCTCCCCTCTCCCTCGTTGCGCGGCAG
CGCCGGAGGAGGGAAGAAGGCGTCGCCGTCGTCCGGGCACTCGTCGGCGTCCAGGAGACCCATGTCGCCG
TAGTCGCGGAGCCAGCTGTCGCGGAAGGACGGCGAGGACGCGACGAGGCGCCACCACTCGGGGGAGAAGT
CCTCGACCTCCGCCGACGCCGCAGCCTCGACGGGGGCGGGGCGGCACCAGCTCCCCGGCACGAAGGGCTC
CGCCCACGGGTTCAGCCTCCCGCCGTTGCTGTCTGTCACCGTCCATTCCCATCCCATCCCATCCCACTCC
ACCAGTCCACACCGCAGCAGCACTCCAGTGAGCTCGAAACCGAGAGGGCAAGAAGAGGAGGAACCGATAC
AGCACTACAGGCAACCATGGAGGTGGTGACCGGCAGCAACGGCGGGAGGCTGAACCCGTGGGCGGAGCCC
TTCGTGCCGGGGAGCTGGTGCCGCCCCGCCCCCGTGGAGGCTGCGGCGTCGGCGGAGGTCGAGGACTTCT
CCCCCGAGTGGTGGCGCCTCGTCGCCTCCTCGCCGTCCTTCCGCGACAGCTGGCTCCGCGACTACGGCGA
CATGGGTCTTCTGGACGCCGACGAGTGCCCGGACGACGGCGACGCCTTCTTCCCTCCTCCGGCGCTGCCG
CGCAACGCAGAGGGAGAGGGGAGGAAGGAAGAAGCCGCCGTCAAGAAGAGTGGGGGCGAGGTGGCGCCCT
GGGGGATCGAGAAGTGGTGGCGGGCGCACGTCGCCTCGCCGCCGGAGGTCCCGAAGTACGCGGAGAAGGC
GCCTGCTAAGGTCCTCGGCGGCGGCGGCAGGTTCAGCCCCCGCACCATCCAGCAGCCTCGCTAAGGGACC
GGCGAATCTCGTCGTTCCGTGTCCATCCACCGAGATCTTGGCATAAATGAGGAAAATATACTAGAAAAAA
ATAGTAATCCTAGTTGTTCTGCGAGCTCTCCTGCTCCGGATAATCTTGTTGTGTCGTTGTAGTTTGAGTT
TTCAGCCAAAGATCGGGCGAAGGTCAATTGCGCTGCGTATGTACAGTTGTCTGTAAATGGTGTAGTCTGT
AATAAGATGCAGTGATACAATGGCTATTCAGTGCAAATGGTTTTCCATTTTTCGTCGCCTCATCTTTGGC
GCTGTGATCTTTTAAACGTTGAAAGATGGATCATGACCCACAATGCTGCGTATACATT
>TCONS_00014578 gene_id=XLOC_013647
GAGAACTGAAAAATATTAGAAATTTCAATTTCTAGGTTCGTTCTTGACACCACATATTATAAGGCAACTT
AAATATTCTAAACTGGAAATGATATATTATTTATTCACCATTATGTATCGACTTTATTGGACACTCGTAC
ACATTCGCACGGCCATTATTACATGGAAAATGGAAGCGGTACAACAAATATCATTGTGGCATGCCATGGC
GCATGACAAGCATGCATGCGTATGGTAGAGCTAGGCCATCATGGGCAGAAGACGATATTGAACCTCCTGT
TGCCGCTGCAAGCTTTGGTCTTGGGCTCCGGTGGCGTGTGATACGCGTCGGGGCAGTTACGGTCGCGGCA
CTGAATGTTGACGCCGGTGCTGCAGGAGAAGTCCATGGGGAGGTTGTACCCGTCGATGACGGAGATGTCG
TAGAAGTCTGTGCCGCCACCGAGGGTGAACTCCGCCAGCGTCAGCGGGGGCTGGCCGGACAGCGTGCAGG
ACAGAGCGCCACCACAGTCGCCGGTGCCGCATCTCCCGCTGTTTCCGTTGAAGCTGCAGTCCGTGCGGCC
CCAGATCCTGGCGGAGCTGGTGCCGTCGGGGATGTCGAGGTTCCATGTCTCGCCGCCGTTGAGCTGCCGC
CCGCCGCCCACCGGGGTGGCCGCCGGCCACACAGTGAAGCTGCAGCGGTTCGTGATGGAGAAGCTCCTGG
CGCATACCACAGCAATCAAGCAAGCCAAGAAACAACAATGGCCGCCTCGTCGTCGGCGCTCATCATTCTC
CTTGCCGCAGCCCTGACCGCGGGGGCTAGCGCCAGGAGCTTCTCCATCACGAACCGCTGCAGCTTCACTG
TGTGGCCGGCGGCCACCCCGGTGGGCGGCGGGCGGCAGCTCAACGGCGGCGAGACATGGAACCTCGACAT
CCCCGACGGCACCAGCTCCGCCAGGATCTGGGGCCGCACGGACTGCAGCTTCAACGGAAACAGCGGGAGA
TGCGGCACCGGCGACTGCGGTGGCGCTCTGTCCTGCACGCTGTCCGGACAGCCCCCGCTGACGCTGGCGG
AGTTCACCCTCGGCGGCGGCACAGACTTCTACGACATCTCCGTCATCGACGGGTACAACCTCCCCATGGA
CTTCTCCTGCAGCACCGGCGTCAACATTCAGTGCCGCGACCGTAACTGCCCCGACGCGTATCACACGCCA
CCGGAGCCCAAGACCAAAGCTTGCAGCGGCAACAGGAGGTTCAATATCGTCTTCTGCCCATGATGGCCTG
GCTCTACCATACGCATGCATGCTTGTCATGCGCCATGGCATGCGACAATGATATTTGTTGTACCGCTTCC
ATTTTCCATGTAATAATGGCCGTGCGAATGTGTACGAGTGTCCAATAAAGTCGATACATAATAAAGGTAA
ATAATATTATCATTTCCAGTTTAGAATATTTAAGTTGCCTTATAATATGCGGTGTCAAGAACGAACAGAT
CG
>TCONS_00014884 gene_id=XLOC_013939
CTCTTCCGATCTCAGCCCACTTAGCCTGAAGTAAAAGGGATTGGATGAAGCCTTGGATCAAAACTTTTTC
AAAACTAGTACTCTTATTTGAACTTCCTTACAATCATCTAGCTACAACTACACACATATCCCCACCTCCT
TATAAGGGAGGGGCTTTCAGCCGCAGTCTCTGCCTCCCCACACTCCTCTTGTCTCCAATATTTCCGTTGA
TGTTCTGAACCATCCTCTCTTGCTACCACTGTATAATGATGCCTAGACATCAATGCAGAGAACGATGGTT
CTCCGGTTGTCTGACCACTCACTGAGAAGCACCCAGCAGCAACAGCCGGCTAGGCCACCGTACGGACCCC
GGAGCAGCAGACATGGCATCCACGATCATGGCCGCCGCCTCCCGCGCCGTTGTCGCCAAGACGCCGTTCC
TCAGCGGCCAGGGCCGCGCCGCCAGCGCCAGCCCCCTGCGCGACATCGCCGCCGCGACCAACGGCAGAAT
CACCATGGGCAACGACTTGTGGTACGGCCCGGACCGCGTCAAGTACCTGGGCCCCTTCTCCGCGCAGACG
CCGTCGTACCTTAACGGCGAGTTCCCCGGCGACTACGGCTGGGACACCGCCGGGCTTTCTGCCGACCCGG
AGGCGTTCGCTAGGAACAGGGCGCTAGAGGTGATCCACGGCCGGTGGGCGATGCTCGGCGCTCTTGGGTG
CGTCTTCCCCGAGGTGCTCCAGAAGTGGGTGGGCGTCGAGTTCAAGGAGCCCGTCTGGTTCAAGGCCGGC
TCGCAGATCTTCTCTGAGGGTGGTCTCGATTACCTTGGGAACCCCAACCTTGTCCACGCGCAGAGCATCC
TTGCCATCTGGGCTTGCCAGGTCGTGCTCATGGGCGCTGTCGAGGGGTACCGCGTTGCTGGTGGCCCACT
TGGAGAGATCGTCGACCCACTATACCCCGGTGGCAGCTTCGACCCCCTTGGCCTTGCAGACGACCCCGAG
GCGTTTGCCGAGCTCAAGGTGAAGGAGATCAAGAACGGTCGTCTTGCAATGTTTTCCATGTTTGGATACT
TTGTGCAAGCCATCGTCACTGGTAAGGGCCCGCTCGAGAACCTCGCTGACCACCTCGCCGACCCCGTCAA
CAACAACGCGTGGGCCTTCGCCACCAACTTCGCCCCCGGAAGTTAAATGTGTTTAGCAGCCATCCGTCTG
TCCATCGGACGAGATATGCATGTGTACTTGTACGTCGTGGATCAACGTGTAGCTGCACGTACTTTGTGTG
TTTATTTGTATCATCATCATCGAGCGAGCGAGATGCCCTCTCCCTAGCTGTGCGCAATGTAAATTAATTG
AGCACAAGGTGTGCACGAGCGAATGGATGGAAGGATTGTGTGTCAAAAAAAAAAAA
>TCONS_00014920 gene_id=XLOC_013972
CCGATGGGCTCGTCACTGGCGATCAAGCTATCGATCCCTGTGATTGGAGATATGAGCTGCTGCACGGTGA
GTATGGAGGTTAAGCTGGCAGCGTAGCTGGATTGGATGATGAGGACCACGATGAGCCATATGATGCCAAC
AAAGCGGCCGAGGGTGCTTCTCGTGTCCTCTCTGTGCGCGAAGAACAGAGTTGAGAAACTGAACCAGAAG
AAAGAGACAACTCGCCCCACACGAAGCACACACAAATCAAGCCAAAAACACGAGACACGCAGCGCAAACT
CACCGGAGGGTAGTAACAAACCACAGCCCAAACGAGCTCCACTCCATGGGGTTCTTCGCCGGAGCCGCGC
GTTTCCTGGTGCTCCTCCAGATCGCTCTCTTCGTCATCTCTGCCGTGATCATCAGCGGCCCCGTCTGCAA
CGGAGCCCGCCCAGGACTCGGTGGTGGTGCTCTGGACCCCGGTAGTCCTGTGTGCGTCGGTGGACGGTGC
GCGCCTGGCCAGCCCTACACTCGCCCTGGGTGCGGCACCGTGTACAAGTGCCCACCAGGTGCTCAGCCCT
AGCGCCCGCAGACCCCGCCTCCCCAACAATGGAGTAATCGCACTCCCACGGCGTGGATGCATGGCTCTGT
CTTGTTCGCAGTACCAGTTACTATCAGGATCTTATACTGAACCTAATATCATCTCGTGTGGGCGCACTGA
TATGAATGATGGTTCGGTTCAGAAATAAAGATGAACGGTGTTCCCATCTAGTATTTGCCAAAATAAAGAT
GGGCAGTGAGTGAGCACTGTCTTGTTACCTCGACTCAATCTTGCTCCAACGGGGTTCTCCTCACGCTATT
GTACTCTAGGCATGAAGGTTGCACGCCAACGTCTGCCTATACAATTTGCTTTTTTTTTGGTTTTGTTTGC
TTGCGAGGGTCTGCCTATATAAATTAAGCATTATGTTTCTTTAAACGAAAATTCAAGTGAGGTGATCGAT
CTCTCTTCGTGGTTGCGGTGCACAAAGAGCGAGAGAAAATGAGATTTACAGGGGTAGAAAACGTTGGATA
ATTCAAGGAAAAAATGGTGGTGCTAAAAAAA
>TCONS_00015044 gene_id=XLOC_014088
AAAATATCAAAGCAAATGTATTTTTTTGGTACTAGACCATGACGCTCTATGGGTACACAATGTTTTCTAG
TGGCTGATGGCGGAAGCGGTTTGCAGATCTCCAGCGTCTATGGGACTCCATTTCCCACAGGAATAGATCA
CCTGGATAATTCCTGTCTCACATGGCTGCTGTCTTTGGCGCCTAGGTTCCGGGCTGTCGTCGGGACGCTC
CTCTCCAAACACGCAATCTTTCATACCCCAATATGCCTCCGTGACCATGCTCGTCCTACGAGATGTCAGT
CCCCAAGGTCATGTCTTTTCGAGACACCCACTCTTCTCGGATCCCATCCGGTAGGCATGTGTGGCAGAAG
GGAGTGACTACTAGCACATGCATCTCAATATGCAACAGAATTAATCTTTCACCATGTACTCATGTGCATG
ATCATATCACCACATGAAATACCATCACTTATATTAACAAAAGGATAATGTTTCCTTCAACATATCACAC
ACAACAATAATAAATCCAAGTTCAGAATGTTTTCATTCAAGGTGTAGAGGGATGAGGTGCACATCAAAAC
TTTCTGAAAGTTTTTATCTCGCTCTCCATATCCTATTTTTGAAAATATTCTAATTAACATATAATTTAAA
AACAATACAAAAAGTTATCTTAGAAAATTTAGAAATAAATCCTAAAATAAACTAGGTGAAATTTGAGAAA
GATAGGAAAATGAATCGAATCATTTGGAGTCTTATTTTACAAATTAGAGCCAGTCAAAGATTGGTCAAAG
TTCTGTTTTTGAATAAATCATAAAAGAAAACGATTTGGCTCGGATTACGCTTTCACAAAAAGGAACACGT
ACTTCCGCGAATATGCCTTCACTTAAGGCGGCTCTCGCTCGGCTCTGTTACTAACGTGTGGGGACCGCTG
GACAGGTTTGACCCTCGTCAAACTGGTCATCTCCTTTCTCCAACCGAGAGGAGAAGAGTCCTCTGGCGAT
GCTCGCGGGCGATTGGGGCCACTACTCCCGATTCTGGGAGCACCAATGTGCTCGGCGTCCCAAGGCGATC
CGCGGAGGTGGGGATTTGGTCGTAGGAGAGCCGGGAGGCTCTGGCGTCTACGAGGCCGGTGGACGGCGGC
GCTGGTCCGCATGGAACCTTTGCGCACAACTCTTCTCGAGTGAAAATGAGGGGGGGAAAGGGATCGCGAT
GTCAGGGC
>TCONS_00015046 gene_id=XLOC_014090
AAGAATTGTAGTGACCACTTTGGTCTTGCAATAACCGGGACCCAAGTCTACAACCACCTCCGCAAGTCGC
GTGCTAGGTGGGTGAAGATTAGTAAGCTTTGAGACATTAGTGGGTCACTTTGGGATGATACTAACTGTGT
CATATCACTGAAGGAAGAGCACTATCTGGGCCATATCAAGGACCATCCCAAAGATGTTGAGTACCTCAGT
GTGCCTTTAGAGAACTATGTTCAAATGCTTGCTATCTTTGGGACTGGTATTGCTACAGGGAGGTATGCAA
TGACATCTAATGAGGCTCTTGGGGTTGCTTCAATGGTGGGAACCTCCCCATCGGTTGTCAACATTGAAGG
TTCTGGTTTTGAATTTGTTGTTGATGGGAATGAACCTGACTCGAGTGCTACTGCTGCTGCTCATGGGGAA
GCTGCTGTTGCTCATTCCACTGGTAAAAGGAAGAGGGCTAGCCTCATGAGCGAAGAAGAAGTTTTGGTCA
TGACCAACATGTCTGAAGCAGTCCGTGAAGTTGCTAATGCTATCAAGTCCACTACAGAGGCACATCCTGA
ACTTTATGATGCTGTGATGGAGCTCCCTGGTTTTAGTGAGGATAATCTATTGATTATCTTGGATTATCTC
AATGAGAGTGCCAACAGGGCTAGGAGCCACTCATTCGTG
>TCONS_00015682 gene_id=XLOC_014709
CCTCTCCCCGCTCACTGCCCCTGTTGCTGCGCTCGAGCGCATCACGTCGACCCTGGTCCACCCTGGCCTG
TGCCCAGGCCGCTGCCACACCACTCGCCGCCGCGGTCGGCCTCAACCACCACTGTTGTCGATCTCAACCC
ACCCGCCTCCGCGGCCGTACCTCTGCCCGCTTACTGTCCCCGTTTCGGCGCTCGAGCACAACTTCTGGAT
CAAATCAATGCGACAGCTATAACGACTTGGGATGATGCGTCTGCTCGATGCAGAACGGCGGCGGTGCGGC
GTAGCGAAGTACTTGCAGGCGGAGGCGGGCCTCCATGGCTCACACGGGGAACTCCGAGGTTATGGCGCGG
CAACGGCGACTCCTTATGGCCAGATAGAGGTGCCTAACCCTTGCTCCCCTCATCGTATCCCCTCCTCCGG
CAGGAACTCATCATCTGGTGAGATCCCCTCCCCATGCCTCCAACCGTGTGCCAAGCACCGGCAAGAAATT
TTGTTTTGTGGGGATTTGTTTGCTGATTAATGAATGTATTAAATGTAAGATTGTATTGTTGTAGAGACAG
AGAATGGAACACCACCTTCAGTTTGTCATCTGATCCCACATTCTCTACCCCATGAGTGAAATAAGATAAC
AGTCCATTGATCAATTCACGTAGCCTCTTTGTTTTGCTTTGCTTGTCCCGCTCAATTTCTCATCATGGTG
GAATTAACAATGGACGGGTTGATTTCTCAACAAAATAGGATAGGACTGACTACATTAGTTAGTTAGCTTA
TTATTTTAATAAATCAAAATGATTATAAAAAGATTAAAAGCGTGTGGTATTTTTTTCTTCCGTTGCAACG
CACGGGCTCTTTTGCTAGTAATTATTTAGGAACAGAGAACTATTTAGGAAGGAGGGAATACACCATACGT
ATAGGGTACAGCCATACAAGTACGGGCGGCTTCAGTTTTTGCCGCCACCGTCCTGCTTCTTCTCCGTCCG
TCCACCTCGGAATCCGCCGCGCTTGTTCCAGCCAGCGCCACCATCTTCGCCGCCAAACGCTCCTTCGCCA
TTATAACCACCAGCACCATTGCCACCATAGCCACCGGAATGTCCACCGTACCCCCGATCGCGTGGACCAA
ACGTTCTTCCGTTTCCTCCGCCACCGCCTCTTCCACTGCCACCACCTTCGCCCCCGCCGCCCGCATCACC
GCTGCCACCACCGTAACCGTATCCGAAGCCGGAGCCCTTTCCACCCGGCCCAGCAGCCCATCCCCACTCG
TACTTCCAG
>TCONS_00016363 gene_id=XLOC_015377
CGGGCGTCCATTGGCGGGCTCCGCAGCAGCCGCAGCGACGTTGACGTCTTGCCTCACCTCAGCAGGCAGC
TTCAGCAGCTCCTCTCTCCTCATGATCGGCTTAGAGGAGGCGGTAGAGGGGGCTCCATTGAAGGAGTGGA
CGAATTCCTCGACGGGGACGGCGAAGGCGAAGAGTACGACCGCCCCGACGAGCAGCGCACCTGTGCCCAC
CAGTGTCTGTTTGAGCAGGTTGATCACCGGCTTTACCTTGTAAGATCCCAATAACCTGTCGCGAGCCAGC
ACCTCTGCTGGCTTGACCCACATTTGGCCATCGTACCATCCGGTTTCCTCGTAAGGCACAACTGCCGACA
ATAGCCTGTCGCCAACGTAGCTCCAACCCAGGTAAATCCTGAGAACCACAAGAGATACGAGGAGCAGGGT
CCCAATCCCAGCAGCCAGCACAAACTTGAGCGGATCCTTTCCGGGACTGAAACTTGCGGCTGAGATTGGG
GCCGCCAGAACTGTAAATGTGACCAGGCACAGGCTGCCTAGGCGCATGAAGAAGGAGCCTGGACTGAGCT
CTGCCCACGAATACAAGGTGCTCTCCTTGAGAGCGGAGTACTCGTTAACCGGTCTTTGCTCGTATGGGAC
TCCGATCTCCATCCTGGGGTCCCAGCTCAGGCCGCCCCCGGCGAAGCGGCTTCGGCTGCTCTCCGGCTCC
TCCTCCTTTAGCGCCATCGCCACCGCCACGCCCCTCAGCCTCTTTGTCCTCGTGGACGCTCTGCCGCCCT
GCGGAAAGGCTCCGGCGAACTGCCGTGGGAATGCTGTCCCGCCATGGTCGTGCCCAAGAAGCAGCGCCAC
AGGCTGGACGGTGGTAATCTTCAGGCGGAGCAACATGGAAAAACTCACGCCTATTATCTTCTAGCCACCG
CGGGCGCTGAGCTCGATGGTGCTGCCGCTGGTGGAGGCGATGCCGTTCGTGTCGCGGACGGCGAGGGTGA
CGGTGTCGCCATCGGCGGGCCTGCGGTCTGAGGGGGCCGGCTGGTTGAAGATGCCCCAGGTGAAGGAGGA
AGCATCCGAGAGCACTTGCTTGGCGTAGGCGGCGCCGTACTCCCTGTCGAATCGCTGGCCGCCGGCTGTG
CTCGACGCCTCGTTCGTCACGTCGAACGTGACCGCGCTAGCCGTGGCTGCCAGGGCCAGGAGGAGGACAG
CGGCTGCTGCGATGGATATCTTCATCTCGTCTGGGTGCCTTGGTGAGTGGTCGGAGATCGGA
>TCONS_00016613 gene_id=XLOC_015627
CATCAGTTGTAGTACCTGGAGATTATAACCCATAAAAAGATTACTGTAACGTAGTAGAATTTTTTCGATA
ATAAAAGTGATTCCCTGACAGTACATTTCAACTGTCAAAAGAATGAACAAAGTAAGCATCTGCATTTGCG
GCGAACATATAAGTAACATACTACGTATATAAGAATTACAAGTAAATATCATTGATAAGGAGCAATGTGC
AACAATGAGTAATTAAACTTCACCGCAGAATCCACCTGCCAGAATAGTTTCATAAGTTTTAACATCACAC
TCACTGAATCGAGGTACTAACATAGCAGCTTGTGAGTAACTGGGATGTCACTAAACAATGCAAACAAAAT
GACAGATGAATCGATTATAGAGGGGGGGTTAGCAAATGGCATACTGTTTCAGCATCTATAGGATCCATCT
CTCTCAACTTCTGCAAATGTCCTGTTGTATCTGGATCAAATACGCCCCCAAGAAAGTTGTATACTTGGGC
AAAGTCTGGCATGGCATGCAGTGCTGGAAGTATAATCTCTTGCTCAGTCGCATCAGAAGTTAGCCAAGCT
TCTTGCTCAATCGCATCGGAAGTTGGCCAAGTTCCAGATTGGCACTCTACGCTACTAGAGCTATTATTTG
CAGCGCCTAAATCTTGTGTATGTCTTGGGCTATAAGGTTGGGTAAGAACATTGTCCCAGGAAGGAAATGT
GTCGTCTGCACTTGAGTTTGTAGCAACAGTAGGTGCATCCATAGGTACAACGCATCCTTGTTCCACGATA
TGAGGAGGTTGTTGTGGTAAGTCAACTTCAGAGAT
>TCONS_00016627 gene_id=XLOC_015641
CCGCCTCCGCCGCCGCCCGTCCCTCCGCGCCGCCTCCACTGCGGCGCCCCCGTCCCCCGACCTCTCCATC
CAGCTCTCTCCCCGCCCTTCCCCGCGCTCCTCGCCTCCCGTAGTACCCTCCCTCGCCCGCGACCGCGCAG
AGGACCTGCAGGCCGAGTCCCGCGCCATGACCCGAGCCGCTGCCGCCACCGTCTACACCCCCGAGCTACT
CGCCTCCCGCTACGGCTCCCAACCTTTCCAGGTGGCGCTGAGAGCGGCGGAGGTGCTCTCGAAGCTGGGG
GCATTCGGGCTAACGCTGCTGCTCGACCAGCAGAGGGGGGAGTCGTCCTCATCAGCGAAGAGGCGTGCCA
GGGCGGTCGAGCTGCGAACCATACTGACAAGGCTTGGCCCGACGTTCGTCAAGATTGGACAGGGGTTGTC
CACGCGGCCTGATCTCTGCCCGACTGAGTATCTTGAGGAGCTCTCCGAGCTGCAGGAAGGCCAAAACGCA
CGAAGGTTTAAAAAGTTATATGCTGACAAGCAAGACATATTGGTCCCTGATATATTTTGGGATTACACAA
GTGCAAAGGTACTGACAATGGAATGGATTGAGGGTGTAAAACTTAATCAACAAGCTGCCATTGAAGGCCA
AGGCTTGAAGGTCTTGGACTTGGTGAACATTGGTATCCAGTGTAGCCTAAGGCAGCTACTAGAGTATGGT
TACTTTCATGCTGACCCGCATCCTGGTAATATTTTGGCAACACCTGAAGGGAAGCTTGCTTTTCTTGATT
TTGGCATGATTATTGAAACCCCAGAGGATGCAAGGGTAGCCATCATAGGGCATGTCGTTCACATGGTCAA
TCGGGATTATGAAGCGATGGCTCGTGATTATTATGCACTTGATTTTCTGAAACCTGAAGTGGATGTTTCT
CCAATCGTACCTGCCCTCAAGAATTTTTTTGATGATGCTTTGGATTCAACAGTGAGTGAGCTAAACTTTA
AAACCATAGTGGATGGCTTAGGTGCTGTTCTTTATCAGTACCCATTCAATGTACCGGCCTATTATGCATT
GATACTGCGATCACTCACTGTGCTGGAAGGTCTGGCGCTCTATGCTGATCCTAATTTTAAGGTGCTTGCT
GCCTCATATCCTTACTTTGCTAAAAGATTACTCACAGATCCCAATCCATATCTCAGAGATGCTCTGATTG
AGCTGCTATTCAAGGATGAAAAATTCAGGTGGAATAGGCTTGAAAATCTTCTTGTTCAAGGACGCCAGGA
TAGAGAGTTTGTAGCGAAGGATGCGCTACAACCGGTTTTGAAACTTCTACTTGGTCCAGATGGGGAGAGC
TAACTACAGCAAAGCAAGGGAGCACCACAACCTCGTATTCAGATTTCTTGATAGACAGGATCAGATTAAC
ACCAGAAGATGATGCAGGCCGCCGTTGCTTTGTCGGCCGTGCTGCCCGTCGCCCTAAGGTGCAGGCCGGC
GGCGAGGAGGAGCAGCAGGGCCACCGTTGCCGGCGGCAGAAGGATTGTGGGTGGCGGCGGCGTCCGTGCG
TCGGCCGCGGCGGCGCCGGAGGCGGACTACAGCTCCAACGTCTCGGTGTTCCCCATGGAGGCCTGCGACC
TGGTCGGCGGCGAGGCGTGCGACGCGCAGATGTACCCGGAGACGAAGCTCGGCGGCGGCGCTGCTGCTGC
TGCTGCCGTCGCGAGGGCGCCGGAGGTGGAGAGGGAGTACCTGGCCTACGACGAGCCAAAAACGGTGTTC
CCGGACGAGGCGTGCGACGATCTTGGCGGCGAGTTCTGCGAGGCGCCATACCAAACCAGCAAGTAGCTGC
TAGTAGCAGGAGTATTATCCATGAAGTTGCACTTGTTCTTAGCAGGGATCCATCGATGTACATCATGGGA
AGCATAAGCAAAAACATGCTGCTACGCCGTCTGTACTGTATTGTACATAAACGAAATGGAGCCATTACTT
TGTCGTCGGATTAGTTTGTGTTCGTCTAAAATTCTTAATCCCTCTGTTCCAATGAACTTAGAGAAACCAA
GACTAATGGAGTACTAGATAATTGTCCATGCTCTGAGGGGGCATAAATATTCTAGTAATATGATTTACCC
GTTCAAACTAAAAAAAAA
>TCONS_00016705 gene_id=XLOC_015718
CATAAGTTTGTCGCTAATCTGAGAACTGCGTGGCAATGGTTTTTCGGCTTTTTCACTGTTCTGATGATCC
TAACAAATTGCTAGATTGACGCAAGACAAGACAATGAAGATGGTCAAATCTAACAATACTTCTCCATAGA
ATTCTCATAATTTACATCATGGTAGTACAAATCAAACCACACAACCTCACACTTCAACATGAGTAGCTCC
AGGACACCTTATTTGCCGGGGACGAAGTTGGTGGCAAATGCCCAGGCGTTGTTGTTGACAGGGTCGGTGA
TGTGGTCACCAAGGTTCTCGAGTGGGCCCTTGCCGGTGACTATGGCCTGGACAAAGAAGCCAAACATCGA
GAACATGGCAAGGCGGCCGTTCTTGATCTCCTTCACCTTGAGCTCGGCGAACGCCTCGGGGTCGTCGGCG
AGGCCGAGGGGGTCGAAGCTACCACCGGGGTAGAGGGGGTCGACGATCTCGCCGACAGATCGGAAGAGCG
TCGTGTAGGGAAAGAGTGTAGATCTCGGTGGTCGCCGTATCATTAAAAAAAAAAA
>TCONS_00017404 gene_id=XLOC_016410
CGATCTCGAATATCGACATCTGAGATGTCCTACTTCATCATACACTTTATTTATACTGTACTGAACTAAA
GCACATGCCACTCGCATGCCTACACCACAGGACGGGTATAAATATAAGAACTAATGTGTCCAGAACAAAA
AATATAATTACACAGCGAAGCCAGGAATCCTGTACAAGAAAGCAGCAGTTCAACAGGGCCGGGCCTTGCA
GCCTAGCGTCAGCGAACCAATTTACAGGGGTGGTTGCCTAGGTTGCAAGACTCTGCAGAAGAATCCTCGA
CGGAATCTGCAAGCTCGTTTCCAGAAGATGCCTTGGACAGAGCTTCCACAAAATTGCAGCCTTTGGTGAC
GTTAGTGCTTCAGAAGGACCGCGGTCTGAGAAGATCACTTTCAAGTATCGCAGTTAAGAACGCTTTCCCT
CCGATTAGCTTTGATCATTTTGGCGATTGGGCTTTGGCTAGTATCACTTAGCAGATTGTACAGCTGTTTT
TTGCCTGGCAAGTACTCTCTCAAACTCAGCACAAGCTTCAGGAGAGTCTTCTTCGCTGGGTGGCACCAAC
TGCCAGAAGAGTGGCAGATATGCCTCCCACTCGCTCAGAATTTTAGCACCTTTCGTGCTGCCCGTTTTTT
CAACATAGGCCTCAATCAAGCCCTTGAGCTGCATCTGCCCAGCTGGAGCATTAACTCTCTGCATCTTGAC
AATCTCCTTGTTAACCTTTGGGACTAGTGTATCATCTTCATCCAACATGTAGGCTAGGCCACCGGTCATT
CCGGCTGCAACGTTTCTTCCAACTTTGCCGAGTACAACTACACATCCACCAGTCATGTACTCGCAGCAAT
GATCTCCTGTGCCCTCAACCACTGCTTGCCCAAGAGAATTCCGAACTGCAAATCTTTCTCCTGTCTTGCC
TCTCACAAATACTTGACCACCCGTAGCTCCATACAGACAAGTATTCCCAACTATAGCAGCATCCTCCGGA
ACAAATCCTGTATCATCTACAGGAACTACAACCAGCTCTCCACCAGCCATACCCTTTCCCACATAATCGT
TGGCCTCTCCTACTAGGCGAACATTCATGCCAGGTGTCAGAAAACAACCAAAGGACTGTCCTGCACTACC
GGTGAACGTAATGTTCAGCTGGCCTGCAAAGCCTGTGTCTCCGTACTTCTTAGCAATGGCACCAGCTACA
CGGCCGCAAACAGCCCTATCAACATTATAAATTGGATATGTCTTCGAAACCTCTTTCTCATTCTCAATTG
CATCGGATACCTCAGGATCTGCAAGGATTGTCTCGTCAAGAACAGGGCCATTAGAGTGGACGTCCTGGCT
CCTTATCTGAGAGCTGCTCCATTTGGGTAATCCAGAATTCATTAATAGGTATGCAAGATCAATGTGCTGT
GTTTTCACCAAAGAGATATGCTTTGGCTGAAGTAAATCTGTTCGCCCAATTATGTCATCCAGTTTCTCAT
AACCCAACTGGGCTAATGTAGCTCGTACCTCCTCCGCAACAAAGAGGAAGTAATTCACAAGATCACCAGG
AACGCCAGGAAACCTAGCGCGTAGCTCTTCTCTCTGACTAGCAACTCCAACTGGGCAATTGTTTGTGTGG
CAAATGCGTGCCATGACACATCCGGTAGCTATCATAGCTACAGAACCAAAACCATATTCATCAGCACCCA
TGGCAGCAGCCAAAAGGACATCTAGCCCACTCCTGAATCCGCCATCCACCCTAAGTACCACCCTCTCTCT
CAGTCCATTTTGTATGAGTGTCTGGTGTGTTTCTGTAAGACCAAGTTCCCAAGGACCCCCAGCATGCTTG
ATTGAGCTAATTGGGCTAGCTCCAGTACCACCATCATGACCTGATATCTGAATTACGTCTGCATTTGCCT
TAGATACTCCAGAGGCTACAGTTCCAATTCCTGCTTCAGCTACAAGCTTTACCGACACCTTCGCTTTAGG
ATTGATCTGATGTAGGTCAAAAATCAACTGCGCGAGATCCTCGATAGAATAGATGTCGTGGTGTGGTGGT
GGGGATATGAGAGGAACGCCAGGTTTGGAGTTTCTCAACCGAGCTATGTATGCACTGACTTTTTTCCCTG
GAAGTTGACCCCCTTCACCAGGCTTAGCCCCTTGTGCAATCTTTATCTCAATTTGTTCAGCATTAACTAA
AAATGTTGGTGTGACACCAAAACGTCCAGACGCAACCTGCTTAATGGCACTTGTGGCGGTGTCCCCGTTC
TGAAGACCTTTGAGATGAGGAAGTGTCGCAGAATATCCATCAACAACATCTGTAAGGGGACTCCAGCGGA
TTGGGCCTCGCACCACCTCCTCCATCACCTCCCTCCCTGCCCTCAGTCGTCAGCCGGGTTCCTCCATCCC
TCCCGCCATGGCGCTCCTCACCGATCTCCTCAACCTCGACCTCTCCGGCTCCACGGAGAAGATCATCGCC
GAGTACATATGGATCGGCGGATCTGGCATGGATCTCAGGAGCAAGGCCAGGACCCTCCCCGGCCCGGTCA
CCGACCCCAGCAAGCTGCCCAAGTGGAACTACGACGGCTCCAGCACCGGCCAGGCTCCCGGAGAGGACAG
CGAAGTCATCCTCTACCCCCAGGCCATTTTCAAGGACCCGTTCAGGAGGGGTGACAACATCCTTGTTATG
TGCGACTGCTACACACCACAAGGTGTGCCAATTCCCACTAACAAGAGGCACAATGCTGCCAAGATCTTCA
ACAGCGCTAAGGTTGCAGCTGAGGAGACATGGTATGGTATTGAGCAGGAGTACACACTCCTCCAGAAGGA
TGTGAACTGGCCTCTTGGCTGGCCAATTGGTGGCTACCCTGGTCCTCAGGGACCATACTACTGCGCCGCC
GGTGCCGACAAGGCGTTCGGGCGTGACATCGTGGACGCCCACTACAAGGCGTGCCTCTACGCCGGGATCA
ACATCAGCGGCATCAACGGGGAGGTCATGCCCGGCCAGTGGGAGTTCCAAGTTGGGCCGTCCGTCGGGAT
CGCCGCCTCCGACCAGCTGTGGGTGGCGCGCTACATCCTCGAGAGGATCACAGAGGTTGCCGGGGTGGTG
CTGTCCCTGGACCCGAGGCCGATCCCGGGTGACTGGAACGGCGCGGGCGAGCACACCAACTACAGCACCA
ATTCCATGAGGCAGGCCAGCG
>TCONS_00017576 gene_id=XLOC_016578
TAACGATGAACGCCTGAAGAGATAGACAAACAAACATCTATGCTGCCACATTAGTAGGAGACCAGAAAAG
AAACAACAAGAGCTTTACAGAGAGCCTTGGCATCACCCACCCACACCCTCACCCTCCAACGCAGGTAGAG
AGAGAAAGAGAATGGCAGGCCAAGGCGTTGCCTCCATGTTGGCTCTGGCATTGCTCCTCGGAGCCTTCGC
CTCCATCCCACAAAGCGTGGAGTCCATCGGGGTGTGCTATGGCATGAGCGCCAACAACCTGCCGGCGGCG
AGCACCGTGGTCAACATGTTCAAGTCCAACGGGATCAACTCCATGCGGCTGTACGCTCCCGACCAGGCGG
CGCTATGGCATGAGCGCCAACAACCTGCCGGCGGCGAGCACCGTGGTCAACATGTTCAAGTCCAACGGGA
TCAACTCCATGCGGCTGTACGCTCCCGACCAGGCGGC
>TCONS_00018150 gene_id=XLOC_017149
GTAAATCTCAATTTCTCTCCACCCTTGTGCACCGCACCCATGAAGAGAGATCGATCACCTCACTTGAATT
TTCGTTTAAAGAAACATAATGCTTAATTTGTATAGGCAGACCCTCGCAAGCAAACAAAAAAAAAAAAGCA
AATTGTATAGGCAGACGTTGGCGTGCAATCTTCATGCCTAGAGTACAATAGCGTGAGGAGAACCCCGTTG
GAGCAAGATTGAGTCTGAGGTAACAAGACAGTGCTCACTCACTGCCCATCTTTATTTTGGCAAATACTAC
TAGATGGGAACACCGTTCATCTTTATTTCTGAACCGAACCATCATTCATATCAGTGCGCACACGAGATGA
TATTAGGTTCAGTATAAGATCCTGATAGTAACTGGTACTGCGAACAAGACAGAGCCATGCCCCATGCATC
CACGCCGTGCGAGTGCGATTACTCCATTGTTGGGGAGGCGGGGTCTGCGGGCGCTAGGGCTGAGCACCTG
GTGGGCACTTGTACACGGTGCTGCACCCACGGCGAGTGTAGGGCTGGCCAGGCGCGCACCGTCCACCGAC
GCACACAGGACTACCGGGGTCCAGAGCACCACCACCGAGTCCTGGGCGGGCTCCGTTGCAGACGGGGCCG
CTGATGATCACGGCAGAGATGACGAAGAGAGCGATCTGGAGGAGCACCAGGAAACGCGCGGCTCCGGCGA
AGAACCCCATGGAGTGGAGCTCGTTTGGGCTGTGGTTTGTTACTACCCTCCGGTGAGTTTGCGCTGCGTG
TAAGGCATAATGATGGCCTGTGAGCGAGAGGGAGTGGTGATTAATCTTGATTAGGGTGTGATATCAAACT
GCTAGTAGGAGTTGTCAGTCTGTAGTTTGTACATGCATAGTCACCTGATGCGTGATCGCCGTGATACAGT
TTAGTGATTAGGGGACGATGGACCGGAGAGTGAGAGGTGTGCCGAG
>TCONS_00018477 gene_id=XLOC_017462 ref_gene=MLOC_33 ref_transcript=MLOC_33.1
GGCTGGTTGGCTGGAGGCAACAATTGCAACCTGGTTTGTGCCGGATCCAGCGGCGATTTGGTGCAAGTAC
AAGCGCAAGTTTATCTCAGACTCACAAGGAATAACGCAAGACAGGGATGGAGTGGCCATGGATAGAACGA
AATGCAGGACCAAAATGACGGACAGGACACGGCTAGAACTGGCCATGGCTAGGATTTTGGCTCCCACAAA
GATGGTAGGAGGTGTCTATGATAAGTTGACTCTTTCCTTTGTTGTTGGCTGTGTGAGAGATACTCAAGTC
TAGGGGTTCTATTTATAGTGCATTAGTGCTCGAGGACTAGCAAGTTGGTTCCATATCCTTCAGGACCAGC
TAGCAAATGTGGACGCTTTTTTTCATTTGGCTGGCCTTTCGATTTTGG
>TCONS_00019476 gene_id=XLOC_018069
GAAAATGAAGGTGGACGTGTGTGGTCAGCATCCATACGTGGCTGCCTGCTTCATCGCTTGCAATCGTACT
ACTACCTACCTATGCAGTTCAAGTCATGTGTTGTCAATGTAAGTGTGATGTTTACACTAGTCTATGAAAG
GCAGGGCAGACGAGGGTAGTGTGCCAAGTAACAGTGTGTCATTATAGGTGTAAGTGTTGAGAATAAGACG
ATTTTTGTTCACAAATAGTATGGTGTAATCGGTGTCATATTCGTATTGAGTACATTTGTCAAGTTGGTTG
CTAATTCACGGATGACCCACATTTGCTTTTGCCTTGTGAATCCGTTCATGACTCGACGGGTCGTCAGGAG
ATCAACTTCATCATTTTTATTGGAGCCATCACCGTTTGTCACGCAGTTTGATTATGTAAATTGAAGTGTT
TAATTGATAGCGAAGCGTGACGAACCTCACTCGCAGTGTTCACTTTGTATACTACAAGCACAACACACAG
TTTGAGCCAGCAATGTTACATATACATAGGTTTACAGGAGTTTTACAGGAAGGTGGATTTTAATTGGAGA
TTAAGGGGGGTGAGGACCCCATCCCGTGAAAATCAGGGGGAGAGGTTAGTTAGAAAGAAAAAAAATCCTA
GTTAGCGTGTAACCCTTTGTAAGTCTTTGTATGTTTAATATTTTTTTCAGTTTAAGCTGCAGTGACCGTT
ACAAAAGAACCTATCATGAATAATCTATAGTACCATTGTTATGAATAATCAATTTTAGATGACGGTTGCA
ATACTTGTATACGCACGAGCTCGGCAATGGCGGAGACGACGAGGACGACAGGCGGAGGATGGAA
>TCONS_00020056 gene_id=XLOC_018437 ref_gene=MLOC_1044 ref_transcript=MLOC_1044.1
TCCCTACATACTTAATCCCACTACTGAACATTCCAGACAACAAACGACGACACCTGCTGCTTGCTCCTGG
CGGCTATAAATGGAGGTTCCATCATCCCACGCCATGGAAGCCAAATCCTGATATCATATCTCCTCCCCCG
CCCACAAAAACACAAGCATGACTCGCGCCATGGCTGCCACCGCCGGCAACGGCGACGTGTGGGTGGAGAA
GGTGGACAAGATCAGGTACGTCTACAAACCCGTCACCAGGCCTTCTGTCTCCCCAAACCCGAGGCCGGCG
ACGGTGACCAAGAAGCTGGCCGCTGCCAACGTCGCCATCTCCAGGAAGAACAGCGGGACGACCCTGGTCC
GCGGCGTGGCCTCGCCGGAGGACATCGACGACTACATCGCCAGGAAGAAGAGGGAGTTTGCTCTAGGACT
GTAGCTCAAATCGATTTCAACCCCACGATGGCATGATCATGAGCTAGGATGCTTTAATTATTTAGCTATG
AAAGTTGCCTCTCTGCTGCTGCAGCTGTAATTATGTATGGTATGGAGTTGGGTCATGCATCAACTTAATT
AGCGTGTGCATCATAAGTTCTCAGCATATTTCATCAGGTCTTGTTCTTTTGTGGCTTGTCTGAATTAAAT
TCTAGAATGTTCGAATGGTCATCTCAGTTTTCTGAATATCTTGAATGGCTATTTTGGATGCTTC
>TCONS_00020114 gene_id=XLOC_018472 ref_gene=MLOC_1079 ref_transcript=MLOC_1079.1
GTACATCTCCTTTTTTCTGGGATGTGAAGTGACATTGGTATAATGGACAAGTTTAGACAAGAATGAGTCT
TTTGACCCATAATGCTAGACAAATGTTGATTGAACTCAAAACTAACATGACTTCATGCTTCACGAAATCT
TAGTCACACAATTGATGTCACAAGGTTATTTTTATTACTAATTTTGGTGTTGTGGCGCACCATAGGGACG
TTATCGAAAAGTTCACCAGCCAAACCAGAGATGTAGGGAAGGAATTGTTGCGCCTCTTGTGTGAGGGTAT
GGGGATCCGGGCTGACTACTTTGAGGGAGACCTTAGCGGGGGTAATGTGATCCTCAACATCAACCACTAT
CCATCTTGCCCGAATCCAGACAAAGCGCTTGGACAGCCGCCACATTGTGACCGAAATGTCATCACCCTCC
TACTCCCTGGCGCTGTCAATGGCCTCGAGGTCTCCTACAAGGGGGACTGGATCAAGGTTGACCCTGCACC
TAACGCATTTGTCGTCAACTTCGGCCAACAACTCGAGGTTGTGACAAATGGGTTGTTAAGGAGCATAGAG
CATCGTGCGATGACAAACTCGGTGCTTGCACGCACATCGGTGGCTACCTTTATTATGCCTACTCAAGAAT
GTATTATTGGTCCCGCGAAGGAGTTCCTTAGTGAAGAAAACCCACCGTGCTACCGCACCATCATGTTTCG
TGACTTCATGCGCATCTACAATGTTGTCAAGCTTGGGTCATCGCTCAATCTCACAACCAATCTCAAGAAC
GTTCAGAAGGAGATATAAATCAAATCTACAAGGCTCCTTCAAGATCTGGAATTATCCTATTCCCACTTGT
TATGTTTCTTACGTATGCCACAGATCTCAGTTGTGTCCAATTGTTGCTATGCAACAACTACATGCACTTT
GATGATTTGTAGCAACAAAAGTAATAAATGCCTGATGAGTATAAGACG
>TCONS_00020383 gene_id=XLOC_018647 ref_gene=MLOC_1260 ref_transcript=MLOC_1260.1
CGCCTATATATAGAAAAAGTGTTCGTGAGTCTTATCCCACACTAAAAGGCATTTCAATTTGTGCTCCAAG
CAAACCTGATGGTGATGGCGACGGAGCCAAGCGCATCCACCCTCGTGTTGCTCCTCACTCTCGCCTCACT
CGTCGTCCTTGCGTCCGTACTAAGCCGCAAACGGAAAAACCATAGGCGGCCTCCAGGCCCATGGCGCCTC
CCCTTGCTCGGAAGCCTCCACCACGTCCTCACGTCGCAGCCGCATGTCGCCCTCCGGGACCTGGCCAAGA
AGCACGGCCCGGTCATGTACCTCCGGTTCGGCCAGATCGACACCGTCGTCATCTCATCGCCGGCGGCGGC
GCAGGAGGTGCTCCGGGACAAGGACCTTGCCTTCGCGTCACGGCCCAACATCCTGGTCTCAGAGATCTTC
TGCTACGGAGGTCGCGACGTCGTCCTCGCGCCCTACGGCCCCTACTGGCGGACGACGCGCAAGCTCTGCA
CGATGGAGCTGCTGAGCGAACGGAAGGTGCGGCAGTTCGCGCCCTTCAGAGACAGCCAGACCATGTCCCT
CATCGACAACGTCCGCGCCGCCGGTCGGGGCGGCGGGCCGTTTAACCTTGGCAAGCTGCTCATTTCCTGC
ACCAACACTATCACCGGCAAAGCGACGTTCGGCCAGGTGTGTGACGGCGAGCTGCAGGAGCAGTTTATGA
CCCTGATCGGCCAGGCGATGAAGAATGCCGGCGGATACACCGTCGGGGACCTGTTCCCATCGCTGTGGTT
TGTCGACACTCTCACCGGGCTGAGAGGCCGCCTGTGGCGTGCGCACCGGCAGCTGGACGCCATCTTGGAC
AAGATCATCGCTGATGAGTGCAGCAAGGATGAACAAGGCCAACACCTTCTTGGAGTTCTGCTTAGGATCA
GGGATGAGCGGAACGTTGAATTCCCCATCGACACGACAGACATCAAAGCGATCATATTGGATATGTTCAC
GGCAGGGACGGACTCGACGTCGGCAGCGGCCGAATGGGTCATGTCCGAGCTCATGAGGAACCCCAAGGTG
ATGGCCGAGGCGCAGGCTGAAGTTCGGCGTGCCTTGGACAACAAGAGCCCAATAGACCATGAAAAACATA
TAGATGGGCTCCGCTACACCAAAATGGTGATCAAGGAGACCATGAGGTTAAACCCTGTGGTGCCGTTGCT
TGTCCCTCGTCTCTGTCGGGAAACCTGCGATGTAGGCGGATTTGAGGTCAAGGAGGGCACCAGGGTCTTA
GTCAATACGTGGGCGATGGGGAGGAGCTCCGAGTACTGGGAAAACGCAGAGGAGTTCATGCCGGAGAGGT
TCGAGGATGGCACAGCCACGTACAAGGCCTCACGGTTCGAGTACTTGCCGTTCAGCGCTGGGAGGAGGAA
GTGCCCCGGCGATACCTTTGGGCTGGCCACGCTTCAGCTCATGGTGGCACGACTCCTCTACTACTTTGAT
TGGAGCCTCCCTGCTGGAACACATGAGCTCGACATGGAAACAAAAGTGGGGGCAAATGCGAGGAGGAAGA
ACCAACTGCATCTAGTGGTGACCCCGTATAAGGGTGCTTGATAGCAGATAAATACTATTACCTATGTGCT
TCTCTTCTTCTTTTCTGTACACAAAAATAAATTCACAGTGGAGTTGTATTTGTGAAATTAAGTTAGCCAC
CTCTCTATGCCAGCACATGGACAAGACGCAACACATTTGTACTAGTAAAACACCTCATGTATCATGGGAG
GTTGTATTTATGTCGGTTTTGTTGAAACTCGT
>TCONS_00020599 gene_id=XLOC_018785 ref_gene=MLOC_1408 ref_transcript=MLOC_1408.1
CCACATCAAAACCACACTACAAGAGCTAGCTAGCTAGAACAACCATTGACGTCCACCAAAATGGCTTTGA
GAAACACCGTTGTATTCCTCATTGGATTGCTTCTCTCGTCCATCGCCGTGAGCAGCACGGGAAGAATGCT
AGAGGAGGAGATGGCTCCATCCAAAGGCGAGGAGCACCAACCCGAGTTACCAAAGCTGCCCAAGGTTGAG
CTGCCACCATTTCCGGCGGTGCACCTGCCACCTAAGCCCGAGCTGCCCAATGTTGAGCTGCCACCATTTC
CGGCGGTGCACCTGCCACCTAAGCCCGAGCTGCCCAAGGTAGAGCTGTCGGCGTTCCCGGAGGTAAATTT
GCCACCCAAGCCCGAGCTCCCAACGTTCCCGAAGGTGCACCTTCCAGCCAAGCCCGAGCTGCCCAAGGTG
GAGCTGCCACCAAAGCCCGAGATGCCCACCATCCTCGAGTTCCAGTTCCTGGAGCCGACGGCTAAGCCAT
GAAGGTTGTCTTCACTTCTCTTCTCTTTGTTCATGTGCTTACATGTATTCGTTGGTCGTGTTGTGTGTCT
GTGTGATTTCTGGCGAATCATTTGTGTGATGTGAAGCGCTTATCTATGATACCTATTTATAGATGGAATG
TACATGTGCAAATGAATGTTCATGAAAAATGATAGTGTTTATCTCATTTGTTTCCCTATTCTCTTTAAAA
CATTTGAAAAGCTTGTATCATACAAATGCACGATTTATT
>TCONS_00020603 gene_id=XLOC_018788 ref_gene=MLOC_1411 ref_transcript=MLOC_1411.2
CCGAAGAAACCTCCACTAAACCCTACAATAGGAAGTTGGAGCATAAGACGAGATCGGAGTAACCAGAGAT
TATGGCTTCACCATTTTGTGGCATCTCCACATGTGGCCTCAATGCCGCCGCTCCTACGGGATTCTCCACC
AAGAAGACGCTTTCCCTGGTTTCGCCCACATTTGTTTCACTTGCCCAAGAAATCAGGCCTAGGAGAAGGT
GCAATTTCAGAGCAAATGCCGCAAAGGAACTGTATTTCAACCAGGATGGGTCGGCTATGAGGAAGCTCCA
GACTGGAGTGAATAAGCTCGCGCATCTGGTTGGAGTTACTCTTGGTCCAAAAGGACGGAATGTTGTCCTT
GAGAGCAAGTATGGACCACCTAGAATCGTCAATGACGGTGTTACGGTGGCGAAAGAGGTTGAGCTCGAAG
ACCCTGTCGAAAATATTGGAGCTAAATTGGTTAGGCAAGCTGCTGCTAAGACAAATGACTTGGCTGGTGA
TGGTACAACAACATCGGTCATCCTTGCTCAAGGAATGATCACCGAGGGTGTTAAGATTGTAGGTGCTGGT
GCTAATCCAGTACAGATTGCCCGCGGTATCGAGAAAACAGCCAAAGCACTAGTCTATGAGCTCCAAAAGA
TGTCCAAGGAGGTCAAAGATAGCGAACTTGTCGATGTTGCTGCTGTAAGTGCTGGAAATGATTATGCAAT
TGGCAACATGATAGCTGATGCTGTGAACAAGGTTGGGCGACATGGGGTAGTCACGCTCGAAGAAGGAAAG
AGTTCTGAGAACAGCCTCTATGTGGTCGAAGGGATGCGGTTTGACCGCGGCTATATTTCTCCCTACTTTG
TAACCGACGGTGAAAAAATGACAGTGGAGTATAACAAGTGCAAGCTCCTTCTCGTGGACAAGAAAATTAA
CAGCGCCAAAGATCTTATCGCTATTCTAGAGGACGCTATTACGAGTGGATATCCAGTTCTAATAATTGCA
GAGGACATTGAGCAGGAAGCTCTTGCAGCCCTCGTGCTCAACAGGCTTAGAGGCTCACTACAGATTGCTG
CTATAAGAGCCCCTGGTTTCGGGGAGCGCAGGAGCCAATACCTCGATGACATCGCCACTCTGACAGGAGG
CACTGTCATCAGAGACGAATTTGGAGTGCCCTTGCATAAAGCAGACAAAACAGTCCTAGGAACTGCTGCC
AAGGTTGTAATTACTAAGGATTCAACAACAATAATTGGAGATGGTACTACACAAGAGGAAGTAATCAAAA
GGGTGACACAAATCAAGAACCAGATTGAGGCTACAGAACATGAATATGAA
>TCONS_00020941 gene_id=XLOC_018978 ref_gene=MLOC_1614 ref_transcript=MLOC_1614.1
AACGTAATCAATAAGCCGGCACTTCTACTCTTCCCCCTGACCTTGCCTCATCTCCATCCAACTCATCCTA
TATATATAGGATGATGCCGTCCATATATCCATCATCCACACACACACACAGCATTGTCATTTAGTCGTTC
TTGCTTGCTGCTGCTGAAAAACTTTCATGCTAGCATCCCCTGCTCAGAAGAAACAGAGCTCTAGAGGTCT
GTCTTTTCATCTTGGTTTTGTTCTTGGTTCGTCGAGAAGAAGATAGTTTTTTTGAGGTGCAAGCTAGGGA
TTGAGCAGGTCGGCCATGGAGGATGTGGCCAAATTCTTTTTTGGGATTTCGGGGAATGTCATTGCTCTAT
TTCTCTTCCTATCCCCGGTGCCTACTTTCTGGAGGATCATTCGGAACAAATCAACGGAGGAATTCTCCGG
GGTGCCATACAACATGACGCTCCTCAACTGCCTCCTCTCCGCCTGGTACGGGCTGCCCTTCGTGTCCCCG
AACAACGTCCTGGTGTCGACGATCAACGGCGTGGGCGCGGCGATCGAGACGGTGTACGTGGTGATCTTCC
TCGTCTTCGCGTCCAGCAGGAAGGCGAGGCTCCGGACGCTCGGCCTGGCGTCGGCCGTCGCGGCGGTGTT
CGCGGTCGTGGCGCTCGTCTCCATGCTCGCCCTGCACGGCCGGGCACGCAAGCTCCTGGCCGGCCTCGCC
ATGACTGTCTTCTCCATCTGCATGTACGCCTCGCCCCTCTCCATCATGAGGATGGTGATCAAGACGAAGA
GCGTGGAGTACATGCCGTTCCTGCTGTCGTTGGCGGTGTTCCTGTGCGGCACGTCGTGGTTCATCTACGG
CTTGCTCGGCCACGACCTCTTCGTCACGATCCCCAACGGGTGTGGGAGCGTCCTGGGCGCCGCGCAGCTC
ATCCTGTACGCCGTCTACCGGAACAACAAGGGCAACGCTGCTGCCGGCGCCGGAAAGATGCAGGGCGACG
ACGTGGAGATGTCCGTCGACGGCAGGAACAACAAGGTCGCCGACGGCGACGACAGCGGTGCCAGGGAGTC
GAAGAAGGCCGGCAAGATGGTCAGCCAGGTTTAGCTAGATCGATCAAACAAGCTGCCATATGACGTACTA
CTTTTTTTGTACTACCTGTTTACTGCAAGACTCGGGCGTGTTGACCTTTTATATTTGGCCACACTAGAGG
ACTTGCTTTTGTACCACCTTTTATCTGTTTGTAACCCAAGATGTAGTATTGCATATACGGGTACTCAAGT
CTGAAGCTGCCTTTTCTACTGGCAAATTGAGTACATATATACTAGAAAAGGAATACGCGCCATCCGATC
>TCONS_00021069 gene_id=XLOC_019062 ref_gene=MLOC_1698 ref_transcript=MLOC_1698.1
TTTGGCATCGGCTCTGGTTTGGGCTCTGGCTTTGGTTCGGGTTTTGGCATCGGCTCTGGTTTGGGCTCAG
GCTTAGGCTCAGGTTTTGGCATCGGCTCTGGCTTGGGCTCAGGCTTAGGCTCAGGTTTGGGCATGGGGTA
AGGCTTGGGCTCAGGCTTCGGTTCGGGTTTCGGCATCGGCTCGGGCTTGGGCTTTGGCTTTGGTTCGGGT
TTTGGCGTCGGCGCGGGCGTTGGG
>TCONS_00021401 gene_id=XLOC_019303 ref_gene=MLOC_1956 ref_transcript=MLOC_1956.1
CCGCCCTGGAACCCGGACGCCTTCCCGTCCAGATCCACTCCGCCCGCCTCGTCATCCTCCCCGGCCCCCC
TCTTCCCTCCCTTCCCACCCTCCAGATCCCGCAACCCGCGAAACAAACCACCAGCCGGCAAGCAATCCGC
GCGCCCATTGTTCTCCTCTCCCTCTCTCTCTTTCCGTTCCGGATCAGCTCCGACGGCATGGCCGCGCCTG
CACCCTCCAAGAGGAGAGGCAGCGGCGGTGGGGAGAAGAAGGATCTGTTCCACGTCGTCCACAAGGTGCC
CGCCGGCGACAGCCCCTACGTCCGGGCCAAGCACCTCCAGCTGGTGGAGAAGGATGCGGAGGCGTCGATC
GTGTGGTTCTGGAAGGCGATCAACTCCGGGGACAGGGTGGACAGCGCGCTCAAGGACATGGCCGTGGTGA
TGAAGCAGCAGGACCGCGCCGAGGAGGCGATAGAGGCCATCAGATCCTTCAGGCACCTCTGCTCCAGGCA
GGCCCAGGAGTCCCTCGACAACCTGCTCATCGACCTCTACAAGAAATGTGGAAAAGTCGACGAGCAGATA
GAGCTGCTGAAACAGAAGCTCAAGATGATATGCCTTGGCGAGGCCTTCAACGGGAAGATCACCAAGACGG
CACGCTCCCACGGCAAGAAGTTCCAGGTCTCGATCCAGCAGGAGATGTCGCGCATTCTGGGTAACCTTGG
CTGGGCTTACATGCAGCAGAACAACTATGAAGCTGCTGAATTGGTGTATCGGAAGGCCCAGACTATCGTA
CCTGATGCCAACAGGGCGTGCAACCTAGGGCTGTGCCTGATTAAGCTGGGTAGAGATGAGGAGGCAGTGC
AAGTGCTTGAGGATGTCCTACTTCGCAGAATCTCTGGGTTGGATGGCGACAAGGCGGTAGCCCGAGCTGA
GCAGCTCCTCCGTGAGCTCGGTCCGATAACACATGTTTCATCACCCTTTGATGTTGGCTTGAGTTTCACC
GAAGAGATCATGGAGAGACTTGACCTTGTGATGAATGAGTGGACGCCGTTCAGGTCGAGGAGGCTGCCCG
TATTTGAGGAGCTTGATGCATTCAGGGACCAAATGGCCTGTTGATTCATTACTTCATCTGTTTTTGTTCA
TTTGCTTGTGGTAAATAGAAGTTGTTGTGCATGTATATAGGAGCTGTTGTTGATGTTACTAGTGTGGAAG
AGAGGTCGGATAGATCATAGATATCATAAGCCAGGGTTGATGCAAAGCGTTCCCTTGAGAGAAAAAGAAA
AGTGGTTTCTTCGCCCAAGATAT
>TCONS_00021474 gene_id=XLOC_019361 ref_gene=MLOC_2019 ref_transcript=MLOC_2019.1
GTAACACAAACGAAGCTGCCACGCGTGCATGGAGAAATATCCTGGGGTGGCATGCATGCCCGGTGTTACA
TGTCCAGGGCCTCACTGGCCCTTTCGCCACCACCCCACTGACGCTATAAGAAAAACCACGAGCTCGCAGT
CCACGGTCAGAACTCAGACCAACACATCTGCCGCAGTCAAAGCTAGCCCTTAGCCACCAGAGCATTCCGG
ACCACATCAACGCCGGCCATGCGCGCTCCGGCGAGAGTCCTGCACCGCGCGGCCGCCCTAACCGCCGCCG
GCACCACAGAGACGTCGTCGTCACCTGCCTCGCCACAGCAACCGACGGAGCAGGCGGCGCCGATGGCGGT
GGACTCGGACATGACGGTCATCCTGGCATCGCTGCTATGCGCGGTGGTCTGCGTGCTCGGGCTCGCTCTC
GCCTCCCGGTGCGCATGCCGACGCCGAAGCTCCAGCTCCACTTCCTCCTCCGACGCACCACCGAAGGGCC
TCAAGAAGAAGGCCATCGACGCGCTCCCCACCGTCTCCTTCGCCGCCGCCGCCGCTTCGCCGCAGCCGGC
GGCAACGGAGTGCGCGATATGCCTGGCCGAGTTCGCGGAGGGGGAGGGCGTGCGCGTTCTCCCGCGGTGC
GGCCACGCCTTCCACGCGCTCTGCATCGACGCTTGGCTCCGGACCTGCGCCACCTGCCCCTCTTGCCGCG
CCTCCATCGTTGCTGCTCCAGCACCCACGGTGGTCGTCGTAGTGGCGGGGAACAACAGGTGCGGGAGGTG
CGGCGAGGCGCCGGCGCCGGCTGGTGATGGGGACGACATCACGTTCTTGCCTTAATCAGTTTTTCTTATT
CTTCCTCCGGTCTCTTGCCTTTTCCTCCGGTTTGCTAGTTATTAGGCTGTGTAATTAATTAAATTTTTCT
TACTTAGTCGAGTATTTAATTACCATCAGCTAGTAAGTAGTACTCACTTGTGTTGTTACCTTTGTTAGGC
CATATATATATTCTCTGATAGGCTAGTTTTGTACCTTTGTTGTAAAGTGTATAAATATGTACACAATTCA
GTTCACCGTACGTGGTTGTACCATATATATTTTTCCTTTCTGCGGCATCGACTCTCTTCTTTGTAATTAT
GCTTGGGCAAACTATGGGGCATAAATAAAGTGCGAAA
>TCONS_00022250 gene_id=XLOC_019871
CCCCCCGCGCCCCCTCCGCCGCCCCGGCGCCGTCCGGTTCCGGCGGCGGGTACGGCCAGCAGCCGCCATA
CGCCGCGCCCCCGTCGGGCTACCCGGCCCCCTACGGCGCCGGGTACGGCGGGGCGCCCCAGGGGCAGCCG
GCGTAACGCGCTG
>TCONS_00022997 gene_id=XLOC_020339 ref_gene=MLOC_3053 ref_transcript=MLOC_3053.1
CTCATTCTCCCGGACCCTTTGGAGACCCTCTAGGGAAGGCAGATCGCAGGTCCGGCTGGAGAGGACAAAA
TAAGTAAGAACAAGTAGATGATCTGACTTTCGACCGCCTAAATTAATTAGCTTAATCAGATGGGTGCCCC
GGCTCCTCGACCGTAAGAAGGATGGTACCTCCAGCTCATGGTCAACCGCTCTCGACGTGCCTACATATAC
ATGTAAACCCAACCGACAACCGTACTCCTCCATCTCTCCCATCCATCAAACCGCCGCAACCTTCTCTCAC
CGAGCAGCTGCGAGCTCCAGCCCAATTTCCAAGCTAGAATGGCACGGTCGGAGCTGGTCATGGTGTTGCT
AGTGGTGGTCCTCGCCGCCGGCTGCTGCACGTCGGCGGGCGCCGTGGCGTACCTCTCCAAGCTGCCTGTT
ACCCTCGACGTCACCGCATCCCCCAGTCCCGGCCAAGTTCTTCACGCCGGCGAGGACGTGATCACGGTGA
CATGGGCCTTGAACACGACACAGGCCGGCAAGGACGCCGACTACAAGAACGTGAAGGTGAGCCTCTGCTA
CGCGCCGGTGAGCCAGAAGGAGCGCGAGTGGCGCAAGACCCACGACGACCTCAAGAAGGACAAGACCTGC
CAGTTCAAGGTCACCCAGCAGGCCTACCCCGGCGCCGGCAAGGTCGAGTACCGCGTCGCCCTCGACATCC
CCACCGCCACCTACTACGTGCGCGCCTACGCGCTGGACGCCTCGGGCACCCAGGTCGCCTACGGCCAGAC
CGCGCCCACCGCGGCCTTCAATGTTGTCAGCATCACCGGCGTCACCACCTCTATCAAGGTCGCTGCTGGC
GTTTTCTCCGCCTTCTCCGTGGCCTCCCTCGCCTTCTTCTTCTTCATTGAGAAACGCAAGAAGAACAACT
AAACTCGCAAGCCGGAACCGTGGCATGGCAAGGTGTTCGTCCGTGCGCGACTTCTTCCCGTCATTTGTAA
CGTACGCACGGCTGTACTGTACCGTACATGTAAGAGATTGCTGGTATTCCCTTTCTCGGAGACTCCCGTA
TATACGTAATTGGCAATGTTGTATCACCTCTATTCTAAAT
>TCONS_00023235 gene_id=XLOC_020473
CCCCTCTTTCTCTACCAAAAAAGCGCACGCGCCCGCGGTCACGGGCGCACACACTCCCACCGCGAAAGCG
ACGGCGGAGAGCGAGAGAGCGCCCCGCGCGATGCGTGCCGCGTGCCCCATCCCGTCCCGTCCCCTCGCCC
AGCCCGCGGCGCGAACCTTATCCACCCGTTCCCCTGGCCTCCTCCCGCTTTATAATAACCCCACCACCAT
TCTCGCTCCCATCCCACCACCTTTTCCCAGCAACGGCAACGCAACGAAACGAACCGAACCGAACCGAACC
AGGCCAATCCAACCCGTCGCCTCTCCCTCTCCTCTACTCTCGGCTGCGAATTAAACCCACCCCGCGAATC
CTTCGATTCCGGTTCCTCTTCCTCTCTCGCAGCGCGGCGCGAAGCAACCAATCAATGGCGGTGGCGTCGG
GACCCGCGGCCACGTTCTCTGCCAGGGGCCTCCCCGCGGCGCCGGGCGCCGGCCGGCCCTGATCGTGCGC
CGCCGCGGCCACCGGCGGGGCGAGGTTCCGCGGCGCCGACGGGAAGGGGGGGGCGCCGCTCCTCGGGTGG
TCGGG
>TCONS_00023908 gene_id=XLOC_020898 ref_gene=MLOC_3643 ref_transcript=MLOC_3643.1
ACCGAAGCCACGCCACCTGTCCTCCCCCCGCCTTATATACGCGCCCAGACGGATCGAGCTCCACTTCAAA
TCGCAGAAACCAAAACCAATCGAGCGAGCCAGGCAGCTACCCGCAGCAGCCACCACAAATTCGAAATCCC
TCCTCCTACCTGCAAGAAACGAGCGCCGAGGAAAGAAATGGACTTGGCGGTCGGCGGCAGCTGGACACGC
GTCCGCACGCTCGGCCGCGGCGCGTCCGGCGCCGTTGTGTCCCTCGCCGCAGACGTCTCCGGCGCGCTCT
TCGCCGTCAAGTCGGCGCCCGCGGCCGCCGCGGACCAGCTCAGGCGCGAGGGTGACATCCTGTCCGGGCT
CTGCTCGCCGCACGTCCTGCCCTGCCTCGGCTTCCGCGCTGGCGCCGCCGGCGAGTGCCAGCTCTTCCTC
GAGTTCGCGCCGGGCGGCTCTGTCGCCGACGTGGCCGAGAGGAGCGGGGGCCGGCTCGAGGAGTGCGCGA
TCCGACCGTACGCCGCCGATGTGGCTAGAGGCCTGGCGTACCTCCACGGGAGGTCCCTCGTCCACGGGGA
CGTGAAGGCGAGGAACATCGTGGTCGGCGCCGACGGCCGTGCCAAGATCGCGGATTTCGGGTGCGCGAGG
ACGGCGGGTTCCGATCGGCCCTTGGGTGGCACGCCGGCGTTCATGGCGCCGGAGGTGGCGCGGGGCGAGG
AGCAGGGCCCCGCGGCCGACGTCTGGGCGCTGGGCTGCACCGTCATCGAGATGGCCACCGGCCGCGCTCC
GTGGAGCGACATGGGCGACGTCCTGGCGGCGATGCACCGGATCGGCTACACGGACGCCGTGCCGGCGGTG
CCGGCGTGGCTGTCCGCAGAGGCGAAGCACTTCCTGTCCATGTGCCTCGCAAGAAACGCCCGCGACCGGT
GCACGTCGGCGCAGCTGCTGGAGCACCCGTTCCTGGCATCAGCCGGCTGCGGCGTGAAGCCTGAGGAGGC
GGCGGCCAAATGGGTGTCCCCCAAGAGCACGCTCGACGCCGCGCTCTGGGAGTCCGACACCGAAGACGAC
CACGACGACTACGGTTCAGAGAGCCCCGCCGAGAGGATCAGAGCATTGGCATCCCCTTCCTCGGCATTCC
CGGACTGGGACTCTGACGAAGGCTGGACCGACGTGCTCAACGAGAGCCGCGATGCCGCCGCCAACGCCGC
CGAGGACGAGCCCGCGTCATCGGGCGAAGAAGCGTCGGAAACGGAGGCCGAATTCTCGGGGTCTGCATAC
GTGGAGGATGCCGATCGCGTGCGTATTGTAGGATCAACCGCTCCCTCAGCTGAGCAGCACAAAGAGTTTT
GTTCGGGCCTCTTCGGCGACCAAATTGTATTTCCTGTCAGTGGTACCGTTGATGAAAGTGAAATGACAGA
ATCGTTATTGCATCA
>TCONS_00024111 gene_id=XLOC_021008 ref_gene=MLOC_3754 ref_transcript=MLOC_3754.1
GCCACCTGCCCGACACCATGTTTGACAACTACGACCTTTGCGGCGCGGCCAACGATCGCGCCAGCAAGCT
CTTCCGCGCGGACACGGACGTGGGTGCCCGCATGTCGTTCCACACGGCCGACGTCGCGGACCTCGCCAGC
GAGCTCGCCAAGTACGACGTCGTCTTCCTGGCCGCGCTCGTCGGCATGGCTGCCGAGGACAAGGCCAAGG
TGATCGTGCACCTCGGCGCACACATGGCAGACGGGGCGGCCCTCGTCGTGCGCAGCGCACACGGAGCGCG
CGGGTTCCTGTACCCGATTGTCGACCCCCAGGACATCGGCCGCGGCGGGTTCGAGGTGCTGGCCGTGTGC
CACCCCGACGACGACGTGGTGAACTCCGTCATCATCGCACAGAAGTCCAAGGAGGTGCATGCCGATGGAC
TTGGCAGCGCGCGTGGTGCCGGTGGACAGTACGCGCGCGGCACGGTGCCGGTTGTCAGCCCCCCGTGCAG
GTTCGGTGAGATGGTGGCGGACGTGACCCAGAACCACAAGAGAGACGAGTTTGCCAACGCCGAAGTGGCC
TTTTGATCCATCCATCGTCGCCAGGGAAGAACAATAATGAACGTGCATGTGGTAGGGTAATTTGCCTACC
TCGCTGCTTGATCGCTTGCACATTTTCCTACTACTACTGCTTATGCATTTCAAGCCATGTGATGTTGGTA
TCCGATAAAGTATGTGTAGGGTTTACACGCAAATGTCTTTACACCTTGTACGTGTAAGTGTTGACAACGA
TGAATTTCACAATTAATAAATAGTATGATGG
>TCONS_00024205 gene_id=XLOC_021059 ref_gene=MLOC_3806 ref_transcript=MLOC_3806.1
CTCCGGCCCGCTGCCGTTCAGCTCCTACGTCCTCGCCGCTCGCCACCTGCCCGACGCCATGTTCGACAAC
TACGACCTGTGTGGCGCGGCCAACGACCGTGCGAGCAAGCTGTTCCGCACGGACAAGGACGTGGGCGCCC
GCATGTCTTTCCACACCGCCGACGTCGCGGACCTCACCGGCGAGCTCACCGCGTACTACATCGTCTTTCT
GGGCGCGCTCGTGGGCATGGCTGCCGATGACAAGGCCAAGGTGATCACGCACCTCGGCGCGCACATGACG
GACGGGGCGGCCCTCGTCGTGCGCAGTGCGCACGGGGCGTGTGGGTTCCTCTACCCGATCGTCGACCCCC
ACGACATCGGTCGAGGCGGGTTTGAGGTGCTGGTCGTGTATCACCCTGACGATGACGTGGTGAACTCCGT
CATCATCGCACACAAGTCCAAGGACGTGCATGCCAATGAATGTCACAACGGGCGTGGTGGACGGTGCGCG
CGGGGCGCGGTGCCGGTCGTCAGCCCGCCGTGCAGGTTCGATGAGATGGTGGCGGACGTGACCCACAAGA
GAGAGGAGTTCGCCAACGCGAAAGTGGCCTTCTGATCGTTGCGAGGGAATGAAAATGAAGGTGGACGTGT
GCGGTCACCATCCATACGTGGC
>TCONS_00024353 gene_id=XLOC_021157 ref_gene=MLOC_3903 ref_transcript=MLOC_3903.1
TACATATATACATGTGTGATCGATGATGCATCGTCCTTCATACTTCATAGTCACCAAGAGTGCATGATCG
ATGATACGTCAACTTTCTAGTAGTTAATACAAGAGTGCATATACAACGGAAAAGACGTATATATTGTGAA
CAATAATACACCATGAAACAAGACAATAATGGAAAGGTCATAACCGTATAATTAAGTAGCTAGAGTGCTG
CCGCCTATACATGGCATATAGTACGTGCCTAGATCAATGGCGGCCGTGCTTCTTGGCGTCTTTCTTCTTG
TGGTGCTCGTGGAAGGCGAAGCCGACGCTGCCAACAGCGACCGTGGCGGCGATCTCCTCCTTGATCCTGT
GTGACCGGGCATTCTCCGGGTCCTTCTTCACCTTATGCTTCTCGTGCAGCGCGTATGCTCCGGCTGCGAC
GGCGCCGAGCTGGGCGAGCTGCTCCATGTGCTTGTGGTGCTTCTCCTCCTTACGGTGCTGCTCACCGCCG
GCGTCGGTCTTACTGCTGCTGCTGCTGGTGTTGCTGTGGCGCCCCATTACCAACGAACTAGATTTGAGAA
AGCTCAGCAGTCAATAGAATAGCGATGGGGTGAGGTGATCTCCACGGGCCGGTTGTATATATGATCTGAT
CTCTGTTGCTTTGTGCTTGGGTCTAGGGTCGGGCGTGTTCTTATACAGCGCTATAGCATTGTGCACGGAG
GCAAACGCGTCAGCTTCCTTAACCAGTA
>TCONS_00024494 gene_id=XLOC_021230 ref_gene=MLOC_3980 ref_transcript=MLOC_3980.2
AATCAGCTGGCCATATCCATCTCCCACTGCATACCACCACGATAGGTGCGAGCCATGGCGACGTGCTGCC
ACTCTTCCTCCAGTTTCATATGCATCGTCTTCCTCCTCGTTGTCGTTGCCGTGGCAGCGGAAGGTGAAGG
ATGCGTGCAGGCGCGACAGCGGAAATTGCAGCAGATGTTGGGACCATCGCCAGTACCGCTGCCAAATCCG
AATCCGCAGCCGGACCCTAATCCACAACCTTTGCCTAAACCAGACCCAAACCCGCAACCATTACCGCAAC
CACTGCCGGGCCCAAACCCGCAGCCACAACCATTACCTCAGCCTCTTCCGGACCCAAACCCACAGCCACA
GCCATTACCACAGCCTCTGCCGGATCCAAACATACAGCCACCGCCATTACCACAACCTCTGCCACAACCA
CTGCCGGGCCCAATCGCGCAGCCTCTGCCACAGCCACTACCGGGACCAAACCCGCAGCCACTGCCGCAAC
CAGATGTCCAAGGCTCATATCCACAGGTACAACCATTGCCAGATTCAAACACGCCCGGGCGACAAAATAA
CGCACTACAGGGGCCGCAACCACTTGGTGCAGCCTCAACTTTACATTCGTGTGGTGCTACATACAAACGG
ATATTTTTCATGGGTTTATTGTTGTACTATTTTGTTTAGATAAAGCTATGCTTGCTCTTGTAAACAAATC
TATCATTTTTTAGGCTTTGTATCGGTCTGGCATGATCTTTGTGTATTTACATTTATACTACTGATATATT
ATACGCAATAAATTTTTATATGATTCTAC
>TCONS_00024768 gene_id=XLOC_021360 ref_gene=MLOC_4115 ref_transcript=MLOC_4115.1
ATCAAACCACTTCCCCCACTCCCCCCGAACCATCGTCATCACCTACAGCCTCTCTTTCTCTTGGTCCGCT
GCTCCCGTCGTAGCCCACGCATCCTGTTGCTTTTCTGCCGCCGCTTCTTCGGTCTCTCCCCTGTGCTGGT
CCGCGCTCTCGTCATGACGAACCACGCCGCCTTTGCTGCCGAGGACGCGGTCACCGCCGTGGCGGCGCCG
GCGCAGCCGGGTCGCCATTTCGCGTCGTTCCCGCCGCGGAGGGCGCGCGACTGCAGGAAGGCCGCCCTGG
GGCGCATGGACCTCTCCACCTCGGGGGTGCTGATGGCAGGGTCTCTGCTGGAGACCATGAAGGCCTCCTC
GCCCCGCCACGCCATGTCCGCCGTCGGCGCCGACCACGAGGAGTGGATCGAGAATCACCCGTCAGCATTG
GAGTGGTTCGAGGGCGTGCTCGCGGCGGCCGAGGGGAAGCAGATCGTCATGTTCCTGGACTACGACGGCA
CCCTGTCGCCGATCGTCAAGGACCCTGACAGCGCCGTCATGACCGAAGAGATGAGGGACGCGGTGAGGGG
CGTCGCCCAGCATTTCCCAACCGCCATCGTGAGTGGGAGATGCAGAGACAAGGTGTTCAACTTTGTGAAG
CTGGAGGAGCTGTACTACGCGGGGAGCCATGGCATGGATATTAAGGGCCCAACCAAAGTGTCCAACCACA
AGGCAAAGGCTGACGAGATTCTGTGCCAGCCGGCGACTGAGTTCCTGCCTGTCATCCAGGAGGTGTACAA
GACGCTGACGGCCAAGATGAAGTCCATCCACGGTGCCATGGTGGAGAACAATAAGTTCTGCCTCTCGGTG
CATTTTCGCAACGTGGAGGAGGATAAGTGGGACACTCTGGCCAGGGAGGTGAGGGCGGTGCTGGACGGCT
ACAAGGAACTCTGCCTCACCAAGGGGAGAAAGGTCCTCGAGATCCGGCCCTCCATCAAGTGGGATAAGGG
AAACGCCCTCGAGTTCTTGCTTGAGTCTCTCGGCTATGAGGGGCGTAGCGACGTTTTCCCGATATACATC
GGAGATGACCGCACAGACGAGGATGCATTCAAGGTGCTGCGCAACATTGGACAAGGCATCGGGATCCTTG
TGACCAAGTCTCCAAAGGAGACCAGCGCATCGTACTCTCTGCGTGAGCCTGCTGAGGTAAAGGAATTTCT
GCGCAAGCTGGTGAAGAGCAACGGGACGAAGAAGGATTAATTCATTGATCAACTGCCTTCTAGCTCTAAC
TCAACATGGAGAGCGAGCAGGCTATATATATATAGCTAGTGCATCAAGTTTAGCTTGTTTCCCTTTTGGA
CCCGGTGTTGTCTTTCAGTTTATTAGAACAATGCATGCATGCGTGTTGGGATCGATATATAAGATCGATC
CAGATCGAGCAATGACCCCTGCCCTGCTAGGCCTTGGCTCCGAAGGTTTCTATTACTGCATCCTTCTCGC
AAGGTCTTGTAATTAGCCTTCCCTTAGCTATGGGAGTGACAAAGTAGCCCTCCCTTTTCTCACCCTGCAC
TGTAAAACTGTTGTTCTTCGTTAGCTTGTGATGATGTGATCTCTGTTGACAAGTTAAGATATTGTTATGT
TATGCTAGATTGCTAGTATCATCAATAGTGTATGTTAGACATGGTTACTGCTGTGTTAGTGG
>TCONS_00025232 gene_id=XLOC_021597 ref_gene=MLOC_4356 ref_transcript=MLOC_4356.1
CCGACACTAGGCCGAACAAAGCTATCCGCCGCGAAGCCCCCGTTTCTGGAAACTGCGACCCAACAGCCCA
GGCTCCAAGCAAGCAGCAGCAGCAGCAAGGCTCAGCACAACCCAACCCAAACAGGGCCATCACACCGCAC
TCACCGCTACACAGGCGCAACAAGCAGAGCAGAGGATTGATATCGGATCGACCATGATCCTGGTGGCGGT
CATGGCGGAGCTGCTGGAGGAGTACACGGCGGCGGTGGCGCGGGCGCTGGAGCGGCTGCTGTGCGCGGCG
CCGCTGCGCATCCTGCCCCGCCGCGTGCGCTTCATCGTCCTCCGCACCCTCCCCTTCGCCGCCCCTTCGC
CGCCCGTGCCGCCGCCGCACGCCGTCCCCGTTCTGCTCGCGCGCTGATCATGGGCTGATCGAGCTTAGCT
CAACCAAACTCCGAGTTCAAGTCAAGTGAAGTGAGGCTGCCTCTTGTACATACATGCTCCGGTCCGGTTA
TTACCGGCCCAATAACCCGGTTAGCAAGTACTGCACCCTACTTGTGATGTTTGTTTTCCGTCCTAGAGGA
GTAGTTGCTTGCCTGTTGTTTGACCTTGCGGGCTAGTCAGTCATGGCGATATGTAAATTTCTGCATGCCA
GCTTGTCACTTTCAGATGTACTCCTATTTCGGTTTGCAGATTTTGTTGATTTGGAACGAAAATTCCGGAA
AATTCGATCGACTGCTGGTCTGTGTATAAACACTCTTTAGCCAACCGGCAAACCGTATTATGCCTTGTTC
GATTGCATTGGGTTTGAGGGGGATTAAAGGGGATTGTGAGGATTAAATCCCCTGTATGTTGAATTCCTCC
ACAGTCCTTTTCAAGCCTCTTCAATCCCTTTGGAAAAGATTAAATTAGGGCAAGTGTTTGAGAAGAATAA
ATGGAAAAAATAATTTGTACCATCGGTAAGCCCGGTACGGATACGGGAAGATTATCTGTAACCACGTACC
CGCATACCTAATGCTATTTTATTCAAGGGAATCGTTTTCCACCCGCGCATCGGCCGAACCGGCGCGCTGG
TCGTCCCCTGGCACGCGCGGGCCTTGCAACATTTTTCCCCGCCACGCGCTCCTCCGG
>TCONS_00025238 gene_id=XLOC_021602 ref_gene=MLOC_4361 ref_transcript=MLOC_4361.1
TGCTGCCGCCCCGGAAGCCCCGGTTGATGTGCGCAGGCGAGTGGCGACGGGACCGACGGCTATAAAGCAC
GGCCAAGCACCGCCGCCGTTCTCAATCCATCCATCCCTTGGCTGATTTGACTGACTAGCTAGTTCATTCC
CTGCCACACTGCTAGTACTCCTCCTCGTTTCCTCGTGGCAATGGTACACCAGAGCAATGGGCACGGCGAG
GCCGCCGCCAACGGCAAGAGCAACGGGCACGCCGCCGCCGCGAACGGCAAGAGCATCGGGCACGCGGCGG
CGGCGGCGGCGGTGGAGTGGAATTTCGCCCGGGGCAAGGACGGCATCCTGGCGACGACGGGGGCGAAGAA
CAGCATCCGGGCGATACGGTACAAGATCAGCGCGAGCGTGGAGGAGAGCGGGCCGCGGCCCGTGCTGCCG
CTGGCCCACGGTGACCCGTCCGTGTTCCCGGCCTTCCGCACGGCCGTCGAGGCCGAGGACGCCGTCGCCG
CTGCGCTGCGCACCGGCCAGTTCAACTGCTACGCCGCCGGCGTCGGCCTCCCCGCCGCACGAAGCGCCGT
AGCAGAGCACCTGTCACAGGGCGTGCCCTACAAGCTATCGGCCGACGACGTCTTCCTCACCGCCGGCGGA
ACTCAGGCGATCGAAGTCATAATCCCGGTGCTGGCCCAGACTGCCGGCGCCAACATACTGCTTCCCCGGC
CAGGCTATCCAAATTACGAGGCGCGAGCGGCATTCAACAAGCTGGAGGTCCGGCACTTCGACCTCATCCC
CGACAAGGGGTGGGAGATCGACATCGACTCGCTGGAATCCATCGCTGACAAGAACACCACCGCGATGGTC
ATCATAAACCCAAACAATCCGTGCGGCAGCGTTTACTCCTACGACCATCTGGCCAAGGTCGCGGAGGTGG
CAAGGAAGCTCGGAATATTGGTGATCGCCGATGAGGTTTACGGCAAACTGGTTCTGGGCAGCGCCCCGTT
TATCCCGATGGGCGTCTTTGGGCACATTGCCCCGGTCTTGTCCATTGGATCTCTGTCCAAGTCGTGGATA
GTGCCTGGATGGCGACTTGGATGGGTGGCGGTGTACGACCCCACAAAGATTTTAGAGAAAACTAAGATCT
CTACGTCTATTACGAATTACCTTAATGTCTCAACGGACCCAGCAACCTTCGTTCAGGAAGCTCTTCCTAA
AATTCTTGAGAACACAAAAGCAGATTTCTTTAAGAGGATTATTGGTCTACTAAAGGAATCATCAGAGATA
TGTTATAGGGAAATAAAGGAAAACAAATATATTACGTGTCCTCACAAGCCAGAAGGATCGATGTTTGTAA
TGGTCAAACTAAACTTACATCTTTTGGAGGAGATCCATGACGACATAGATTTTTGCTGCAAGCTCGCAAA
GGAAGAATCTGTAATTTTATGTCCAGGGAGTGTTCTTGGAATGGAAAATTGGGTCCGTATTACTTTTGCC
TGCGTTCCATCTTCTCTTCAAGATGGACTCGAAAGGGTCAAATCATTCTGTCAAAGGAACAAGAAGAAGA
ATTCTATAAATGGTTGTTAGTTGTACACACCCCTAGTTGTACATCTGACTGAAGCTGTAAATCATTTCTA
GTTATCCCCCATTTATATATTTCAATAAAACATATTGTAATGGTTCTGTTGTAGCTGTCCAAGTCATGTA
CTCTAC
>TCONS_00026341 gene_id=XLOC_022005 ref_gene=MLOC_4773 ref_transcript=MLOC_4773.3
TGCGGACATGAAATGGATCGACGTATTGGACGCACTATCCATCTAAATCTAAAACAGGACGGACGTCGGA
CGACGGTCGATCCAAACGGACAAAAAACAAACAAATTTTGGATCGGTCGGTTGAAGTTGCTCTAAACCAT
TCTTTTTAAATGAACGTTTACGGGATGCGCTCTAAAGCTGCAACCTATCGCTGTCCTCGTGGCCCTAACC
CATCCTCTCATCCTTTTATGAAGAAGAAGAAAAATATCTTGTCCGTCCTACCACTACCACATCCACCTAA
CGCCAGTCGGACCAACCAACGCACACAAACGCCCAAGAAATAACACGCCACGCTTCCTCCTCCCCGCATC
GCCCAGATCCCAGAGCTCCAACAAAATCAACCATGCGCCCATCCACAGCTAGCTAGCCGAGCCGACGCAG
TGTGATATTTTTGCGCCATTAATCGATCAATCACCCAGTCCCGACTCCCGAGCTCGAGCTCACGGCGACG
ACGACGTCGCGCGCGCGTCCAGGTCAGAGCCGTTATTTATAGGAGGATCTGACCATGTCTTCGCCCCCCA
ATAGCAACGACAGCGGCAAGAAGGACCCGCTGGACGCCATGGGCGCCTTCTTCTCGGCGCAGATGAACCG
GCGCAAGCTGGTCACCACGCAGAAGCTGGCCATGTCCGAGCGCTGCACCTCCTGCGGCGACGAGTTCCCC
GGCTGCGCCCACCGCCCCGCCGACCGCAAGACGTGGATGTCCGAGCTCGGCCCCGACCGCCTGCGCCTGC
ACCAGGTGGTCTGGCCGGGCTCCCACGACTCCGCCACCAACAGGATCGGCATCCCCTTCATCACCCGCCC
CTTCGCGCAGTGCCAGTCGCTCTCCTGCTACCACCAGCTCGCCCTCGGCTGCCGCCTCCTCGACGTCCGC
GTGCAGGAGGAGCGCCGCGTCTGCCACGGCGTGCTCGCCACCTACTCGGTCGACGTCGTGCTCGACGACG
TCCTGCGCTTCCTCGCCGAGACCGAGTCCGAGCTCCTCGTCCTCGAGATCCGCACCGAGTTCGGCCGCGA
CGACCCGCCGGACTTCGCCAAGTACCTGGTCGAGCGCCTCGGGGTGCACCTGATCCCGCAGGACGAGGCG
GTCTTCGGCAAGACCGTCGCGGAGCTGCTCCCCCGGCGGGTCATCTGCGTGTGGAAGCCGCGCAAGTCGC
CGGCGCCCGGGCGCGGCGAGCTGCTGTGGAGCTCCGGGTACCTGCGGGACAACTGGATCGACACGGACCT
GCCGGAGACCAAGTACGAGAGCAACCTCAAGTTCCTCGGCGAGCAGCCGCCGGCGAGGGACCGGCGGTAC
CTGTACAGGGTGGAGAACACGGTGACGCCGCAGGCCGACAACCCGGTGGTGTGCGTCCGGCCGGTCACGA
ACCGCATCCGCGGCTACGCGCGCAGCTTCATCGCCGAGGCCTTCGCCAAGGGCCTCGGCGACCGCCTCCA
GGTCTTCTCCACCGACTTCATCGACGGCGACTTCGTCGACGCCTGCGCCGGCGTCACCAAGGCCCGCGTC
GACGGCGTCGCGTGAACCTCACCGGCGTGCCGTGCATGGGCTTGTCTGCGTAGTAATTAGAGGTGTGGCC
GCGCGCGATTAGAGGGGTTCGTTCTCTGTCCTTCGGGCTGTCATTTCGTGGCGTGCAGAGGAGCAGAAGC
AGAAGCAGAGTGTGTGTGTACGTGCGCGTCCGGGTGGGCATTCTTTACAGGTAAACTTGGGATTAATGGT
GTTGATGATCATGTCAGCGTGTGTGATGTTTTGTACTAGTGGATTGGGGGGTCTGTAAATACAGAGGAGA
ATTGCATGTGCAAAGGAATAAGCTAAAGTGTTGGTTGTGAATTGTCTGTTCA
>TCONS_00026555 gene_id=XLOC_022085 ref_gene=MLOC_4856 ref_transcript=MLOC_4856.1
CCCGAACCAAAGCCAGAGCCCAAACCAGAGCCGATGCCAAAACCCGAACCAAAGCCAGAGCCCAAACCCG
AGCCGATGAAGCCTGAGCCTAAACCGATGCCAAAACCCGAACCAAAGCCAGAGCCCAAGCCCGAGCCGAT
GCCAAAACCTGAACCCAAGCCAGAGCCGATGCCAAAGCCGGAGCCTAAGCCCGAGCCGATGCCAAAGCCA
GAGCCCAAGCCTTACCCAATGCCAAAACCAGAGCCCAAGCCTCAACCCATGCCTAAGCCAGAGCCCAAGC
CTGAACCCGAACCCAAGCCCGAGCCGCCTCCGAAGGGCAAGCCGCCGATGACTGACAATTGATGTGATGC
TCACATATGACAGCCGAAGGAGGAGGAGATCGACCCCGTCCGGAGCCACGATGTGCTATTTCCAGAATAA
GTGGCATAGTATCCGGCTAGCGAGATAGTGATGATGCATCTTTTTTGCATTCCTTGTATTCCACCATCCC
TTTTTAGTTTCTCTTGTTCCATGCACCCATGATGATTATTACTACTTTGTAATTATCATTTGCGTGCTGG
TATGCGTTCATCTGTGCACATGACTCGGTTGTTCTTTCGTGTATGTACACATGATCTTATTCATTTACAT
GAATGACAATATGTGCGGTTTCTAGTTAAATTCACCACCCAGCAAAAGGTGATGGCAAGAGTTGTGCCAA
ATTCCACTAAAAAAAGAGAGATGTGCCAAATTCCCCCAAGAAAAGAGGGATGTGCTCTCTTTATCCTCAG
TAAGCAGTGTATTTCATCCTCGGCAGGATTCTAATGTGTCTACTGACTTCTACAGCATGCCCAACGCCAT
ACCCATACAAAATCCAGTTATCCACACAGATTATTTCCCCCTTTCCATACGACCCCCTTCCTAGAAGGCT
ACAATTTTTTTTTGTCTGCTATCCTTTTTCTCTAACCAGTATTGTACTACCTAAAGCATGTTCGGAACCT
CTCCAATCTCATAACTCTGCTCCGCGCGAGGAGCTTGGTTTGAGCAGTTCCCTGAAATTGTG
>TCONS_00026655 gene_id=XLOC_022129 ref_gene=MLOC_4901 ref_transcript=MLOC_4901.2
CAGGGACAGCAGCAGCACGGCCAGGCGACCAACCGCGTCGATGAGTACGGTAACCCGGTTGCTGGACACG
GCGTAGGCACCGGCATGGGCGAGCACGGCGGCGTCGGCACCGGGATGGGCGCGCACGGCGGCGTCGGCAC
CGGTGCGGCCGCTGGTGGGCATTTCCAGCCGACGAGGAAGGAGCACAAGGCCGGCGGGATCCTGCAGCGC
TCCGGCAGCTCAAGCTCCAGCTCGTCTGAGGACGATGGCATGGGCGGGAGGAGGAAGAAGGGTATCAAGG
ATAAGATCAAGGAGAAGCTCCCTGGTGGCCACGGTGACCAGCAGCACGCCGCCGGCACCTACGGACAGCA
GGGTATTGGCATGGCCGGCACCGGCGGCACCTATGGGCAGCAGGGTCACACTGGGATGACCGGCACGGGG
GCAACTGGCACCATGGCCACAGGCGGTACCTACGGTCAGCCGGGACACACCGGTATGACTGGTACTGGGA
CGCATGGCACCGACGGCACCGGCGAAAAGAAGGGCATCATGGACAAAATCAAGGAGAAGCTGCCCGGACA
GCACTGAGCCCGGCCCGCGGCCCCTACTTGTGAAAGTTAAGAGGTGCCGGTCTACGTACCCACCTCCGCA
GAAAAATAAGATGAAGATACAGTAAAACTTCCCGAAATGAAGTGAGCTTTAGTTCACATGTGATATCTGA
GTTCTCGGTTTTGTGGACTTGAATTTAACTTCTTGTATGGACCCGGGACGTTTTGTGCTCTGAACTTTTA
TGTGTGAATTTTCTTTTGGTTGAACTGTGTATCTGTTATGTATGTATATCATGATATAATTAATACTAC
>TCONS_00026657 gene_id=XLOC_022130 ref_gene=MLOC_4902 ref_transcript=MLOC_4902.1
TTATCTTCCTTATACTGCATCATTCCCTTACTTTTATGTCAATGTATTAAATACAACAACAAAAGGTACT
TGCGATGTTAATGAACACACTGAATTGTAGACAACCTTCAGTAAGGCTTATTTTTGGAAAGGTCCTTCAG
TAAGGTTTCAACTTGATGTTTGTGGAAACGAAATATATGCAACAAAAGTAGTATGAGCAGAGCCAAGCAA
TCATGCTATAAGCATCACAGTAGTTCCGCGTGAGTACTGGGTACATAATATGATAGAAGCAAAATTATTA
CTACTGGTATCAATAATGATCGACCTGATGTGTGCAGATTTAATATATTGCAATACGTATTCATGAGCCA
TTCTGAAAATGTGCATATAGATTCCTTGACAAGGCTGCCATCATCCTTTGACTCACAAGTATAAAAATGT
AAATGTAATATAACTATGATTTCAGGGTAGGGTTGGACTGTCACTTCTTTTTATCCACTGTATTGTAACT
CTTATCTCTGCTGTATAATAACTGTTGCAACATTTCATCAACCTATCTTGTACAGATTCCTTGACAAGGC
TGCCATCATCTCATCTACTGATGCCAAGAGTGACCTCCTTACAAACCCATGGAGGCTTTGCACGGTCACC
CAGGTGGAAGAACTAAAGATCCTAGTAAGAATGTTCCCGGTCTGGGCTACTACTATCATATTCAATGCGG
TGTACGCTCAGAACTCTTCCATGTTCTTAGAGCAGGGAATGGTTCTCGACAAGCGGGTTGGGTCTTTCAA
TGTTCCTCCTGCGTCCCTCTCGAGCTTTGACGTAATCAGTGTCATGATCTGGGTTCCACTTTATGACCGT
GTTCTCATACCTATAGCTAGGAAGTTCACTGGAAGGGAAAAGGGTTTCTCAGAGCTACAACGGATTGGCA
TTGGACTAGTGCTTTCCATTTTTGCAATGGTGTCTGCAGCTTTTGTCGAGGTGAAGCGCTTGGAGATTGC
CAGGTCCGAAGGTCTTATCCATGAGAAGGCTGCGGTTCCGATGAGCATTCTTTGGCAAATACCGCAGTAT
TTCTTTGTTGGCGCTGCCGAGGTTTTCACTAATATAGGTCAGCTTGAGTTCTTCTATGATCAGGCCCCAG
ATGCCATGAGAAGTTTATGTGCTGCATTTGCACTCGTCACGGTCTCAGCAGGGAGCTATTTAAGCTCATT
CATATTGACCTTGGTGTCTTACGTTACAACTCGAGGTGGAGATCCTGGATGGATCCCGGATAACCTGAAC
GAAGGCCATCTTGACCGGTTCTTTTGGTTGATTGCAGGGGTCAGCTTTGTGAATTTGCTGGTTTACATCA
GTTGTGCAATGAAATACAAATATAAGAATGTGTGATGGTTTATCTCCACAAAAATGTGTGATGGTCATAC
CTGCTGTGGAATCAGTCCTTGTAATCTCAGATTCCAATATCCATGAAAGCTGTGCATTTTATAGACTAAG
ACATCACATGAGCTGGCCCTCTCAACAGGTCCTCAAGAAAAAGACTTCTGGTGATGTATTTTAGACAAAT
TGCTTCGGTGATTGTGTTTTGTATGAAATTTGCAACACCAGAGTTGTACAAAGATAATTCTGTACATGCA
TATCCAATATTTTCCTGTTCAAAACCATCCTGTTATTCCTTAAAGCG
>TCONS_00026683 gene_id=XLOC_022143 ref_gene=MLOC_4916 ref_transcript=MLOC_4916.1
CCCAAGCACCATATATACACTTCCATCGAGCTCAAGTTCCCAAACAAAGCACAAGGTAGAAAGAGCCAAA
CCTTCACAAACCTTACACGCTACACAGACACAATCCAGTCGGAGATGGCCGAAGGAGGAGATGAGCTGAA
GCTGCTGGGGTCATGGTCGAGTCCGTTTGTGACGAGGGCCAAGCTTGCCCTCGCCATCAAGGGCCTGAGC
TACGAGAACATCGACGAGGACGTCCACAACAAGAGCGACCTCCTCCTCACCTCCAACCCCGTGCACAAGA
AGATTCCCGTGCTCATCCACAACGGCGTCCCCGTCTGCGAGTCCATGATCATCGTGCAGTACATCGACGA
GGCGTTCGCGGGCACCGGGCCGCCGATCCTCCCCGCCGACCCCCACGAGCGCGCGGTCGCCCGTTTTTGG
GCGGCCTACGTCGACGACAAGCTCGTGTCCCAGTGGACGAACTCGTCCAGAAGCAAGACGGGGGAGGATA
AAGCCGCCGAGGCGATGAAGGAGATGCTACTGGCTGTGCAGACCCTGGAGGGAGCCCTGAGGGAGTGCTC
CGAGGGGAAGGGCTTCTTCGGCGGCGACAGCGTCGGGCTGGTGGACATTGCCCTCGGGAGCATGCACTCG
TGGCTGATGGCCATCGAGGCCATGTCCGGCGCCAAGGTGTTCGACCCCGCCAGGACCCCGCTGCTGGCGG
CGTGGATGGAGCGTTTCGGCGCGCTTGATGTGGCCAGGGCGGTCCTGCCGGACGTCGGCAGGGTGGTCGA
GCTCGCCAAGATCAGGCACGGACAAGCTGCCGCAGCTTCAAACAATTAGTTAGTCAGCTTGGTGGCATAT
GACGTACACGTCCGTGAAAGTGGGCCGGGATGGCGGTGTGATTTGCGTGGACAAATAAAAGCACATTATA
TACCGTTTGATTGTTGTTTGTTGTTTACGTCGGCAGGTTAATGTAATACTCTCTCCGTTCCAAAATACAA
ATATTTATATAAATTTTAC
>TCONS_00027029 gene_id=XLOC_022278 ref_gene=MLOC_5050 ref_transcript=MLOC_5050.1
GCCCCCCGCCCCCGGCGGCGCCGGCGAGGAGCCCTGGCTCACCGACCACGGCGACTTCTCCCGCCTGTCC
CTCGGCGGCGAGAGCGCGGGCGCCAACATCGCGCATCACCTGGCGATGCGCGCCGGCGACGAGGGCCTGC
CCCACGGCGCGGCGATCAGCGGCGGCATCGTGCTGGTCCACCCCTACTTCCTGGGCCACGGCAAGGTGCC
CTCCGAGGACAGCGACCCCGTGATGGCCGAGAACGTGGTGAAGATGTGGCGGGTGGTGTGCCCCCAGACC
ACGGGCGCCGATGACCCGTGGATCAACCCGCTGGCCGCCGGCGCGAAGACGATGCGCGGGCTGGCGTGCC
GGCGCGTGCTCATGTGCCTCGCGGAGACGGACGTGGTCCGCGACCGCGGCCGCGCGTACTGCGATGGGCT
CAGGGCGAGCGGGTGGGCCGGGGAGGTGGAGCTGCTCGAGGTGGCCGGGCAGGGCCACTGCTTCCATCTC
GGCAACTTCTCCTGCGACGACGCCGTCAGGCAGGACGATGCCATTGCCAGGTTCCTGAATCTGTAAAAAC
CATGTCTCGTGGACACGGGCATTTTCAGACCGCATGATGCAGCTACGCGCTACGTCTGAACTTCTGTATT
CTCTTTTCGATGCATCTGGGGAAGAGGATTGATCGGCCAGTGCTAGATTGCGTGTGTGTTCTGAACTTCT
GATCGACTAGACCAAAGACGCCGCCAGACGCGCGAAACAGCCCAAATGCAATCGGAAACGTTTTAAATCT
ACCGACTGATTTTTAAATCATGTAAACCGTTTAAAGCTTGCGACACGTGTTCACGCCCATACATCGCTCG
CGATCAGTCTCATCCAGCCTTATCTCTT
>TCONS_00027183 gene_id=XLOC_022325 ref_gene=MLOC_5098 ref_transcript=MLOC_5098.1
CAGCCACAGCCATCCATCGCCGTCGACTCGGCCACTCAGCTGCTGCATCGACCACCGTCGTGCATGCCGC
ATGCGACGCGATCCAGCTAGCTAGCTATAGCTGGAGCTGAACCGAAGCAGCCGGCGCCCAGAGTGGAAGA
GAAATTAAGAGACCGATCGAGAGCTCGAGCTCGAGCTCGGCGTCGAGATGGGCAGGGCGCCGTGCTGCGA
CAAGGCGAGCGTGAAGAAGGGCCCGTGGGCGGCGGAGGAGGACGACGTGCTCAGGGCCTACGTCGCCGAC
CACGGCACCCCCGGCAACTGGATCGCGCTCCCCCGCAAGATCGGGCTCAACAGGTGCGGCAAGAGCTGCC
GGCTGCGGTGGCTCAACTACCTCCGGCCCAACATCCGGCACGGCGGCTTCACCGACGAGGAGGACCGGCT
GATATGCAGCCTCTACGTCAGCGTCGGGAGCAGGTGGTCGACCATCGCCGCGCAGCTGCCGGGGAGGACG
GACAACGACGTCAAGAACTACTGGAACACCAAGCTCAAGCGGCGCCTGCTCGGTGGCGGCCGCCGCCCCA
TCAGGTACGCGCTGCCGCACCTGCAGCCACAGCCGCGCCTCCTCCTCGCGAGCCCCACCGGCGGCGGCGC
ATCGACGGCGCTGGAGAGGATGCAGCTGAGCGTGCAGCGACGCCACGTCGGCCTCCAAGACACCCCGGGG
CTCCCCTTGTACGGCAACCTCTGGCCAGCCCAGCAATCTGTACTCTCTCCTGCCGCTGGTTACTCCGGGT
TCTGGTCTCATATCCAAGATCATCAGCGCACCTGGGGCAGCGGCGGCACCATGCCGCTGTCCACGAGCCC
CACGGGCGAGACAGCGGTGGGCGTAGGGAGCTCGAGCTCCACACCGGCAGCGAGCTCCGTGACTTTCGAC
GGCGACATGGAGGACGAGATCGAGATGCTGCTCCAGCAGATAGGGTGCTTGGAGGAGGAAGGCAGCGGCC
AGCTGATTGCCGGCGAGGCGGCGGACGACGGCAGCGCTGGTTCTTGGAGCTCCTGTTCCACTCCAGGAGT
GGACTCGGTGTTCCAGGGCTATGTACAAGGGCAAGGGCAGTAGAATTATATGCATTTCAGACCTGAATAT
GGCCCTAATACTATTAGTCTATAGGTACGTAAATATGTGTACTAGTTCAGCAGCTTTTTCTCTGAAGATC
TGGATTGATATGAGTGTATCGTAAATGTAGA
>TCONS_00027397 gene_id=XLOC_022400 ref_gene=MLOC_5174 ref_transcript=MLOC_5174.1
ACCACGCATTCCATCGACGTGTCTGCCGCGTAATCCCAACCTCGGGTCCTTTATATTGCAGGGATCTCGA
CGGAGCAAACCCATCAACCTAGCAGCACGCCATTATTAGAGAGTAATTCGACAGCGATTCCATTCCCGTC
CGTCACAACTCACACGAGATCGGTCGAGCAAAAGGAGCGAGCATGGCGCAGCTGATCGACAAGGCCAAGG
GGTTCGTGGCGGAGACGGTATCGGGGGTGCAGAAGCCGGAGGCGGACCTGTCGGACATGTCGGTGCAGCA
CGTCGGGCGCGACGGCGCCACCCTGTCCGGCCGCCTCGACGTGCGCAACCCCTACTCACACACCATCCCC
ATCTGCGAGATCAGCTACTCCCTCAAGAGCGCCGGCCGCGAAGTCGCCTCCGGGACGATGCCGGACCCGG
GGTCGCTGGTGGCCAGCGACACCACCAGCCTCCACATACCCGTGAAGGTGCCCTACGACTTCCTTGTGAG
CCTGATGAAGGACGCCGGGAAGGACTGGGACCTCGACTACGAGATGCGCGTAGGCCTCACCATCGACCTC
CCCATCGTCGGCAACTTCACGCTGCCGCTCACCAAGGCCGGCGAGCTCAAGCTCCCCACGCTCTCCGACC
TCTTCTAAACTTACCGCCGCACCCGGCCGGGCGGGACGATCGATCGCTACCTAGCTCTGTTTTTACTTCT
TTTTTTTTTGAGAGAGAGTGAGGTAGCTCTGTTTTTACTTGGGATCACGGTGTGGGTGTGCATGATGTAA
TGAGTGTATTTCTAGACTTCTACGTGAATAAAATAAAGGTACGTGCGACTCGTCGGTCGACGGATCCTGT
TGCAAAAC
>TCONS_00028686 gene_id=XLOC_022925 ref_gene=MLOC_5707 ref_transcript=MLOC_5707.2
CGACCTCTAGCTAGCTAGCTAGCTTAGATCAAACCCTGATTTGTTTGCTTTGTTTTTCCCATCTCTTTTG
TCCATGGCGATGGACGCCAAGCTAGCTGTCTGGCTGCCTCCCGCTGCCACGTCGCCATTCTTCCATCAAC
CGTGCGTGATTTGTGAGCCGCTAACCAAACTAAACTAAACTAAACTAAGCTAAGCTAAGCATGGTGCTGG
CTAGCTGTGGCCACAAGTTGAGCAAGCCTTGCTGAATGAATGCTGCTGTCTGTCCTAACCCCTGAGCTGC
AGCACACTAATCATTTGCTTGTCCTTTTCCATGCATCACCCACCATCAACTTACCACCTCCTCCGATCAT
ATACCCACACCGTCTCCTCTCCATTGATCCCACCCCACCCCACCCCCTCTACCCCTCTCTCTCTCTCTCT
CTATACCTCTCTCATGGGGAACAAGCCGGCGTGCATGTCGCTGGCGCCGGCGGCGGCGTCTGCGTCGGCG
AGCGGAGGATGCTGCAAGGTGACCCACGCGGACGGGAGGGTGACGCGGCTGGCGAGGCCGGTGCGGGCGT
CGGAGCTGATGCTGGACCACCCGGGCAAGTTCGTGTGCGACGCGTGCCGCCTCGCCGTCGGCTGCCGCGT
CCCCGGGGTCGCGGCCGACGAGCTCCTCCAGCCGCGCCGCGCCTACTTCCTCCTCCCCATGGACATGCTC
TACTCCGTGCTCACCGACGACGAGATGGCCGCGCTCTCCGCGGCCTCCCACGGCGCCGCCACCGCCGCCT
GGAGGAGGATCGTGATCACCACCACGAGACGCCGACGGGGCAGAGGCAGCAGCAGCGGCCGCCGCGGCGA
CTCGAGGCAGAGCAGTGGCGACGCCGGCAGGGTCTTCCCGGTCGTCGGCCTGCTGCAGCTCCAGGACGCC
CCCGCCGGGCACCCCACGATTGGCGTCAAGTCGAGCGGCCGCGCCGCCGGCACCGTCGGGCTGAGGCGGC
TCCGTTCGTGGCAGCCGGTGCTGGACACCATCGAGGAGGCGCCGTGACGCCACGCGGCGGCCGGCCCGAT
CGGCCGGCCGGTTGGTGCCACGCTAGTGTTAGGCAGCTAGCTTGAGCTGGCTCTCGAGTGTACATGATCG
AATTAGCTTCTTCTAGCTTTTTCTTTTTCCTTTTTCATTCTTTTCCTCTCTCTTTCAAAGTTCACTGCAA
TTTTTTTGGCCTGTGTCAAATTGACAAATCTGTCTTTTCTCTATCCACAAG
>TCONS_00030053 gene_id=XLOC_023509
GGCTGACCAAAAAGACAGTATCGTCACCGCAATCAGAGCAGAGGGCATGGCTACTCCCGGCTTTCCCCCA
TGGAGCCTGCTCTGCGCTCTCGGTGCCCTGCTGGCCGCGCTGTGGTGCGCGGGGCGGGCACTAGCCGGCG
CCTGGCTCGGCCCGCGGAGGGTGGCCAGGGCCCTGCGGTCCCAGGGCGTCCGCGGCACGGCCTACCGCTT
CCCCTCCGGCGACATGAAGGAGTACGCGCGGCTCGTCGCCGCGGCGTGCTGCCAGCCCATGCCACTGTCC
TCGCACGCCGTCGCCGCCCGGGCGGTGCCGTTCGACCATGCCGTCATCAAGCAACACGGTAAAGTTGCTC
TGACATGGTTCGGCCCGGAGCCGAGGGTGGTGGTGAGCGACCCTACGCTGTTCCGGGAGATCCTGTCGAA
CAAGCAGGGCCTGTTCGGGAAGCAGAGGTCCATCCTCCGGATCGAGCGGCTCATGGCCAACGGGCTGACG
ACACACCAGGGCGACAAGTGGGTCGCCCACCGGAGGATCATCAACCACGCCTTCCATCTCGAGAAGCTCA
AGAGGATGTTACCTGCTTTTGCAGATTGTTCTAGTGAACTTGTACGAAGATGGGGAAACTCTATGGGGCA
GGGGCAGGATGATGTGCAGGAGATAGATGTGTGGCCCGAGTTTCAGAACCTCACGGGCGACGTCATCTCC
CGAGTGGCGTTTGGGAGCAGCTTCAGTGAAGGGAGAAGGATCTTCCGGTTGCAGTCGGAGCAGGCGCAAA
ATGCTGTCAAGATGGCAAACGTGATGTACATTCCAGGTTACAGGT
>TCONS_00030076 gene_id=XLOC_023521 ref_gene=MLOC_6324 ref_transcript=MLOC_6324.1
AGAAAAAAAATACTTCGATTTTCCTCCACTTTTACATGAACCACAGGAGTCCGAAAGTCCAAATCAAGTC
CACAGAAATTCAAGAAGGGAGAAAAGGTTGTTCAGATCCAACCACTACACATTAACGTGGCCCAAGCCCA
ACCACACGAAGTCCAAGTTGCAAAACCACTCACTCATCCGCCAACAACTTAAGAAACAATCCAACCGGCG
GCAACCCGTACCCAGAGCCCCCGTCGACCCATGGCCGGCTCCGGTGCCAGCGACGGCGAGGTCGTCCTGG
AGATCGAGCACTGCATCCGCGTATTCAAGAGCGGCCGCGTGGAGCGCTACTTCGGCTCCGACCCCGTCCC
GGCCTCCACCGACGCCGGCACCGGCGTCGCCTCGAAAGACCGCACAATCTCCCCCGACGTGGCCGTCCGC
CTCTACCTCCCGCCCCTCGCCACGGAGGGCGGCGACGGGAAGAAGCTTCCCATCCTCGTCTACTTCCACG
GCGGCGGTTTCGTCCTCCACACTGCCTTCAACACCGTCTTCCACGCGTACCTCGCCTCCCTCGCCGCGCG
CGCCCGGGCCATCGTCGTCTCCGTCGACTACCGCCTCGCGCCCGAGCACCCGCTCCCCGCCGCCTACGAT
GACTCGTGGCGGGCGCCACCCTGGGTGG
>TCONS_00030264 gene_id=XLOC_023608 ref_gene=MLOC_6415 ref_transcript=MLOC_6415.1
CATACCAGGGCCAGGCTTGCAGTTTTATTCATAGTGCTAAACGTAGGTACTTGTAACAGCGGATATTACT
CTCGGTTCAGTAAGGTTGTCGCAGCAGCTTGTGCTGCTAGACTGCTATGACAGAGGAAGGGGTCCATCAA
GGCCGTCCGATCCCTCCATTGTATGGGGAAGGGGATCCGCGGGAGGGACGGCCGGGGTATCGCCCCGTAG
GCCTAGGGCACGGACGTCCTCCCATGCACGCAGGACGGTTTGGGTTCAGAGAACCACCGCTGATGCTGCC
GGCTCCGTGGCAGACGGAGCTGCTCATGATCACGGCGGAGATGACGAAAAGCGCGATCACCATGAAGCGT
GCAGCTCTCGCGAAGAACGCCATCGTAATGTGGTAGGCTGCTTACTATGTTGCGAGTTGTGAGTTGTGAG
TAGCTGGAGACTAGGAGCTGTGTGTGTAT
>TCONS_00030265 gene_id=XLOC_023609 ref_gene=MLOC_6416 ref_transcript=MLOC_6416.1
CAGCTCGAAACCTGTGAGCTACTCACAGCTCGAAACCTCTGAGCTACTCACAGCTCACAAGGCAGTAAGC
CCGAGCGCCTGACGGACGATGGCGTCCTTCGCTAGAGCTGCCCGTTTCATGGTGCTCTTCCAGATCGCGC
TATTCATCGTTTCCGCCGTGTTCATGAGCAGTTCCGTCTGCCACGGTGCCCGCGAGCTCAAAGCGTCAAT
CGGTACCGGGACTCTGGACCCTAACCGTCCTGCTGTGTGCATCCGCGGACCGTGCCCACAGCCTGGCGGA
CCCTACACCCGTCCGTGCGGAGTACGTAACTGCCCACCGGCTGGCCAACCCTAACGCCCGCTCCCGAACA
ATGGAAGGATTATTATCAAAAAATAAAAAAGAACAATGGAAGGATTACACGGCCTTGATGCATATGCCTC
CCTCGACAAGTAAAAGCTACCGCCACGGCTTTATTATACTGAACCGATAATAATATGCCTACTCGTGTAC
TTGCATGTTTTACTACTCTGAATAAAATTGGCTATGTCTGGGCCGTGAGATATGAATGGTTGTTCGGTTC
ACAAATAAAGATCTATCAGATTCGGTC
>TCONS_00030505 gene_id=XLOC_023708 ref_gene=MLOC_6520 ref_transcript=MLOC_6520.1
CTACAAACCACGGATCACAGGACAACAGAAAACAGTTTCAGCTGAGCATACTAACACCAAGTTGCCATCC
AAAAGGAGACAGGAACACGCTGACCTGCCAGCGATGGAGAGGGTGACAAGGCTGTCATCGGAGAAAGCGG
TGGTGATCTTCACCGTGAGCAACTGCCCGATGAGCCACTCGGTGACAAGCCTCTTCTCGAGCCTCGGCGT
GGGCGCCGCGGTCCACGAGCTGGACAAGGACCCACGCGGCCGCGACATGGAGCGCGACCTCGCCCGACGC
CTTGGGCGTACGCCGCCCGTCCCCGCAGTCTTCATCGGCGGCAAGCTCGTTGGCTCAACCGACAGGATCA
TGTCCTTGCATCTCAGTGGGAAGCTCGTGGTCATGCTCAAGGCTCTGACCATGGGCTCAAGGCTCGTGGC
CGCCGGAGCCATGTGGCTCTGACCATGGGAGCAAGCAACAGCACTTCATCCCAGTTTTGCCAATTTTCCC
ACCTCGCATGCAAGCATGTATCGGCTGCGCTTATAACATAAGTAGGGCAATTTCGCTTGTGCTGGTTATT
GGGCTTGTCGCCGCATCAGCATAGAGTAGTTCCTCTTTCCAACATGACGGGAACACGAGAAGTTTTGTTT
TGTCGTTGGCGAGATAACTGTGTGAGTCTCTCGAATAACAC
>TCONS_00030591 gene_id=XLOC_023753 ref_gene=MLOC_6564 ref_transcript=MLOC_6564.1
CCCGGACGCGGTCGTCGGGGCGGGCGGCGCGCGGTGGGAGCCCATGGGGGCCCGGGGGTACTACGACTAC
CGGCGGGCCATCTACGGCGAAATCACGCACAAGGCCATCCTCGTCGACGCCGCCGGCACCCTCCTCGCCC
CCACCGAGCCCATGGCCCAGGTGTACAGAACAATAGGCGAAAAGTATGGGGTGAAGTACTCGGAGGATGA
GATCTTGATGAGGTACCGGCAGGCATATTCGCAGCCATGGGGCAAATCGCGGCTTAGGTATGTTGATGAC
GGGAGGCCCTTTTGGCAACATATAGTTAGTTCTTCTACAGGCTGCTCAGATTTACAGTACTTCGAGGAAC
TTTATCATTACTATACAACTGAGAAGGCCTGGCAGCTCATTGATCCCGATGCTAAATACGTTTTTGAAGC
ATTAAGAAGGGCTGGTGTGAGAACAGCTGTTGTATCCAACTTTGACACCCGCCTCCGGCCACTTTTACAG
GCACTGAATTGTGATCACTGGTTTGATGCGGTTGCTGTATCTGCTGAGGTTGCAGCAGAAAAGCCAAACC
CAACAATATTCCTGAAGGCCTGCGAGTTGTTGGATGTGAAGCCTGAAGAGGCTGTGCATATTGGGGACGA
CCGTCGGAACGATCTGTGGGGAGCTAGGGACGCAGGCTGCGATGCCTGGCTTTGGGGCAGTGATGTTCAC
TCCTTCAAGGAAGTCGCAGAAAGGATCGGGGTTAGCGTGGGTATGGGCAACAATATGTGAAGCGCTACGC
TTGCTCGTAAGCGGGCTCTACCGTGCCTCTGGCGGCCGTCATGGATTGCTTCCGTTCCCTTCTTCCCGTC
GAGTATGCTCGCCGAGCCCCCCTGAGCTTCAATAAAAAGGCTGGGAGGTGGCGCTTAGTCTGCCTCCTCT
GTACATAGTGCCGGCCCTTCTTTGCTCAGGTGTGTGTGTGGCTGTCCGGCCGCTGTACATATTTTCCATG
GAAGCGAGAACTGATGGCAGTGTCTCTTTGTGACAGGCCTTAATTCTATATTGTAGCAACAATGTGTGTA
ATTAAGCGAACTCGATTTACCCTTTGGATAGTTCCTGATATGTGCTCTGAAATCTGTGTTTCACGAGTTA
ACGACCCCAACGTTTTCC
>TCONS_00031068 gene_id=XLOC_023951 ref_gene=MLOC_6767 ref_transcript=MLOC_6767.1
GCAGCAGGGAATCACTAGCTAGGTGAAGAAGACGATAAGGTGGGCGGTTCCAGAACAACACGTGAATGGC
GAGGGAACGGCATGAGCAACGCGTGGGATCAACTGGCCCACCTCGCGCTAAACGCTATATATAAAGCATA
CATACATCCGTGTCTACCAAGCATCCATCCTAGAACTGAAGCTACTAGCTCTTGAGCGATGGCATCCATG
GCGGTCGTGGTCGCGTTGTTCGTCGCTGCGGCCTTAGCAGCGGCCGGACACGGGGACGCGGCGCTCGTCG
AGCACACCTTTGTTGTGAGCCAGGTTAAACTAAACCGGTTGTGCAACGACACGCTGGTGACTGTGGTGAA
CGGGCAATTCCCAGGTCCAACGATAGAGCTTAACGAAGGAGACTCGGTAGCTGTTCATGTCATCAACAAG
TCCCCACATGGAATAACAATTCACTGGCATGGAGTGAAGATGCAACTGAACTGCTGGGCAGATGGAGCGG
CGATGATAACCCAATGCCCCATCCAGCCAAACAAGAACTTCACCTACCGATTCGACGTCGTCGGCCAGGA
AGGCACGCTGTGGTGGCACGCTCACGTTGGCAGTCTCCGGGCAAGCGTCCATGGCGCCTTGATCATCCGG
CCAAGATCCGGGGCTAGCTCATACCCGTTTGACAAGCCTGACAAGGAGATCCCAATCGTTATAGGCGAAT
GGTGGGAGATGGACCTTGGTCACCTAGAAAAGAATCTTAGGAACGGTTACATGTTTGATCTGCCTAGGGC
TGCTACCATCAATGGAAAGCCTGGAGATCTGTACAACTGCTCTGGGACCGTCAAAGACAACAACGTTGTG
AACGTGGAGCATGGCAAGTCATATTTGTTACGGATAGTGAACGCTGGGCTTGAGTCAGAGTATTACTTGA
AGATCGCCGGGCACAAGTTCACGGTGGTAGCTGCCGATGCCAACTATGTCAAGCCGTACACCACAGACGT
CATCGCGATTGCGCCGGGCGAGACCATCGACGCTTTGCTTGTCGCGGACGCACATCCTGCTGGCAGATAC
TACATGGTGGTCAAGGCCAACCAGCCCCCCAAGCCTGCGATTCAGTTCCCGCTCATTATCTCAAGAGGGG
TAGTGCAATACAGTGAGTGTCCAGGAAAAGAAGAACATGATACTACTTCATCAATAATGGTGCCTGAAAT
GCCGGACCGGCACGACTCAGACACTTCCTTCTACTTCCATGGCAACTTGACAAGCCTGCAGCCTCACCCG
CTGTTGCGCCCGGTGCCGGCCAACGTCCATGAGCACCTCTTCTACGCCCTTGACTCGGGCAACCTCTGTC
CACATGGCGAATCATCCTGCATAAATCATTTGGGACCCATGATTAATAATGTCTCCTTCCGGCTGCCCGC
AACGACACCATTGCTCCAGGCGCACTACCACGGTAACATGAGCAGCATTAGCACGCTGCGGGAGCTACCT
GACAGGGCACCCAGGATGTTTAACTTCACCAAAATGCGCAAGCCGACGTCCAGAGCGACGTCGGTGAGAA
GGCTGCGGTACAATGCCACGGTGGAGATCGTGTTCCAGAGCCCGGTGCTAGCGGACACATACGCTAACCC
CATGCACCTCCATGGCCAGGACATGTTCGTCCTCGCGCAGGGGCTCGGGCGATACGACGCCGAGAAAGAC
GTCGCGACGTACAACCTGGTGGATCCGCCGGTGAGGAACACCGTCCTAGTTCCGCTATTCGGGTGGGCCG
TCGTCCGATTTGTCACCAAAAATCCAGGTGTGTGGTTCCTGCACTGTCATTTTGAGAACCACTCGTCAGG
AGGCATGGCGGTAGCATTCGTGGTAGAGAACGGTCCAACTTTGGATTCGACTCTTCCTCCCCCTCCTGAA
GATCTTCCAAGCTGCTACAACTACAATAGTAGAGTGGCATATGAATAGCGGAAATACGTTCTTGTTTCGA
GATTTTCGTATTTCTACAGTTGTTTGAATAAAGCCTAGGCTGGGTTGCCTTGT
>TCONS_00031311 gene_id=XLOC_024068 ref_gene=MLOC_6885 ref_transcript=MLOC_6885.1
CGAAACCCGAAACGCCCCTTAAAAATATCTGGCATCGGCACGAACTCTGGAACCTTCACTGGCCCCAATC
TCCGACGACCAAAAACTCTATTTAGATATTTTTTTTTCCCACGCCCCCCGACTCCCTACGGGAATAAACG
CCTCTTTGCTGGTACCCGGCTCCCCCCTCATCAAAATTCTCAAATCCACCGTCTCCATCCCAATTCCATG
GTGCAATAGCAGCACAGCCGCGTTCCGTTTCCTCGCCGTCGCGTCGTCGACGGTCGGCCTCATCCCATGG
ACGCCTCCGCCGGATCCGGCAATGCCCCCGGCGCCGGCGCCGGCGCGTCGTCTTGCTGCTACTACGCCCT
GCTCGGCATCCGTAAGAACGCCTCCTCCACCGACGTACGCGCTGCCTACCGACGGCTCGCCATGAAGTGG
CACCCGGATCGGTGGGCGAGCGACCCCGGCGCGACGGGCGAGGCGAAGCGGCGGTTCCAGCGGATCCAGG
AGGCCTACTCCGTTTTGTCCGACAAGGGGAAGAGGGCCATGTACGACGCCGGGCTCTTTGATCCCCTCGA
CGACGACGACCAGGATTTCTCCGACTTCATGCAGGAGATGCTGGTGATGATGGATAGCGTGAAAAACGAG
AAGCCGGACACGCTCGAAGACCTGCAGAAGATGCTGGATGACATAGTTAACGGCGACGGCGGTAGCCGCG
CCACTGCAGGTGCTGGTAGCGCCGGCGGCGGCGGCGGCGGCGGCTGCGGCGGTCGCGTTCCACCGGAGGC
CAACCGGAGAACTCGTGTCGCCCCTTACCCGCAGCCTTCGCGAAGGTGATGGACGCTCCGGTGTACGAGA
TGTGCACACACCGTTGCGCTTGTAGAAGAGAGACCAGAGCAACAAGAGAGCAATCAGCATGAAAAAAAAA
CAATAAAAATTTGGCAAACCAGAATTGTTGCTCAATCCCCTTGCCGGGGTGGTTACAACTTGAGTACAGT
AGTTTTTAGTTCCTCTGTGATGACAATTGACGCCGTCGATCTGCTGAATTGTGTTACTTTGGCTGGTTCG
TGCTTCGGTCGCGGCCCAAGAATTGGCCGCCCAGCGGCGATTCCATTATCTTTCGGGCCCTCTCGTCCCT
TTCAGTTAAATTTGATCTCCCAATTGCTGCTGGAATATACACACACTACCTTATCTCCATTAATGTTTCC
CCTTGTGGTGAGTCCTGTCCTGACTCGTGAGTTGTGCGTCGTCTTTTTGACCTGCCATTTACGAGTAGCA
CAGGCACAAACCTCCCCATTGTCTTCTCTGCCAAGCGGCTTGCCG
>TCONS_00031666 gene_id=XLOC_024210 ref_gene=MLOC_7032 ref_transcript=MLOC_7032.1
GGGCAAGTGAGTGAACTTTCTCTGCTCATACGGACAAGAAATTAACCCCGTAGCATATATAGTCAATCAA
CCCACACCCTGATGTAAAACGACCAGAGACGACGCGGCACCGGCGTAAAACGTATCTGATCTGCCCAGCA
GACCTTCCGCAGGCAACGCAAGGCAATGGCAATGTCTTGTCACCCCTCTCGAACCAGTGTCTGCTTGGCC
CTGGCCGTTGCCATTTGCGTCTTCCTCCCAGGCTGCTTCTCCAGCAAAATTGCCCTGGAGATCTTCGAGA
GGGCGTGCCACTGCTTCGATGACCACAATGTGTACAACGAGTGTGCGGCGGAGCTTCGGATGGGCGTGGA
GGGGGCGTTCCACGTGGGGCGGGAGAGCGTGGACGAGTACTGCGGCGGGGCCTGCTTCGCCGAGACGGAG
TTGGCGCTCCGGTGCGTGGAGGAGATCGCCCACGACGGCTTCAGGTTCTCCAACGGCGCCTCGCTATTCG
CCGTGAAGCAGGCGCTCGGCACCGGCTGCAGCTACACGCCCGAAAGAGGAACCTTCGACATACGTGAGCG
CAGGGAGTGCGGCGACGAGTATGGATACGGCTACCACGGCACGCACGAGCAGCTCGGCTACGGTGAAGAG
GGCGACGACCGGCAGTACGAGTACCCGGACGGCGCGTTCGGCAACTACTGCTCCGGCGCCACCGGCGGCG
GCCCGGTGCGGATGCTCCTCCTCGCCTCCTTCCTTGCCTCCGCGTCGGTAGCACTGCTTCTTGCCGTCTG
AGCGGTAGCGATTTCACCATGTACCATTTGTAACGATTCTAGTGTTCCGGGTCCACTTATCTCACGATGT
ACTCCATATATCGTAATTTTCCCTTCTTATTTTTGGACGACGAGTAGAGATGGTGCTACCAAATTCGTAT
AGATTGTTTTCCCGTTCCCCCATTTTATAGAACAGCAAAATTCTGATAAAATGTAGTACCAGACACCATT
TTATTCCCCCACCAGAACAGAAAACTACCAAACAGAACTGCAAAACTCTGTAA
>TCONS_00031691 gene_id=XLOC_024223 ref_gene=MLOC_7045 ref_transcript=MLOC_7045.1
TCTAGCTTTGCTTGTTCACCAGCAGCCCCGTATATAAACGAGGGCTGGGCAAGATGGTTCCCACACCACA
TCTCGTACGCCACTAGCGCCTAGAACCATAGTACAAACAATAATAGAACTGAGCAGTACTGTGCTAGTGA
GCGAGCTTGGGACACGGCCGTTTCAGGTTACCACAAACGCCTCATCCCCAAGCCAAGCACCTCGCCATGA
GCACGGACGCGGACGCCGTGCCGGTGGCCGTGGCGCCGGCGAAGCGCCCTCCCATCAACAAGTACGCCTT
CGCGTGCGCCCTCCTCGCCTCCATGAACTCCGTCCTCCTCGGATACGACATCTCGGTGATGAGCGGCGCG
CAGCTGTTCATGAAGGAGGACCTGAAGATCACGGACACGCAGATCGAGATCCTGGCCGGCATCATCAGCA
TCTACTCGCTCCTGGGCTCGCTCATGGCGGGGCTCACGTCCGACTGGCTGGGCCGGCGCTACACCATGGT
GCTGGCGGCCGCCATCTTCTTCACGGGCGCCCTCCTCATGGGCCTCGCCCCCAACTACGCCTTCCTCATG
GCCGGCCGCTTCGTCGCCGGCATCGGCGTCGGCTACGCCCTCATGATCGCGCCCGTGTACACGGCCGAGG
TGGCGCCCACCTCCTCCCGCGGCTTCCTCACCACCTTCCCGGAGGTGTTCAACAACTTCGGCATCCTCCT
GGGCTACGTCTCCAACTTCGCCTTTGCGCGCCTCCCCGTGCACCTCAGCTGGCGCGCCATGTTCCTCGTC
GGCGCCGTGCCGCCCGTCTTCCTCGGCTTCGCCGTCCTCGCCATGCCGGAGTCGCCCCGGTGGCTGGTCA
TGCGGGGCCGGATCGAGGACGCGCGCCGTGTCCTGCTGAGGACCTCCGATTCGCCCGAGGAGGCCGAGGA
ACGGCTCCTCGACATCAAGAAGGTGGTCGGCATCCCCGCGGACGCGACCGACGCCGATGATGTCGTCGCC
ATCGTGCGCGCCAACGAGGCCGCGCGCGGGCAGGGGGTGTGGAAGGAGTTGCTGATCAACCCGAGCCGGC
CCGTGCGCCGCATGCTCGTCGCCGGCCTCGGGCTCATGTTCATCCAGCAGGCCACGGGCGTGGACTGCGT
GGTGATGTACAGCCCGCGGGTGTTCGAGAAGGCCGGGATGAAGTCCAGGACCAACTCGCTGGGGGCGTCC
ATGGCGGTGGGCGCGTGCAAGACCTTCTTCATCCCGATCGCGACGCTCCTCCTCGACCGGGTCGGCCGGA
GGCCGCTGCTGCTGGCCAGCGGCGGCGGGATGGCCATCTTCCTCTTCACGCTCGCCACGTCCCTGCTCAT
GCTCGACCGGCGGCCGGAGTCGGAGGCGAAGGCGCTGGGCGCGGTGAGCATCGCGGCGATGCTGTCGTTC
GTGGCGTCGTTCGCGTCGGGGCTGGGGCCCGTGGCGTGGGTGTACTGCTCGGAGATCTACCCGCTGCGGC
TGCGCGCGCAGGCAGCCGCCATCGGCACGGGGCTGAACCGGCTCATGGGCGGGGCCACCACCATGTCCTT
CCTGTCGCTCAGCGAGGCCATCACCATCGCCGGGAGCTTCTACCTGTACGCCTGCGTGGCGGCCGCCGGG
TGGGTGTTCATGTACTTCTTCCTGCCGGAGACGATGGGCCAGAGCCTGGAGGACACCGGGAAGCTCTTCG
GCAAGGACATGGACGTCGACGACGCCGACGACGGCGCCGTCGTGCGCCACGAGCGCAAGAGGTCCACTGA
GCTGATCACTCAGCAGTGACACCGAGTAATCTACTCCGTACACATGTCGTGCTTGTGTTGTGTGTGGCCG
GTCCAAGCCATCTTGGAGGTGAAGCTCTAGATTCTGGACACGTTGCTCAGATTTCCAGACTTTAGGATGT
AGGGACAGACGGACGGACACCCAGCGCTTTACGGGGAGGAAGATCACATGATATTCCGCACGGGTGATGA
ATCCACGTAGAAAGATGGTCCGGTTCACCGGCCGTTTGCGCTGCTCGCCGTGGCGCGCACTGCGCAGCTT
GTGACACATCTTTTCACCGGGTGGCAGTGATTACTGTACGAGTGTGTATGGGGTACCATTTCTGGTATGT
ACAGGCTTGTGTTATCATGTATGTATATGAGTCGTCTCTCATCTTTGTACTTTTGCTTCGTCTGTTGGTT
CCCTTAGTTAGTTGCATATTTTTCATCTCTGTACTTTGTTTTGAGGGACACCTCTGTAGTTTTGCTTCGT
GTAAACTGAGTATCACTTTTTAGAAATCTATTTAGAGATAAGAAAAA
>TCONS_00032393 gene_id=XLOC_024594 ref_gene=MLOC_7429 ref_transcript=MLOC_7429.1
GCATCAATCCCATGGCCCTTGGACATTGGTGCCTGCGTAGCGCGTAGCTTCCTTCCCAACCTACAGCTAG
CTTGCGGCCGGCCAGCTTCATTCATCTGCTAGCTCTTCCTGATTCCTCCCATTTCATCTGCCAAATTAAG
ATGTCTGTGCGAAGGCCACGGGGTGAAGAAGAAGACGACGAGCAGGGGAGCGGAGAGGACTATCATCAGC
AACGGCACGGCCCGAGGCGGATACGGCCGGTGGCGCCACTCTCCTTCAAATCCATGGTCGGAAGAGCCAT
CACAGCGGACGCTATCCAGCAAATCGCCATCAGTTTGGAACCGGTTATCCGTAGGGTGGTACGAGAGGAA
ATTCAGAATATCTTTTCTCAGCACGATCACTTACCTCACAGGTCTCTCCCTTTACACATCCAAGCGATCG
ATGTCTCACCTTGGTTGAAGCTTTCATTTACCAAGAAGCTCATGCTACCGATCTTTACGAACAATAAGCT
TGTTGATGCCAGCAAGAGCGCAATTGAAATCCGGCTGATAGATACTAGAACCAACCACCATATCACTCAA
ACAGAAACTATAGAAGGCACTTCAACAATGAAGCTCGAGGTACTTGTCCTAGATGGTGATTTCAGTTGCG
AAGATGACATGGAGTGGACGGATGATCAGTTCAATGCTGCAATTGTGAAGTCTAGAGAGGGTAGGAGACC
ACTTCTTGTGGGTAGTACACTCAATGTAGTAATGAACAATCAAGGAGTGGCCGTGATTAATGATGTGGCT
TTCACCGATAATTCAAGCTGGATAAGGAGCCGTAAGTTCCGGATCGTTGTTCGTGTCATCGGAGCTTTCT
ATTATAGGCGAAGGATTCAGGAGGCAGTGAGTGAAAGCTTCACAGTGAAAGATCATCGAGGCGAATTGTA
CAAGAAGCATTACCCGCCACTCTTGACTGACAATATATGGAGGCTCAAAAACATCGGAAAAGATGGGCCG
ATTGACAAGAGATTGGAGTCCGAGGGTGTAAAAAATGTTCAAGACCTCCTGAAGCTTGAAACCATTCATC
CGGATAAGCTAAAAAATCTCGTTGGCATGTCAGATCGGCAATGGAGGACAACACTCAATCATGCAAAAAC
GTGTAATATGGGACGAAAATGCTACATCTTCAAATATGAAGGGTGTGATCTTATATTCAACCCTATAGGA
GAGATTTTAGCAGCCAGAATTGGAGGCCAGACATGTTCTTTGCAACAACTACACCATCAACAAATGGTCC
AAGTGAAGCAACTCGCCTCAACAGCATACGAGCAATGGGATCATTTAGAGGAAGTGGTGGTAAATGATAC
AGAACTTGTTACATATGAAGGCTTGTCACCGTTTCCTCCGGAAAAACCTGGTTCGTCATGTACACTAGCG
AGTAATGAAAGCATCATCAACTCAGGGTCTCAAAGTGTTGAGTATCTTGGCAAGTTCGTATCTAGAACAG
TAACCTCCAATGTTACAATGTCGTCTAATAACAACAACTCCTTAGATTCTATGGTAGCTATCGCAGCTAG
TGATTCTATGTATTGTATACCTAGCATGGCCGTTGACGACGATCACTTCACATGGAACAACTCTACAAAC
CTCGGTTGTTGGGATCAAGTTGACTAACTTTCCTCTATATTTTAGTAGCTATGGATGC
>TCONS_00032689 gene_id=XLOC_024764 ref_gene=MLOC_7601 ref_transcript=MLOC_7601.1
CCCTCTTCCTCCCACCAATTCAGAAATCCCCAAATCGATGTAGCCTGGAGCGGGATAGGGACGACAGCCG
GCGCGGGCCTCGTTGACGGCGAGGGCGAGGGCGGGGCTTGGCTGCTGCTGCTCTAGATGCGAGTAGATGA
GGCGCGGCGGCCAGACCAAGAGCAGCCGCTGGCTTCGGTTTGGAGCTAAGCTAGCTTGCCTGAGTCGATG
GGTTGCTCCTCCTGCTAGCTAGCTTGCTTGGGTTGGTGCGGTTGCCGGCCTGCCGGGCAGAGGAGGAGGC
ACCGCCGCACCGGTTGAAGACGACGGAGGAGAAACTCCGCCCACGGCGACGGAACGAATCTACGATAGAA
AGGTTGGGAGATATTTTGGGCTGTCGAGGCACCGGCGGGCCCCACCTCCTAAGTCTCTAGTCCACTCTTC
TCCTCTATCCCCTTTCCTTCACATCTTCTCTTCCAGTTCGGCTGCGCTTCCATCCCTCTCCACATTCTCG
GCCAGCGAGCTGAGAGGAGATGGAGGCGGCTCTTCTGGGCGGGTTCATCAAGGTCATCCTGCCGAGGCTC
TTCGCTCTGATCGACGACAAGTACAAGCTGCACAAGGGCGTCAAGAGCGACATCAAGTTCCTCGTGAAGG
AGCTCCGCATGATCGTCGGCGCCATCGACGACGACGAGCTCTCGGCGGCCTCCTCCTCCGCCGCCGCGCG
CCTGTCGATCCAGGACCTGCGCGAGCTGGCCCACGGCATAGAGGACTGCATCGACGGCCTCGCGTATCGC
GCCACCTGGGAGCAGCAGGCGTCCTTCTTCCGCCGGAGCGTCCGGCTTCGGCCCCCCAAGGCGCTCAAGA
CCAGTGCGCAGCTCGCTCGGGAGATGCAGCGGCTCAGGCAGATGGCCAAGGAGGCGCACGACCGGAAGCA
GAGGTACGCGGCCGACTTCCCCGCCGGCGGCCAGCCCTCCTCTGCCACCCAGCCGGTGGATGAATCACCC
TCTTGCCCGTCCGATCCGCGCATCCTTGACGCTGATCTCGTCGGCGTCGACGAGCCCCTCGCGGAGCTGC
TGGAGCAGCTGGCTGAGGGGCAGCCCAGCCGGCTGAAGGTGATCGCCGTCGTCGGGTTTTGCGGCTTGGG
GAAGACCGCCCTCGCCGCGGAAGTGTACAACAGAGAAACCCGCAGCGAGAGATTTGAGAAGCACGCGTGG
GTTTATGCGGCGCTCAGGAGCCCACGGGAGGTGCTGGCGGACATGCTCCGGAAACTTAGCTCCGACGCTC
CTTCTTGCCAGGGGAAAAGTGTGCTGGAGACCTCCGATGTCGGCCAACTCTGCGCAGAACTCAAACAACA
GCTGGTGAAGAAGAGATATTTCATTGTGATCGATGACATTCGAACAGAAGATCAGTGGAAAACCATCAAA
TCTGCCTTGCCAGCAGATAAGGGTATTAGCAGCAGAATACTGGTGACGACAACTATTCAGTCAGTAGCTA
ATGCCTGCAGTTCTAGTAATGGCTATGTTCACAAGATGAGCAGACTTGATAAAATATGCTCGAAACAGTT
GTTCACCAAGAAAGCTTGTCCAGACAAATATTCATGTTACAAGCAGCCTGATCCAGCAGAAGTTTTGAAG
AAATGTGACGGCCAACCTCTTGCGCTGGTGACAATAGGTGAATTCTTGCAAGCAAAGGGTTGGCCAACAG
GACCTAGCTGTGAAGATATCTGCACCCAGATAGGTTATCACCTGGAGAATGACAAGAGCTTTGAAAAAAT
GCGAGGTGTGCTGATTCATAACTACACCACTCTGCCTAGCCATGCTCTCAAAGCCTGCTTGCTATATTTC
GGTATGTTCCCAAGTAATCGTCCCATCAGGAAGAAAAGTCTTTTGAGACGATGGCTTGCTGAGGGATTTG
TAGAACCGCAACCTTCGCCGAGCTCCCCGGATCCCATAGCTGCTTTCAATGCCCTCATAGATCGAAACAT
CATTGAGCCAATCAACTTGAGCAACAATGATAATGTGAAGACTTGTCAAACATATGGCATGATGCGTGAG
TTCATTTTGCACATGTCCATCTCTCAGAACTTCGTTACCTTGTTTTGCAATGACAAGATAGAGCCCAAAT
ACGTTCGTCGGCTTTCTCTCCATGAGAGCTCTGCTACAGATGCTGACAGCTTCAGCAACGTTGATTTATC
ACTTGTCCGGTCTCTAGCAATCTTCGGGAAGGCAAGTCAAACTGTATTGGACCTCAGCAAGTACCATCTT
CTGCGAGTATTGGATCTTGAAAAATGTGAGGAGTTGAAGGATGATCATGTCAAAGACATATGCAACCTGC
TGCTTCTGAAATATCTGAGCCTTGGAGGTGGTGTTACCACAATTCCAAGAGATATTGTTAAACTGAAACA
TTTGGTATCACTTGATGTAAGGAGAACAAAGATACAGATACTGCATGTAGAAGTCTTCCAGTTGCCGTCT
TTAATTCACTTATTTGGGAAGTTTAAGCTTACAGATATGGTCAAGCCAAAAAGTGAAGTACATGAGTTTC
TCTCCAAAGGAAAAAGTAACTTAGAAACGCTAGCAGGATTTGTTACTGACGGAAGTGGAGGGTTCCTGCA
TCTTATGTGTTATATGAATAAACTGAGCAAGGTGAAGATTTCGTGTGAGTCGCCTGCAGGCTGCGCTGAC
CGAACTCATCTTAAGGAGGTCATTCAGCAGTTCATTGAGGATGAAAAGCAGGCAAATGTTGGTTCTCGCT
CTTTATCGCTTCATTTCAGCAAATGCTGTGAAGAGCTCCTGAATTCCTTAAAAGGACCCTGCTACCTCAG
CTCACTGAAATTGCACGGTGACTTGGCTGCACTACCTCAGTTTGTTGTGTCACTTCGGGGCCTCAGGGAG
TTATGCCTTTCGTCTACTAAATTGACAACCGGTGTTCTTGAAGCTTTGAGTAATTTGAACTACCTGCAGT
ACTTGAAACTGGTTGCTCATGATCTCGAGAAGTTCATCGCAAGAGACCGGGCGTTCTGCAGGCTTCTACG
CCTTTCTTTGGAACTGCAATGTCCAACTTTCCCCACAATAGAAGAAGGGGCGCTGCCATTCCTTGTCACA
CTCCAGCTGCTCTGTAAAGATCTACATGGCCTTTCTGACCTCAAAATAGAATATCTCAAACATCTCAAGG
AGGTCACTCTTGACCCTAGAGTCACTCCAACAACAAGAGGAGAATGGGAGAAGGCTGCTAGGGGGCATCC
GAACAGGCCAAAAGTTTTGCTGCTCAAATCTGTTGATGCAGCACAAAGTGAGCTTGCAGGCTACCCTATA
GCGTCAGGGCCAGCTGAAAGTGCCATTACGGAAAGTTATGTTGCATCTGAGGGATCAATTCAAGAAACTA
GCATTCAAGCACTGCTTAACCAGGGGCTGGTTGGATCGTCCTCTGTGATGAGGAAACAGAACACTTCTGT
TTTGAGCAATATGGGGCTCTCAGAGGTTTCTTCTGCTTTAAGATGATTTGGCGACCTCGACGATGGGTAT
CTGGCCGGCAAAGATGATGGGCTATAAGCTCTCACCGGTCCTTATAGGAGAGCTTGATCGGAGCGTCACT
ATAAGATCAGATGACCTGAATAAAATTAGATAAACCTGTAACAAACCATTTTATCAGAAGATAGTTAGTG
TTTAACCAATGTTCCAATAGCATCTACATCCGGACTGGTTGAATTCCACCCCCCCCCCC
>TCONS_00032700 gene_id=XLOC_024772 ref_gene=MLOC_7609 ref_transcript=MLOC_7609.1
CCACTCACCACCAGCACTAGCAGCCTATGCACTGAACCTTGAAAGTCAAGCGCCTTGCAGGCAATTATCA
TTTCCCCAAGGACAATTTAACATGTGCGGCAAGGCGCACCACAGATAGATGATCTTGCTGGCCTATAAAT
GTGCTTTTCACCTCTCATGCCCTCTTCACACTAGACACACACACACACACAAGAGGGAGAAGGCAAGAAG
CAACACAGAAAGAAGAGCCATGGAGCACTCCTACAGCAACAGCGGCGTTGGCATCAGCAACTACGGCAGC
TCAAAGGAGAGGAGGCCACCGCTGAAGAGGGGGCAGCTGAAGCGGCAGATCGTGAGGACCATCAGCAACC
TCATGGCGCCGAGGAACGACGGCGCGGGCGCGGATAAGAGGGCGTCGGCTCGCACCAGCTTCGGCACCTA
CAACTGAAGCTCGAGACGGCGCCGAGTGTCGGATACGATCACTCGCACGGACGCCTCTTGCTTCAGACCT
GATTAGCTTTTTAGTACTGCGTACTTGGTAGCTGGGAGACTGTTCCATATATAGTGGTTCTTCTTCCTCG
GTGTTCTCCGACTGTACAGAGTCCCCCGATAGTCCGATTGTACAGATGGATAGAGAGGTTATGTTGATTT
TCGTATGTGATATACTCACCTGCAGTTGCAGACTTGCAGTACTCCTGTTTTCTTCACAACGCTATAATCT
GGCTCACTCAAATAGCTCTATGTAGAACGCACGACTGAGCAAATACAGACTGAAGGGAGTTCAGAGACTG
GCAGATCCATCTTGTCCTGG
>TCONS_00032753 gene_id=XLOC_024809 ref_gene=MLOC_7649 ref_transcript=MLOC_7649.1
CTTAATTACTTCATTCCAGATCGACAATTCATGTTGTACATGGACAACAGATGACTATTTATCCAATCAA
ACAAACCAAGCTACTCCTGTTAATTCGGAGCTCACCACTGGAGCCCGACACGTAAGGGCTGGCTAGTGAT
GCTCCTGAAGTAGTCCAACAAGCAAAAGATTGTTGCCATCTTTCTACGCATGCAAGAAGAAGAAGAAGAA
GAAGAGGAGGAGGGTTTTGCAGCCAGCCGCTGCAGAGAAGGGAGAGGCCGCCACCCCTCTGCGGCTCTGC
CACGCCAAGTGAGATGGACGTCTTGGAAGTTTTCGAGTTCTTCGAGATCATACTTGAGAACTCCTTCAGC
AGTCAGAGGCTGCCAGACAAATTTGCAAAGCTGCTCGACGGCCGTGAGCCCCGCGAAGTGAAGCTGCGGG
AGGCCGGCAGCGGGCGTGGCAGCCTGTGGGACGTGGTGGTGGTCTTCGACGCCGACGGCCACATGTACCT
AGAGCGCGGCCGGAAGCAGTTCGTCCGTGCCCACGACCTGCGGCTCGGGCACTTGCTCGTCTTCAGCTAT
GACGGCGACGCCGTGCTCACCGTGAAGGTGTTCGACCTGAGCATGTGTCGCAGGCACTATCAAGACGATA
CCAGCAGTGGGAGCAGCAGCGACAGTAGCAGTGACAGCACCAGCAGCAGGTCGGCAGAGATGGACGTCGA
CGACGCTCCGACGTCGCAGTTCGCGGTGACGCTGAGTGTCTGCCACTTCCTCGGCAAGCAGCAGCAGTAT
CTGAACGTGCCGCTGGAGTTCCATGAGGCGCACGGGTACGCCAAGAGGAGCAAGGTGGTGCTGCGGATGC
GCGGCATGGATTGGGCCGTGAACCTGAAGCACAACAAGCGGGCGGGTGGCAAGACCCGCTCCACTTTCAG
GTACGGGTGGCACCAGTTTCTGGTGGACAACAGACTCAAGGTCGGCGACATCTGCTTCTTCCGCGCGCTC
CGCGGGAACAACGCCGGCCGCGGCGGCGACGACGGCGACGACCACGAGCTCAAGGTGCAGGTCCGCAAGC
TAGACGGCTCCTTCGTGGACTGATGGGCACCGGCGGTTCGTTGCCATCAGCCGTGTTGGCGTGCTCATCA
CTGGCATCGGCATGGTACAATGCTCAGGAGAATGGAGTTCTTTAGTGTTTTCAACAGTGGCTTAGCTTCC
GGTTGGTCTGTGTTTGTATGTTCTGAATCCTGGGTCAGTGACTTCTGAATCGTGCTACCAGTAATATGAT
GAATAAACCGCCTGACTCTCTGCCTGCCCGTGTGCAAATATGATGAAATTGTTCGCTTGGTTTCTTG
>TCONS_00033055 gene_id=XLOC_024970 ref_gene=MLOC_7811 ref_transcript=MLOC_7811.1
CGTCGCGTCGCTGCTCGCCAACGGGTACCTGCCGATCGCGGCCGGCCCGCTGGCCGCCGTGCTGATCTGC
GCGCTCGTCGACCTTGGCCCCGGGCACGCCGCGGCGCGCAACATGCTCGGCGTGCTGGCGTGGGTGTTCA
TCTGGTGGATCACCGACGCCGTGCCGCTCGCCGTCGCGTCCATGGCGCCGCTGTTCCTCTTCCCGGTCTT
CGGCGTCTCCTCCGCCGACGCCGTCGCCAAGGCCTACATGGACGACGTCATCTCCCTCGTCCTCGGCAGC
TTCATCCTCGCCCTCGCCATCGAGCACTACAACATCCACCGCCGCCTGGCGCTCAACATCACGTCGCTGT
TCTGCGGGGACCCGGTGAAGCCGGCGCTGCTGCTGCTGGGCATCTGCGGCACCACCATGTTCATCAGCAT
GTGGATCCACAACACGCCGTGCACCGTCATGATGATGCCGGTGGCCACGGGGATCCTGCAGAGGTTCCCC
GGCGACGCGGCCGCCGGCGCCGACGCCCGCGAGTTCAGGCGGTTCTCCAAGGCCGTGGTGCTCGGCGTCG
TGTACGCGTCGGCGATTGGCGGGATGGCCACGCTCACCGGCACGGGCGCCAACATCATCCTGGTTGGGAT
GTGGTCCACCTACTTCCCGGAGGAAGAGCCCATCACCTTCAGCTCCTGGATGTCCTTGGGGCTCCCCATG
TCGCTCGTGCTCTTCGCGGCGCTCTGGGGCACGCTCTGCCTCATGTACTGCTCCAAGAACACAGGGAGGG
CGCTCTCCGCTTACCTTGACCGCACCCATCTCAGAAGGGAGCTCAGCTTGCTTGGTCCAATGGCTTTTGC
AGAGAAGATGGTTCTTGCCGTTTTCGGGGGCCTGATCGTCCTGTGGATGACGAGGAGCCTGACGGACGAC
ATCCCCGGGTGGTCGGTCCTCTTCCACGGCAATGTCGGGGATGGGACAGTCACTATCATGATGGCGACGC
TGCTCTTCATAATCCCGAGCGGCAAGAGCGACGGCGAGAAGCTCATGGACTGGGGCAAGTGCCGGAAGCT
GCAGTGGCACATCGTCCTGCTCCTCGGCGCCGGCTTCGCCATCGCCGACGGGTTCAAGGCGAGCGGCCTG
ACGGACATCCTCGCCGGGTGGCTGGGCTTCCTGCGGGGCGCGCCGGCGCTGGCCGTCGCGCCCGTGGCGT
GCGCCTTCAGCGGCCTCCTCACGGAGTTCACCTCCGACGACGCCACCACCACGCTCGTGCTGCCGCTGCT
GGCGGAGCTGGGCAGGACCATCGGCGTGCACCCACTGCTGCTCATGGTCCCCGGCGCCGTTGGCGCGCAG
CTCTCCTACCTGCTGCCCACCGGGTCGCCCGGCAACTCCGTGGGGTTCAGCACCGGCTACATCACCATCA
AGNACATGGTGGTCACCGGCATGCCCATCAAGATCGTCGGCGTTGCCGCTCTCACGGTCCTGCTGCCAAC
GCTAGGTGTTGCGGTTTTTGGCATGGATCAGACGGTATAGGGTATAGGAACGTACTGAAAATTCAATTGG
AATTTTCAACATCTCAATCGCTAGGCTGTAGGCTAGTACGAGTAGCATCTACTAGGAGGTTATTCAGGTT
GTTGTACAGTGTGTAGTCAGTGTCATTGCCCGATGAACGACATGGGGCCATATTCTTTTGTGTATCTACG
AGACGGTATATGAATTTGTATCGAGAGGTTCGTTCTGAATATACCGAAGTTTGCAACTTCTTCATCCAGT
TTCATCTGATATTGCACATTTTCTGAATCATAAGGC
>TCONS_00033096 gene_id=XLOC_024990 ref_gene=MLOC_7831 ref_transcript=MLOC_7831.1
ATACTTGCAAGGATAAAATGATCAAATTGCAAAGTTTTATTTAGTCATAGAAAATTGTATTAGATGGACG
GAAGCTGACTCATTCTAGGAAGCCTGTGTATAGCATTCTGGCACAAAAGTCCTTTGAAATACATAGTTCA
CCTATAAATAGTGGTGCACAAGTCGAGCATATGCATCGTCCAGTGCTCACCATCCCAATTAAAGTCTTTG
ATCTTCAGCAGCACAGGTTACAGCAGAACTAAGGATGTCTTGCAGCTGTGGATCAAGCTGCGGCTGCGGC
TCCAACTGCAACTGCGGCAAGATGTACCCTGACTTGAAGGAGAAGAGTGGCACCACCATGCAGGCCACCG
TCATCGTCCTCGGCGTCGGGTCCGCGAAGGTGCAGTTCGAGGAGGCCGTCGAGTCTGGTGAGGCCGCCCA
TAGCTGCAGCTGCGGCGCCAGCTGCAAGTGCAACCCTTGCAACTGCTAAGATGCAAATGGTGTATGCGAT
TGTGGTGATTGTGCCGTGTGTGAACGAGTGTGAATAATGAAATCGGCGCCGGCCATCTGGTCTGTGTTGT
GGTGTGGTTTGCTTTTGGTGTACTTGTGAC
>TCONS_00033115 gene_id=XLOC_025002 ref_gene=MLOC_7844 ref_transcript=MLOC_7844.1
AATGGACACGGATGCACGGCCCCATCTCATTACAAACAGCAAAGCACAGGACTAGCTAAGATCCTCAGTC
ATCCATGGAGCGCAAGCAGGAGCAGGAGAAGAGCTTCGTGGAAGAAGCAGCCATGGGCATGGAGGCCTCC
TCCTCGGCGTTACGGTCGCTGCTGCACCGCATGGCCCAACGATGCGCCGGCTACCTGGGCCTCGCGGCGC
CCCTAGCATCCGACCATGCCCTTGGTGCTGGCGGGGATCACCTGAAACCAGCCGGCGCTGCCGATGGCTG
TGTGGTGCGGCTGCCGGAGGAGTTCACGGTCGTCCAGGTGCAGTCGAGATCGATGGCGTTTCAGAGCAAC
CGCAAAATAGATCAAGGAGTCGGTGGACGTGGTGGGATCAAATATTGATTAACCAACACCAACGGGCTCC
ATTCTGTAGGCTCCTGATGTACCTCTACCCCCCGTGATGATGGTCGATCATAAAATGTCTTCTACTAGTT
TTTACTGGAATGTTTAGTAACCTTTTGTGCAACTTGCCTTGATGCGATTTTAAGAGGAATGCAATGCTAG
TTTTCGCCGGAAGATACTCCTCTGAAGAATGCTAGAGTACCCGTCTCCTCAGGATTTTAACCAAATGTCT
CACCGCCTCATCGACTCCGGGGGTACAAGACGTGATTTTTTTTTTCAAAAGTAGTACCTATTTTGTATCA
AAATAAAAAAGCATATGTTGAAATTATGGCG
>TCONS_00033309 gene_id=XLOC_025114 ref_gene=MLOC_7958 ref_transcript=MLOC_7958.2
CTACACTCCAACAGACAACAGTGACACTACCACTAGGACGCTTCACGCTCACGGCTCACGGCTCACGGGA
GGCCGAACAAGACGGCAAGACGCGCACGCCCCTCCGGATCCTTTGGTTTAAAGCCCACCCCCCGACGCCT
TCCCTTCGTTAGCGAGCCGCCTCCTTCCACCGCTGGCTTCCACACCTCCCTCGCGCTCGCGGTGCTGATC
TCGAGGCCCAACCAAAGGCCGAGGGTTCTCGCCGCGCGCAGGGAAGGGGACTAGGCAAAGACAAGTCATG
GGCTTCCAGGTCGCGGCCGTCGTGCCATCGCCGTGCGCGCCCTCCTCGGCGCCCTCCACTTCCTCCCGGT
CGCCATTCCTCGGCGGCGGCTGCGGCATGCTCGTGAGATCCTCCGCGCCGGGCGGTCTTGTGGCGCGCCG
GCGTGGCGAGGGGCGGCCCGCGAGGTGCGCGCTGAGCGCTAGCATCGACGGGACGGGAGGCGGGGACTTG
GAGTTCTTGAGGAGGATCGAGGAGCTGGCGGCGTCGGCAGGGGCGCGGACGGCGGGATGCGGGTGGCCGC
CGAGCCTGGAGCGGAGCGCCAGCGCCGTCGGCCTGCCCCTGTCCCTTCGAATGCTGAAGCGGAAGAAGAA
GCAGCAGCAGGTGGCGCCGCGGTCGCGGTGGGACGAGCGGCTGCTCCTTGGCTCCGCCGGTGAGTCGGTG
GGCCGCGCCTTCTCGTCCATGGTGCTCATCGTGCAGGAGCTGCAGAGCTTCGCGCTGCAGCAGATGCAGG
AGGCCCTGCTCTGCGACGACCTGCAGGGCGTCCTGGCGCGCGCTCATGGCGAGATGCACGCCTCCTTCGT
CTGGCTCTTCCAGCACATCTTCGCCGCCACCCCGGCGCTCATGCTCTCCCTTATGCTTCTCCTCGCCAAC
TTCTCCGTCCACTCCATGAGCCACAGCGTCGCCGCTGCCGCCGTCTCACCGACCCTGCCCGCCGCCGCGG
CTGCCACACTGGTCGACGCCCAGCACAACGAGCCATCCAACCCGCGGTTCGATGCTGTCTCTGTCAAGAC
ATTCTCGTCTGGCCGGACTGCGTCGGTCGGTGGGGGCAGCGGGGGTGGCGGCGATGTTCGCCCCGTCGCG
GGCGCTTCCAGCGATGACCGGTGGGACGAATCCCGCTACAGTCTTAACCGCGTCGCGCCACAGCAACTTG
CGCCGCTGGCGGGGATGGGCGCGGACGCCGCCGCCGTGGACGAGCAGGCCATCTGGGATAGGATGGCCGC
GGAGGCCTCGAGCATGCAGGCCGACGCACGCGCCGATGAGTTGACGGATCCAAGCGTGTTGGGGAGCCTC
GTCGCGCCGGTGGAGGCGGAGATCGAGACGGAGGACGTCGGCGAGTACGCGCGGACGGAGCAGGGATACG
AGCTGGCCGTGTCAGAGGAGCCCAACAATTCGCTCATCCTCGCCAACTTCGCCCAATTCCTCTACCTCAC
GCGGAAGGACCACACGAGGGCGGAGCACTACTTTGAGCGGGCGGTGCAGGCGGAGCCGACGGACGCGGAG
GCGCTGAGCCGGTACGCGACCTTCCTGTGGAAGGCGCGGGACGACGTCGAGGCGGCGGAGGAGACGTACC
AGGAGGCCATCGCGGCCGACCCCGGCAACGCGCACTACGCCGCTGCGTACGCTCATTTCCTCTGGAACAC
CGGCGGCGAGGACACGTGCTTCCCCCTCGATTGACGCGCGGAGGAGGGGCCGAGTTCTTGCATCGTCCGC
GGTGGCAGCCGGGCACGAGGCCAGACGCCGAGAGCACGGCACCATGGCCGGCCAAGCCAGGGGGCGGTGG
AGTGGAGCCGAGCTAACTTTCCGTTTACTGAGTTAGGTTGAGTAGGTATGCTCAGGGGGGCAGTGGAGGC
TGTGGCGCCGTGTCTCCCGTTCCGGGAATACGGCTCTTGGCCGGGAACGGGGACGATGGACGTGCAGGTG
TGAGGGCGAAGTCCCGATGAGCTTGTCGGTCATCTCCCTGACATGCAATGGATGGCTGTAGGCTGGTAGT
GTGGTACAAACGGGAGGAAGAAAGGCCATGGTCCATGGATATGTTGTGTATAGCAACTTGCATCCGGTAA
TTATGTACGTATATGAGCAAAAAACAAGTGAATAATAAGAAGGTGAT
>TCONS_00033687 gene_id=XLOC_025316 ref_gene=MLOC_8162 ref_transcript=MLOC_8162.1
CGAGGCGGTTCGGGGTGCTGACGGAGGAGAAGGCGCGGCAGCTGCGCATGCGGATGATGGAGACGGAGAG
CTTCCACGACGCCATGTACCACTCCGCCATCGCCTCCCGCCTCGCCTCCGCCGCGCCCGACGGCGACGCC
AAGCCATAGGATGTTAGGAACAGCTCACCGGCCGCCGCGACCGCCGGCCGAGCCATGGACGCGCTGTCAG
TCTGTGTACATACACTTTTGGTTGTTCTGTTTGTCCTGTTGATCGTTACTGTACTCGAACCCGAAGAAGG
GGCCAGTGGTATTTAGGACAGGGCCCCTTCAGGCTCTCCTCAACCTGATTATTCCATGGAGACGGGGGCT
GGTTAACTAATCTTATCTTAGTTCTGAAGCAAAACTAGGTAGGAGTAGAACCTGAATGTACAGAAGTAAT
TTGGTTGTAATGATGTTTACGTTTCGGTTTGCTCAGTGTTTTACTGCAAGGGGTTCCAACTTTGTGGTGG
AATCACGGTCAGTTATCAGATTCAGATGCTTGCGAGTTGCAAAAATAGTCGTTGATTCATGTATCTCTAG
TCACTGCAGCATGAAGGCTGATGGCTCACAAAGGCGCAATTGCACGTCGTCTTCAGCAATAATTAACCCA
TGGGACTTTGCGTCCCTGTCGACCGGCCGTTGGTTTTGGCTGTTGGCCGTGGGTTATTATAAAGAGGATT
AACACAGCGCACGTCATCGCCATTTGATTCAACTCTGTGTCGTACGCTGCCGAGCCGCCATTGGCCGGCT
CATCGCGGAGAGGCTGACGCCGTCACGCCGACCTCTGCTTTTCATCGGATATGATCCAATCCATGTTAGG
TTACTTTAAATATAAGTTTTTTAAAGATTTTATTAGGGAAAAAGATTCTTCTCAAC
>TCONS_00034085 gene_id=XLOC_025561 ref_gene=MLOC_8419 ref_transcript=MLOC_8419.1
TGCCAGGCGGAGGCGTCGTGGTCGCTGCCGCTGCTGGTGCAGCCCCCGTCCCCGCGGAGGCGCGCGCGCA
CGGCGTCGTCGAGGCGGATGTACACGGCCATGCCTGCCTGTATCTGTACGTCTATGTCGTCGTCGTCGCC
GGCGAGCGAGCGAGCGAGAGCGCGCTCTCGGCTGCGTGTGTGCGCGCGCGTTGTGGCTGGAATGGAGCTC
GGAGACTGCGGTGTGCGGTGCCGGGAGGACAGAGGTTGACAGTCGCGGGGCGCGGCTTTATAGGGTGGTT
GGGCGAAGGGTTTATTCGGCGGATTAACCCTTGGGTGACGCGCGGATTGATTGCCATTGTTTCTTTCTTC
TGGACGCCGCGGGCTGCCTGTGAGAG
>TCONS_00034104 gene_id=XLOC_025573 ref_gene=MLOC_8432 ref_transcript=MLOC_8432.1
CACAACATACGTTTCGAAAGTTCGAATGTTCACCTATATAAGCAGCATCATGCTGAAACTATATACAGCA
GCTAACAGGCATTCCCCAACCCATCGATCCATCACCTCCCACTTCCCATCTTTCAATCTTAGTCAAGAAG
TCGAGCTATCTTGAAACAATGGCGGCTGCTGCTGTTAAGAAGCTGCAGGTTCTGGTGGCGTGTGCCTTGC
TGCTGCTGCTCGCTGTGGGGTGCCGGGCCAGCCCTCTGCAGATCGGGTTCTACCACGACAGGTGCCCCCA
GGCGGAGGCCGTCGTCAAGGGCGTCATGATGGAGGCCATCTCCCAGAACCCCGGCAATGGCGCCGCCATG
ATCCGAATGCTCTTCCACGACTGTTTCGTCGAGGGCTGTGACGCTTCGGTTCTCCTGGATCCTACCCCGT
TCAGCCCGACGCCGGAGAAGCTCAGCCCGCCAAACAACCCGTCGCTGCGCGGCTTTGAGCTGATCGACGC
CATTAAAGAAGCCCTTGAGGTGGCCTGTCCGGGCACCGTGTCCTGCGCGGACATCATCGCCTTCGCGGCC
CGCGATGCGTCCTGCATCCTCAACGCCGGCAAGGTACACTTCGAGGTGCCATCGGGCCGCCGTGACGGCA
CCTTCTCCAACGCCTCCGAGCCCCTCAAGTTTCTCGCCCCGCCCACGTCCAACCTCAGCGACCTCGTCGA
TAGCTTCGTCGTCAAGGGCCTGGACGCGGAGGACCTGGTCATCCTGTCCGGAGCGCACACCATCGGTCGC
TCCCACTGCTCCTCCTTTGTGCCTGACCGCCTCAACGCCCCCTCCGACATCAACGGCGGCCTCGCCGCGT
TCCTGCGTGACCAATGCCCCGCTGATGCGGCCCCGGGCGGCAATGACCCCACAGTGATGCAGGACGTGGT
GACCCCGAATGACCTGGACAGGCAGTACTACAAGAACGTGCTGTCGCACACGGTGCTCTTCACCTCCGAC
GCGGCGCTCCTGACCTCCGAGGAGACGGCGAGGATGGTGGTGGACAACGCCAACATCCCCGGATGGTGGG
AGGACAGGTTCGAGAAGGCCATGGTGAAGATGGCCGGCATCGAGGTCAAGACCGGTGACCAGGGACAGAT
CAGGAAGAACTGCCGCGCAATCAACTAGTACCAATTAAGTGCGTGCATGTACGTCTACGTGCATGCATGT
CAAAGGATCGTCCAGTGTTTTGCTTCATCCTGCATGCGAACTTTCTTTTTTTAGCACCTACATTTCTTGT
CTTTTCATTTGTCATTTCTTAGTTCTATTTGCGCCAACGGAATTATTTGTGTATATGGAATGTACATGTG
TAAATGGGCTGCGGAAAACAATGTTCTTTGTATTTGGGATAATAAAATTAATAAGTTATGCATG
>TCONS_00034371 gene_id=XLOC_025749
AAGGAGGTTGATGCCCTGGTCCAGAAGATCACCGGCCTCCACGCCGCCATCGCCAAGCTGCCGTCCCTCA
GCCCATCACCCGACGTCGACGCGCTCTTCACCGACCTGGTCACCGCGTGCGTCCCCCCGAGCCCCGTAGA
CGTGACCAAGCTCGGGTCGGAGGCGCAGGAGATGCGGGAGGGCCTCATCCGCCTCTGCTCCGAGGCCGAG
GGGAAGCTGGAGGCGCACTACTCCGACACGCTGGCCGCCTTCGACAACCCGGTCGACCACCTCGGCATG
>TCONS_00035507 gene_id=XLOC_026668 ref_gene=MLOC_9527 ref_transcript=MLOC_9527.1
TTTCATTCGGCTCCTTTATGGATATTCTCACCACTTAACATCTATGTCAGCTTTTCTATTTGAATGGAAC
CAAAGCTCTCTGCTTTCTAGATGATCCTTATAGAGTAGGAGATAGAAATTCTATCTAAATCCATCTAATC
TACTTACTTCGTTCCCTAATTTCATTCAAGAGATCCTGAGGAAAAGAATTGGGTTTCCACCGAGCTGAAA
CAATATGCGGATGGTTCTAGTAAACCAAAACTATCGTTTTTTAGCTATTTGGCTTCCTTATCCTTTAACA
AAAGAAGATTTAGTTACGATTGGAAATCAACTTTTTTGT
>TCONS_00036231 gene_id=XLOC_027090 ref_gene=MLOC_9949 ref_transcript=MLOC_9949.1
GGCCGTGACGCGGAGCATCACCATCCTCCGCCCGCCGGCCCTGTCCGTGACGTCCCCGCGCAGCGAGTCC
GGCTCCGGCTCCGCGCCCTCGTCCCCGGCCAGCGTCCCCGACTCCCCCTTCGGCACAGCAACGACACCCA
GGGGAGAGGGCTGGAGCAAGCTGCGCCGCAAAGGCAGGATGGCCGCCGACGGGGCGGACGCCAGCCCCGG
CACCCCCAGGAGCCCCACCGTCTACGACTGGGTGGTGATCAGTTCGCTGGACCGCTAACCGTGAAAAAAG
AAGAAGCAGATCCACAAGACGGAGGAGAACTGCAGGAGCACAACGAGAGTAGCCGCAAACTACGTATGAC
CGGAAGATGGAACCCTGTCCCAGTAGTATATGCTATCAGTTATGTACTACTACTTCCGTTGTAAACTAAA
CATCATCCACTCCACGTGAGCTGGTGCTAGTTTTCGTAGCCAAGGATGTGTGCCACCGCGTAGATAGCTG
AAGGAGAAGAGTTCGTAGTAGGCAACCGGCGACGTGCAACCACCTGAGGCGAATGAGACCGAGATGTGAA
GCGTGTGTAAATCCTACCAGTGGTAGATGTAGATGAAGAGGGGATGCTGAGCTCTGGCCGTCAGGCTCTC
CCCCTGCTGTTCTGTAGTCTGTACAAGGCCCGCGGGCAGCATGTGCTGATGCATGCAGTGTAAAATATGT
CTGCAATAATGCATGGCTAAGTGAACCTCCA
>TCONS_00036540 gene_id=XLOC_027192
TTTGCAGCTAGCGTTAAAAGCTGGTGTGCTTTATGACAAAGTATCAAATATGACTATTTGGGGAAACCAT
TCAACAAATCAGGTTCCTGATTTCTTGAATGCCAAAATTAATGGGAAGCCAGTAAAAGAAGTCATCAAAG
ATACAAAGTGGCTAGAAGAGGATTTCACTATAACTGTTCAAAAGCGCGGAGGTGTGCTCATCGAAAAGCG
GGGCAGATCTTCAGCTGCATCAACCGCTGTTTCCATCGTCGACGCCATGAGGTCCCTCATAACTCCTTCC
CCAAAAGGGGACTGGTTCTCTACAGCGGTCTATACGACCGGAAATCCTTATGGCATAGCAGAAGACCTCA
TATTCAGCATGCCGTGCAGATCAAAGGGTGATGGTGACTATGAACTGGTTCAAGATATGGCAATGGACGA
TTTTCTCTGGGGTCGGATAAAAAAGAGTGAAGCAGAACTGATCATCGAGAAAAGATGTGTTGCCCATCTT
ACAGGGGAGGAAATTATCTTGAAAAGGTAATGCATTTTGTGCTCTTCCTGGGGATACAATGCTTCCGGGA
GAGATGTAGCTCTACTGCTATCAATCATACTAAAAATCTGCCAATGGCCACCGGTCTATGTTATTCTGTT
ATTAGAAGGGTGACAACATTCCCAGTGGAAAGAACGATAGTTGTGAGAAACAACTGCCTGCAGGCTGTTG
CAACTATTTTCTTCTGTAATAAGCACACAGACTTTTGTCGTACACTAGTGTTTCGGGGACAGAATAAGAA
GATGGAGATCCCACAGCCTCAACTGCACTTTCTACCTTATGATTTCTTTCCTCTCGGGTTATGATTTGAG
TTGAAAGCTTCAACACCTATTTC
>TCONS_00037183 gene_id=XLOC_027428 ref_gene=MLOC_10285 ref_transcript=MLOC_10285.1
TCGATCCTCTCGTGCTCGGCCACCATCGCGCACATGTCCAAGCCACCGCCGATGCCCGCCGTGGTCTTGG
ACCGGCTCCTGAACAGCCTCCTCGGGCTCGGAATCTTCACCATCTCTGCTCCTCCGCGCTCTCTCTGTTC
CCCTCCGCCTGCCTCGTGTGTGTGTGCGTGCGCGCGCGCTTTATGATGGATGATCGATCACTTGATGGAT
GGATGGATAGCTTGCTGCTCAAATGGGTGTTGTGCGGCGTGAGGCTTGACGGAGGGATGCTTGGGATTTT
AAAGGAGGAGGAAGGTGTCGAGGATGAGGACAAGGTCGGCAGTGGCGACAGGGACGAGAGCCGTGCGCGG
GCGCGAAAAGACTCAAAGAGAGAATTAAGATATGGGTGGTGACTAGGCGAAGCTTAGCGGGAATAGAGGA
TCAGCGTTAATGGAGTATTGTATACGCCTGAGTCGCCGCGGGTGAGGCGACACATGCCTGCTGTCGCTGA
GACGGCGAGATCGGCAGCACATTGGGGAGGTGGCAACGCGGTCTCCGCCCTGCAACTGTCTGCATGAGCG
GCCGGGCCGATGGAA
>TCONS_00037202 gene_id=XLOC_027435 ref_gene=MLOC_10292 ref_transcript=MLOC_10292.5
CCCAGCCAAGCCATGTTCCCCGACTCGAGGCCACGTTCAGATCACAGACCTACCTCCAATAGATAAACAC
TGTAAATCCAACCTGATCCGTTAAGAGACCCAAAGATTGGCACTCCACTAGTACTGTACAACAATATCCA
CTTCAATTTATACCTGTCCTAAAAAGCGCGCTGCTACAGGCCCATGTCAGCGTCCGTCTGCCTCCGTTAA
ATCCTCCCAATCCAGAATCCTCCTCGCCTCCCCTCCCCTCCAATCCGAGAAACAATGGCGGAATCCCTCG
TGGGCGGTTCCACCCCTGTCCCCGTCTGAAGCGTGTTTGTCTCCCAGCCCGATTCGGTGGCCCGTGTCTG
CCCGAGAACCCGTGGCCTGCGGCAGATTTGGTCGCCAAGTTCTGAGCTTTCCTTCCGTCAGGCTGGTGTT
TCGGGACACGGGCGCCCGCGGATCGTTCTGGCTCCGGATGAAGGCTTCTTCGCTGCACGTCCGCTGATCC
GAAGCGGAATTGGCGGTCCTCCAACCGTCGCCGCCGGGTAGGTGCCCACCTGGAAGGCATTGCGGGCTGA
AGCCGGACAAGTTCTGAAACTTTTCCGTGCCCTGGAGCAATCTGTCGTCGAATCGCCTGGCAATTGGCTG
CGGCTTGGAGCGCAGATGGGGGCGGGGGCTTCGAGCATGGCGGGGGCGGAGGGGTGGGGCCAGACGTCGC
TGGGCGACATGCCGGAGAGCTGCGTGGCGCCGGTGCTGCTCTACCTCGACCCGCCGGAGATATGCCTCGT
CGCCCGCCTCAACCGGGCGTTCCGCGGCGCGGCCTCCGCCGACTGCGTCTGGGCCACCAAGCTTCCCGCC
AACTACCGGTACCTCGCCGCCCTCGCCGCGGCGGCCGACGACGACAGCAGCAGCGACGGCTCAGTGGAGG
GCAATGGTAGGTGCTGCTCCTCCGCGGCGACCAAGAAGGAGAAGTACGCGCGCCTGTGCAGGCCAACCCC
CTTCGATGGGGGCACCAAGGAATTCTGGATCCAGAAGAGCAAGGGTGGTCTTTGCATGTCCATCTCCTCA
AAGGCTTTGGCAATTACCGGTATCGACGATCGGCGGTATTGGAGCCACCTCACCACAGACGAGTCAAGAT
TCCATAGTGTTGCCTACCTTCAGCAAATATGGTGGCTGGAGGTGGCTGGGGAGATTGATTTCTGCTTCCC
TGCTGGTTCATATAGCCTTCACTTCCGGCTCCACTTAGGCCGGCCGCACAAGCGCATGGGCCGTCGGGTC
TATGATTCTGAGCTCATCCACGGTTGGGACGTTAAACCGACACGGTTTCAGCTCTCAACTTCAGATGGCC
AGCACACAATATCCGACTATCATCTAGATGGACCAGGACAGTGGATCCTTTACCATGTCGGTGATTTTGT
CATATCGAGTTCGGATGAGTCGACCAAGCTCAAGTTCTCTATGATGCAGATTGATTGCACGCATACGAAA
GGTGGCCTATGTGTCGACTCTGTTTTCATTTACCCTAAGGATCATCGGCCCGAGGAGTGCATACGCAAGT
AATTTTGAGAACCCGCTGTATCACTCCGTTTGGCGATTGATCGGCGGTACCTAGCCATTCTTGTCCAAAA
CCCGGTGTAAATACTCCTTCAACTTTCTGATGGTTTTGCATGAACCTGGAGTCATGTTCTGTATTCTTTG
TAGTGATAGTTAAATAAGTTGGAGTCAGGAGGATTTAGATGTAGGTGGTGATGTATGATTAGAGTGGTAG
GTGTCCATCTGTAGAAAGAGCAGCTTCATTTGTTCGTCCTTGTTGTAGTGATGTTCTGGTAAATAATAAA
ATTTC
>TCONS_00037243 gene_id=XLOC_027452
TTTTTTTTTAATTACTGGATTCGAATTGAAAATTAAAGAGAACTTCCGGGGAAAAAAATGTATATATGTG
AAGCTCGATAGAAGGTGAGGGACATACGTAGCCGCAAAAAACTAAAAGCCATTCGCTCGGGAAAACGCGC
CAAAGTTTTGATAGAGAGGTGTAGCCCGTACAAGAGGACAAATCTCAACAATTCAACCTTCAACAGCCAC
CTATCTTGACCACACCCTTACGATCACAAAATTCCACCACAAAAATGACATCATTATCATCACCAAGGAA
GAAAACCCCCGGCCCTGCAGATCCCATCCGCACACCACACATCTCTAAACGCACGCATGTACACAAAAAA
GGGAAGAAAAATTTAACCTCGTCCTAGTGTAATTTTACAATCTTGTGAAGGAAACACAAGAGCGGCAAAG
CATTGGCCCAAACAGCACCGGAAAATATCGATCGGATCACGACATGACGCGCGCGCGAGAACTGAAAGGC
GAACGAATTTCCACTGGATTTCTTGCCGGCATGCATGATTGGTTAGACCTGGCTGTTGGCCGCCGCCGCC
GGCTCGACGCGGGTCTGCGCCGACCTGAGCATGAAGCCGCCCACCGACTTGTCGTGCTCGTCGTCGTCGT
GGTAGACGTAGGCGAACCCGCCGTGCCTGGTCAGGTCCATGCCGGCCATCTCGTCCTCGGCCGAGATGCG
GAGCAGGCCCAGCTTCTTGAGCGCGAAGAAGAGCGGTCCCATGGTGCAGCTGACGAACCCGGCGATGACG
AGGATCTGCACGATGTGCGCCGCCAGCAGCCGCCCGCCGCCGCCCAGGAACAGCCCGTACGGCCTGCCGG
GGCCGTAGATCTCCTCCACGTACTGCCGCTTGGCGAAGAGCGCCGTGAAGATGATCCCCCAGGCGCCGCA
TCCGCCGTGGAGCTGCGCGGCCTCCAGCGGGTCGTCGTACTTGAGGCGGGCGGCGAGCGCGTTGAGCCCG
ATGAGCACCCAGGCGGACACGAAGCCGCAGATGACGGCGGCCCACGGGTCGACCACGCTGCAGCCGGCGG
TGATGGCCGCGAACCCGCCGAGCAGGCCGTTGCAGACGTCCACCACGTTCCAGTGCCCCGTCTGCAGCCG
CTTCCCGAACAGCGTCGTCAGCGCCGCCACGCTGCCCGCCAGCGTCGTCGTCACGGCGGGGCGGCCCCC
>TCONS_00038715 gene_id=XLOC_028037 ref_gene=MLOC_10906 ref_transcript=MLOC_10906.1
ACGCAAACACATTCGATATTTCCATCTTAGCAAGAACAGAGTAGCTGCCCATGAGAACAGATCCAAGGAG
GCACTCCAAAAAGACTGAGATTTGATTTAAATTCCGCGTCCGCATTTCCTGATTTTGGCCAACACCTCCC
GAACGGTGTCAGCGTTAGCTGCCCATTTGGTGAGCTTTGGCTGAGCTACACTTAACCACCTGGGCGCCAT
TTCTTGCGCGCGGGCGCGCACAGCGCAAGAGCCCTCCACCCACCGCAACCACCTTCTTGACCCCCTCCTA
AACCCAAGCTACCGCGGCCGGTTTCCCGCTCAGATTCCTCCGGCCTCGCTTCCGTGGCAACTTAACCGAA
TCCAACAAACAGCAAGAAGCCCCACGAAGAAGCCAATCTCGACCTCCACCTCGCTCGCCAACCTCATCTG
ATGAGATGCTATGCTCCCCTCCTCGGGTTGACTCCCCAATTGGGGAGCTATAAGAATGGTCACTGGTAGG
ATGCTTAGAGTCCAACCAGTTCCATCGAACTCTCTCTCCCTCTCTCCCTCTCTTGCCGCGGCAGCCACAG
CGAGGTGGCCCGGCCCAGTGTGCTTGGATTCTTAGATTTATACGCACGGGGAGCGCCGAGCCGAGCAAGA
TGTCGCGGTTCGTCGACAAGCTGCCGTTCTTCGACCGGAGGGCGTCGCCGATGGAGGAAGCCGACGATAT
CCCGCGCAGCGGCCTCCTCCACCTGCACGGCGGCCACCACCACTACCAGCACCACCATCAGCCGCAGACC
GCATTGATGGCGCCCGAGCCGTCCCCGCCCACCACCAAGCAGTCCTCCTCCACTCTGGCGCAGCTCCTCA
AGCGCGTCAACGAGGCGCGCAGCGACGCCTCGTCGCCCAACTCGTCCCCGTCCCACTACACCATCGAGCT
TGGAGGCTCCATGCCGGGGTCCATCGGCAGTGAGAGCGAGCACGCCAGCCTTACCGGTGTCGGTGTCGGC
GACGGCACGCTGCTGCCGTTCGTGCTCAAGTTCACCGACCTCACGTACAGCGTGAAGCAGAGGAAGAAGG
GCCCCTGCCTGCCCGCGCTGCCGTTCCGTCGCGGGGATGCCGAGCCCGAGGCGCCACGGATGAAGACGCT
GCTGGACAACATCTCCGGGGAGGCCCGGGAGGGCGAGATCATGGCGGTGCTCGGTGCCAGCGGGTCCGGC
AAGAGCACGCTCATCGACGCGCTCGCCAACCGCATCAGAAAGGAGAGCCTCCACGGCTCCGTCACGCTCA
ACGGCGAGTCCATGGACAACAACCTGCTCAAGGTCATCTCGGCGTACGTGATGCAGGACGACCTCCTGTA
CCCGATGCTCACCGTGGAGGAGACGCTCATGTTCTCCGCCGAGTTCCGCCTGCCGCGCTCCCTCCCCACC
AAAGAGAAGAAGAAGCGGGTGCAGGCGCTCATCGACCAGCTCGGCCTGCGCAACGCGGCCAACACCATCA
TCGGCGACGAGGGACACCGTGGCGTGTCGGGCGGCGAGCGCCGGCGCGTGTCCATTGGAGTGGACATCAT
CCACGACCCCATCGTGCTGTTCCTCGATGAGCCCACCTCCGGACTTGACTCCACCAGTGCCTTCATGGTG
GTGAAGGTGCTGCAGCGCATCGCCCAGAGCGGCAGCGTCGTGGTCATGTCCATCCACCAGCCGAGCTACC
GCATCCTCGGTCTCCTCGACCGCCTCCTGTTCCTGTCCCGTGGCCAGACTGTGTACTACGGTCCTCCCGG
CGCGCTGTCGTCCTTCTTCTCGGACTTCGGCAAGCCCATCCATGACAACGAGAACCCGACGGAGTTCGCG
CTCGACCTCGTCAGGGAGCTCGAGGCCATGCCGAACGGGGCATGCGACCTCATCGAGCACAACAAGTCAT
GGCAGAAGCGCATGGGCCCGAAGATGAAACACGCCGACGACGGGAATGGCGGGAAGCCATCGCTCTCCCT
GCAGGAGGCCATCAGCGCCAGCATCTCTCGCGGGAAGCTCGTGTCCGGCGCGACCGACGGCAATGTCACG
GTGCCCTCGCCATCGTCCGCCCCGGCGTCCGCGGTGGCCAAGTTCGCGAACCCGTTCTGGATCGAGATGG
GTGTGCTGACCCGTCGCGCGTTCCTCAACACGAAGCGCACGCCGGAGATCTTCGTCATCCGCCTGGGCGC
GGTGCTCATCACGGGGTTCATCCTGGCGACCATCTTCTGGCGCCTTGACGACTCGCCCAAGGGCGTGGAG
GAGCGCCTGGGCTTCTTCGCCATCGCCATGTCCACCATGTTCTACACTTGCTCCGACGCGCTGCCCGTGT
TCCTCAACGAGCGCTACATTTTCCTCCGCGAGACGGCCTACAACGCGTACCGGCGGTCCTCGTACGTGCT
CTCCCACACCATCGTCGGCTTCCCCTCGCTCATCGTCCTGTCCCTGGCCTTCGCGGTGACCACATTCTTC
GCCGTGGGGCTGGCCGGGGGCGCCCAGGGGTTCTTCTTCTTCGTGGCCATCGTTCTAGCCTCTTTCTGGG
CCGGGAGCGGGTTCGCGACATTCCTGTCCGGCGTGGTGACCAACGTGCAGCTGGGGTTCCCCGTGGTGGT
GTCGACGCTGGCCTACTTCCTGCTCTTCAGCGGCTTCTTCATCAACCGGGACAGGATCCCCAAGTACTGG
CTGTGGTTCCACTACGCGTCGCTGGTCAAGTACCCGTACGAGGCTGTGATGATCAACGAGTTCAGCGACC
CCGGGCGGTGCTTCGTGCGCGGGGTGCAGATGTTCGACAACACGCCGCTGTCCGTCCTGCCGGCGGCGAT
CAAGGTGCGGGTGCTGAGGGCCATGAGCTCGTCCCTCGGCATCAACATCGGCACGGCGACGTGCATCACC
ACGGGGCCGGACTTCCTGAAGCAGCAGGCCGTCACCGACCTCACCAAGTGGGACTGCCTCTGGATCACCG
TCGCGTGGGGCTTCCTCTTCCGCATCCTCTTCTACGTCTCCCTGCTGCTCGGGAGCAGGAACAAGAGGAG
GTAGAGCGCGTGATCCAGCGTCGAGGCGAGGCGAGCGTGATTCTTCCATCGGATCATCTTCTTGGATCCC
TCGGCTTTACTGGCACGAGCAATTGTGGGGCTGTCTCTCAGTCTTCTGTAATTTTTTCCTTGTTCATTCT
TTTTTTTTCGATTTTTTACTTGACTGCATGTGATTAAGACGGGGAGGGAGATGTTTGCTGCGTGTAAATT
TGCTTCCAAGTTGTAACGATATCATGACAAGTTGAAAGTTGAAACTGTAGCCCGACAATATGGTTTTCCC
GCCATCTTCCCTCTACATTTGAAACTTCAAATGCATAGGTCCCCCTATGTGTCGTAGTGTGCTTCATGAC
GAAGAACAATGAAAAAGGTATTGATGTGAC
>TCONS_00038857 gene_id=XLOC_028102 ref_gene=MLOC_10971 ref_transcript=MLOC_10971.1
GTCAGTTCGGCACATGAATCTTGGACTCACGAGCATCTACAAAATTGTTAGGCATTAGTCTTATGCACCC
ATCTGGGCTATAAATAGGACCGCGATTGAACCTGTTTGCTCCACCACTGCTTGCTATAGCAAGTACACCA
GACAACAACATACACCATGGATCTACTTCTGCCACTCATCTCCCTTCTTTTGGTCACTGGGGGAGGGGGA
GGCTGGCTTGTGAGTTTAGCCGATGCGGCCACGGCAAACGCAGAGGAGATACCGAAGGCGTACTGGGAGG
CGGTCCTTCCTGGAATCCCAATGCCTCCAGCTATCATCAACCTGCTGTTAGCCCAGCAAAAAGTGCGCAC
CTCTCTTGACGACGTTACTATCAATCCCAATAACCTCAAATTTCTCAAAGGAGCACGAAAAATTGGATCA
AACTATGAGAAACACAAGTCAGAACCCGATCACGAGGATAAACATGTTCATATTTCATCACAAGTTGAAG
ATAGCTTAAAAGAAATTTCCATGTCACATGGGTCCCAAGGCAAAGAAGATATAGAGAAGAGCACAAGTGT
ACATAAGTCAAGAGTCCATGGAGATTTGAAAGGACCGTCAATGTTACATGGGTCACAAATTGAAGAAGAA
GTAGGCAAAGTCTTTGCAACACATAGAGCAAACATGGAAGAAAATCTGAAGGAAATCTCAGTGTCATACG
GGTTAGAAGGCAAAAAGGACTCAAACAAAGTTTTATCAAATTTAAATAAGATCTTTGCAGCATATAGACC
ATGGAAACAAGAAAATCTAAAGGAAATATCTGTATCATATGGATCAAAAGGTGGAAAGGATAAAACAGAA
GTCTCAAGGGCATATAGGTTAGAAGGTGAAAAGGAGTTGAAAGAAATATCTTTGTCTTATGGGGTAGAAG
GCGATGATGTTTTAAAGGAAATCTCTGTGTCATATGGAGCAGAAGGAAGGAAGAGTCTAAAGGAAGGATC
GGTTTCATCTGAGACAAAACAAGAAGGAAAGCTGAGGGAAATCTCTGTATCATATGGGTTGGATGAAGGA
AAAGATGAAGATAATAAGTTTTTGGACAAAGATGAAGAAGATCCACATAAAGCTACAATGTCATATGGTT
CTGAACATGAAGATGGTCCACACAAAGCTACAATGTCATATGGATCGGAACAAGAAGAGGATCCACACAA
GGCTACAATGTCATATGGATCGGAACAAGAAGAGGATCCATATAAAGCTACAATGTCATACGGGTCAGAA
CATGAAGATGATCCACATAAAGTCACCATGTCATATGTGCCACGACATGAAAAGGATCTAAAGACATTTT
CAACAAGACATGCAACACTAAAAGTAAAAGGAGAGGGGAGTCACCATGCTCACTCACACAATCACGGGAA
CAAAAAACAGGCAGACGTTTTCTTCTTCCACGACATGTTGCGGCCCGGTTATGTGATAACTCCAACTATC
CCACCGACAACCTCCTTGCCGGCGCTTCTTCCCCGCGGTGTCGCTGAATCCATCCCGTTCTCCATGGAAC
GTATCTCCGACATCACGGCGATATTTGCACCGGCGTCGCTCGCGATGGCTAGAGAGATACGATGGACGTT
GGATACATGCGACCACCCGCGGACGCTTTCCGGCCAAAAAGCAGGTTGCGCCACCTCCCTCGAGTCCCTC
GCCGACCTTGCAGCGTCCCTCCATGGGACGCACAACGTCCATGCGTTCTCCGCGGCCAATCTGCCCATCG
ATGCTGCGGCAACGCCGGCGCTGCGAGGGATGTACAACGTGACGGCCATGCGGAAGCTCTCCGAGTCGTT
GGAGATCGTGACCTGCCATGATCTGACATACCCATACGCGGTGTACTATTGCCACACCGCCAACCCTACC
GCCGCATACTCGGTGACCCTCGCGAGCATGGATGGCGTCGCGGCGCCGGCAGTGATGGAGGCTCTGGCCG
TGTGTCACCTTGATACGTCGCAGTGGAGCCCGAAGAACCCGTTCTTTGAGCTGCATAACCTCAAGCCTGG
GGACGTGTCAGTGTGCCACTTCCTCACTAAGCTCAGCATCATCTGGGTGCGTGGCGGCGAGCAGGGAGAT
GTGCATGTGGCGACCCGTTAGAAGAGGACTCATGTGCACCTATGTGGTCTGTTTTGTGTGAGCCGTGACA
CGTACATCGCTACCATTGTATGGGTGGATCTTGGTAAAGTGCATGAAAGTGCATGATGGTGTTATGAAAT
AAATGGTGTGTGGAAGTTGTCGTATGAATTTCATAATATGTGAGTAAAATGTGTGTGGCGTGTCGCAGTT
GTTGACTTGTTGTGATCTATTTATGTCCTATATTGTGTCTACTAGCAAATTGAGTAATCTATGAAGTGTC
TTTCCCTACAGTATATAAAGATGACC
>TCONS_00039710 gene_id=XLOC_028434 ref_gene=MLOC_11304 ref_transcript=MLOC_11304.2
GCACTTTTAGTCATTATCTGATCATTTTATACTTGAATCGCAGCCCTTTAAATTCAGCTGTGCTCCGAAG
GTAGCAGCAATAGCAACAACAACAACACATGCACACACACACAGAGGAAGAAGAAGATGGGTCAGAGCCC
CCTGATCCGGCTGCCAGAGGCGGAGCAAGTTCAGCCACTAGTGGCGATCCGTGGCAGCAACAGGATGGAA
CAACTTGGAAAGTCTACAAAGGCTATGAACAAATACTACAAAAGCTCAAGCAAGGACGATCTTGTTTTGA
GGGCGACACTAGACTCGATAACTAGAATGGGATAAAACTGCATTCTGTTGACAGAAAGAAGATGCAATTA
CTGGCAATTACCCACACGTCAGCTATTGTACTTACAATTTGGAAGAGGATGCGGCCGCTCCGCTTATCAT
ATATGGTGCTGTCAAGAAAATAGTGTCGTGTTAGGGCTTGTACATATAAGCTTTTGGCTTATTAATGATT
TAAATAGGAATAGTGTGTACTAGTTGTTTTTTTGTACCCTAAGTACTTTTATTTGTTGTCCTTCGATAAA
TAATCCATATATCCATC
>TCONS_00039728 gene_id=XLOC_028440 ref_gene=MLOC_11312 ref_transcript=MLOC_11312.2
CGAATGAGTCCAAAGTCTGTGACATGCTCAGATCTGGCAGCACGTACCCACAATCTGCAGATATTTCGCC
TCTCCTCCTCTTCTTATACCCTGCCACTCACACTCCCCCTTATCATCAGTCTCCGGTCTCCACCCATCTC
AGCAAAAAAGAAGCTAGCACAGCTCCACACACACCATGGCAGCCATGGCCACCACCGCCTCCAGCCTCCT
CAAGAGCTCCTTCTCCGGCGTCCGCCTCCCGGCGGCGGCCCGCACCCCGTCCTGCGTTGCCACCCCGCGC
GCCGGCGCCATCTGCAACTCAATCTCCTCCTCCACTCCTCCCTATGACCTCAACGCCTTCAAGTTCAGCC
CCATCAAGGAGTCCATCGTATCCCGCGAGATGACCCGCCGCTACATGACCGACATGATCACCTACGCCGA
CACCGACGTCGTCATCGTCGGCGCCGGGTCCGCGGGGCTGTCCTGCGCGTACGAGCTCTCCAAGGACCCC
TCCATCAGCATCGCCATCATCGAGCAGTCCGTGTCCCCCGGCGGCGGCGCGTGGCTCGGCGGACAGCTCT
TCTCCGCCATGGTCGTGCGCAAGCCGGCGCACCTCTTCCTCGACGAGCTCAACATCGAGTACGACGAGCA
GGAGGACTACGTCGTCATCAAGCACGCCGCGCTCTTCACCTCCACCATCATGAGCCGCCTCCTCGCGCGC
CCCAACGTCAAGCTCTTCAACGCCGTCGCCGTGGAGGACCTCATCGTCAAGGAGAACCGCGTCGCCGGAG
TCGTCACCAACTGGGCGCTCGTCTCCATGAACCACGACACACAGTCCTGCATGGACCCCAACGTCATGGA
GGCCAAGGTCGTGGTGAGCTCCTGCGGCCACGACGGGCCCTTCGGCGCCACCGGGGTCAAGCGGCTCCAG
GACATCGGCATGATCCAGGCGGTGCCCGGGATGAAGGCGCTTGACATGAACACGGCCGAGGACGCCATCG
TGCGCCTCACCCGCGAGGTCGTCCCGGGCATGATTGTCACCGGCATGGAGGTCGCCGAGATCGACGGTGC
CCCGAGAATGGGCCCGACCTTCGGCGCCATGATGATCTCCGGCCAGAAGGCGGCGCACCTGGCGCTCAAG
GCCCTCGGCCGGCCGAACGGCATCGACGGGACGCTCAAGAACGTTACCCCGGCGCTGCACCCGGAGATGA
TCCTGGCGGCGTCCAACAACGCCGACATCGTCGACGCCTAAGCAACGAGCTGGTGTTTGGGGGCAACAAA
TCAATAAGATGGTTCGGTGAAACAGAGGATGCTTAGGGACGAGGGCTTGCCTATGTGATTTGTCAGACTC
GTGTTTAATTCCGATGTTATCTTTAGTTTTCTTATGTTAGTGTATTTTGTTCATGTCACTGCCCGCCATG
TGCTCTGCTCTGCTCTGCCCCATGTCAGCTCCATGGATGATGAGTCCTTCTGTAACAAGAGGGAATAAAA
AGGTTGAATCTATG
>TCONS_00039765 gene_id=XLOC_028459 ref_gene=MLOC_11331 ref_transcript=MLOC_11331.2
CCGCCGGATCGACCCCTCCCCTGGCGCGCGCACGATCGGAGCGGATGACACAGCCCCACGTTAAGCCTTT
TGGCCAACGTGAAGAACCTCTGCTTTTCTGGCGCCGATGAGCCGGTGCTGACTCGACGCGGATCCCCTGC
GCGCCTTTCGCTCCAGATTTCATCGCCCCCCGCACCCTATAAAACGGGCCTCTGCCGCTCGGTCTACCCC
TCCCCTTCCTCTCTCCCTCTCCTACCTCTCCCTCTCTCACACGCACGCTCAGAGAATTCACCATGAGGAA
GTCCAGCTGCGGCCATGTGATCGGAGTGCCTGTGACCTCCAAGGCGTACGCCTTGGAGGAGGCGACCACG
AGAGGCGCTGGGGCGGTCAAGAAGGACGGCGATCGCCTCGCCGTCTCGTTGACCCACCCCAGCCCCTACG
CGTCCTTCGGCTACAAGCACAGTAGCAAGGGCCAGGTGATCCATTGGGTGAACAAGCTGGGCAGGCGCGC
TCAAGGCTTCAGGGACCACGTGACCTTGGGGCCGAAGCTGTCGGAGACGGTGAAGGGGAAGCTCAGCCTG
GGCGCGAGGATCCTGCAGGCCGGCGGCGTGGAGCGGGTGTTCCGGCAGGCCTTCTCGGCCGACAAGGGCG
AGCGGCTGGTGAAGGCGCTGCAGTGCTACCTCTACACCACCAGCGGGCCCATCGCCGGGATGCTCTTCGT
CTCCACCAGGAAGATCGCCTTCCGCAGCGACCGGTCCCTCACCGTCACCTCGCCGGCCGGCGACGTAGCT
CGGGTGCCGTACAAGGTGGTGGTGCCGCTGGGGAGGATCAAGAAGGTGCAGCCGAGCGAGAACGCCGAGA
ACCCCGAGCAGAAGTACATACACATGGCCACCGTGGACGGCTTCGAGTTCTGGTTCATGGGCTTCGTCAG
CTACCAGAGGTGCTGCAAGTACATGCAGCAGGTCATCTCGTCCGAGCTGTGATGGCGGTAGATAAAAGTG
AAGGTCTGTGGGCTTCCTGCCGCAACGTCTTGTTGGGGCGCAAGCAGCCGAGAACCTCTGCTCCACCATT
TTTTGATGAGAGCACGTTCCTTCCTCTTTCAGATTGGAATTTACAGATGTGTGCCTATTGCAACTTCTGT
CTGTAGGACCGAGGAACTTGGTCTGAATGGAAATTATTTATTTTCTTGGTAAAAATGACGAAAACTGATT
GCTCTGCATGTGCCATATAAATTTTTGGACATGATACAGTTGAACTATGTACTTGAACGCACAAATACCA
TTATACACCAATGCATAC
>TCONS_00039901 gene_id=XLOC_028520 ref_gene=MLOC_11390 ref_transcript=MLOC_11390.1
CAAGCGCGAGAAACGCCCAGAAGGCGGTGCGACAGCCGCGCACGCGGGAAACCATGCAACACGACGTGTG
GAGGCATGCCTAGTTCCCCGTCCAGTCCACGCCCTCGGGCAGCAGCAGCAAGACAGCTCCGTTACACTCT
CCGGCTGGGGACTGCCGGACGTAAACGGTGACCATCCGCCTCCGCCTGTTAACGCCACCCACCCGCCGCC
TATATAAACACCGGGAAGAAGTCCAAGTTTACCATTCCTCCCTCACGCTTCCCCACTCTGCTCCGTTCTG
CTCTCCTCACCGCTCGCTCAGGACCGCAACTCCGCCCAAATCCCTGGCACCCGACCTACCGGCCGATCCC
TGGCACCCAACCTATAGAGATCTTCTCTTGATTCGGTTTCGTTGAGCTCGATACGGCCCTTGTGCAACTT
CGAGCCAGTCCGGCACCATGGCGCAAGACTTGCAGGACGACTTGGAGTTGGTCGCCGCCGGCCACGATTA
CGACTTCGAGTTCGACGATGCCGTCGGCAACGGGTTCCGAGCCTCCGGCGGCGCTTCCCGGTACCAACCG
GATACTGAGGTGAATGACACTTCAGCCAGGGAGTACAGACAAGGGAAGGACATGCAGGGGATACCCTGGG
AAAGGTTGAACTACAGCAGGGATCAGTATCGTCAGACGAGGCTAAAACAGTACAAGAACTACCAGAGCCT
CGCTAGGCCGCGAGATGCACAAGGAAAGGAACTCCAACGATCGGAGAGAAGAGATGCCTTCTACGATTTT
CATTTGAATACAAGACATGTCAAGCCAACAATAGTGCACTTTCAGCTGAGGAACCTCGTGTGGGCTACTT
CCAAGCATGATGTGTACGTGATGCAGAACTATTCTGTGATGCACTGGTCATCCCTACTCCGGAGAGGAAA
AGAAGTGCTCAGTGTGGCAGGCCAAGTCACTCCAAATCAGGGAGGCCGGCCCTTGTCAAGGGTGCAGATC
AGCACCATGATGGTGAAAGACAACCTGCTGGCCGCTGGTGGTTTCCATGGGGAGCTGATCTGCAAGTATG
TCGATCAACCTGGAGCAGCATTCTGTACGAACCTGACGGGCAACAAGAAATCCATCACCAATGCCGTCGA
GATCTACGAATCACCAAATGGCTCCACCCGGGTGATGGCTGCCAACAACGACTGCGTTGTTAGAACATTT
GACACGGAGAAGTACAGCCTGCTCACCCAGTTCCCCTTTGCGTGGTCCGTCAACAACATGTCCGTCAGCC
CCGACGGGAAGCTGCTCGCGGTGCTCGGTGACAGCTCCGACTGCCTCATCGCCGATTCCGCGTCCGGCAA
GGAAATCGCGAGCCTGCGCGGGCACGCGGACTACTCGTTCGCGTCGGCGTGGCACCCGGACGGGCGCGTC
CTGGCCACGGGCAACCAGGACAGGACGTGCCGGCTGTGGGACGTGCGCAACCCGTCCGAGGCGTTTGCGG
TGCTGGAGGGGAGGATCGGCGCCGTCAGGGGGCTCAGGTTCTCGCCGGACGGCCGCTTCCTGGCCGCGGC
GGAGCCGGCGGACTTCGTCTGCGTCTACGACGTGGCGGCGGGGTACGCCCGCGCGCAGGAGATCGATCTG
TTCGGGGAGATCGCCGGCGTGTTCTTCAGCCCTGACGACGGCGCGGAGGCGCTGTTCGTGGGCGTCGCCG
ACCGCACGTACGGCAGCCTGCTCGAGTTCCGCAGGCGGCGCCGCCACGCTTACCTGGACTGCTACCTGTG
AAGTGGGCGGTGTGTCTGTTTTTTGCAGGGAAGTGTGCGGTGTATTTAACGTGCCAATCTTGTACTGCTA
CTACTTTTTTTCTTTGTACTGCTACTTTTTCTTTTTGCAGGACTTTGTACTGCTACTTGAGTGAAAGTAG
GGCTAGAGCAAAGTGCGTGCCGTGTTTCGGCATTTTTTTGCATCGAAATCGCAGGTGACTGTATATGATC
GACGCGGTCGCGTCCTTGGCTTGGCTGCCTCGTCATATATCGAATTTTGTGCGGCTGTGTTTCTTAGAGT
ATAC
>TCONS_00040489 gene_id=XLOC_028739 ref_gene=MLOC_11614 ref_transcript=MLOC_11614.1
CAACTGCAAGGAACTCCAAATCTCCAATCATCCTCTAAAAACCAGAAGCCGAGCGTCCGGGGATAATACC
ATGACTATTCTCTCCAAGGATGCTCCTCCGGAGATCTCCCACCCCGCCCACCCCGAGCACAAGCTGAAGC
TGATGGCCACCGGCGCGGCGGAGTTCCAGTGCGACGTCTGCAAGGAGCTCGGCGCCGGGGACCGGTACAC
GTGCCGACCCTGTGACTTCGACCTCCACAGCGACTGTGCCCTCGCAGAGGCCACGCTGGTGCACCCGTTG
CTCAAGGGCAGAGAGTTCCAGCTCCGCCACGAGCACCCGCGCCACAGCGACGGCGGCGGCAGGACATGCG
GCGCCTGCGGCGGGAAGGTGCTCGGGCTGCACTACCATTGCGCCGCCAAGAAGGGCTTGGACCTCCACCC
GTGCTGCGCGGCGCTGCCGCTGGTGATCCCTCAGGAGGAGCTCACGCTCGAGCTTCGGAAGGAGGCGTCT
CACCGGTGCAGCAGCTGCCGGGAAAGAGACAGGAGCAGGAGCAGGAGCAGGACCTGGTTCTACCGTTCCA
CCTGCAAGACCGTGTACCTGCACGTCGCCTGCGTCAAAGAGATTGCTCGCCGGAGCCGTGGCGCCGGGGT
CGGCTCGAGTATCGATCCATTCGCTTCCGTTAAGGAATCCGCGCTGCAGATCTACCGCGCAAAGAAGGAC
GAGAGCGAGTTGGAGCGCGTAATTCTCGAGCTGGTTCTTGGAGGTTGATGCTGCAAAGTTTTTCTCCCAA
AATAAAATTTGAAGGTTAATTAAACAATTTGCTAATGAGCCAACGGGACTATTCTGTAGTATGTACTACT
GTTTAGTGTAGATATAATTAAAATTGTTGCGCTGTAGTATGTAGTACTGCCTAAACTGTGTCTATTCTGG
ATTTTAGATTACCACAGGTCATAGATATTTCCTTTCTCCCGTGTAAAAATACATTGTTATGTATACATAC
AAATATACAGCGAGAAGTCTATGCTACA
>TCONS_00040512 gene_id=XLOC_028750 ref_gene=MLOC_11625 ref_transcript=MLOC_11625.1
CGGCGGGAAGGCCGCGGGGGGCGAGGCGGAGGCGGCGCTGCTGCGGCGCCGGAACGCCGAGCTGGAGCGC
GAGGTGGCGCTGCTGCGGGCGGAGCTGGAGGCCGCGCGGCTGCGCGCCGAGGCCGCGGAGGAGGCCGAGG
AGCGGCTGTGCGTGCAGCTCGGCGAGGCCGAGTGCGAGGCCCTCGAGCTCGCGCGCGCGTACCAGGGCGA
GGTCCAGGAGCTCGCGCGGGAGCTCGCCGCCGCACGCAGCAGATAGCGGAGCACCTACAGCCTAGAGGCA
GGCAGAGCGCGTCGGCCTCGACGAAGGCGGTGCAGCGGCAGTATAGATTCCTTAGACAAAATGTAAAGCG
AGGTTAATTAATTACTCTGTGCTTCTAGAGATTCTAATAGAGGAC
>TCONS_00040840 gene_id=XLOC_028886 ref_gene=MLOC_11763 ref_transcript=MLOC_11763.2
CTGCGCTCTCCGTCGCCATCGCCTTCGAAGACTCCAGGCGCCTCATGGGCGGCGCCGACCATGATGTGGA
CTACGCGCACATGGTCGCCAACTTCGCGTCGCTGCCGGCCCTCGGCTTCCTCTGCTTGGTTGGTGTCATG
GGTTCCAGCGGTGTCGAGTTGGAGTTTAGTGATGATGACACCGGTGTCCATGAGCCCCTGTTGCTCGGCG
GCCAGCGCAGAGATGCCGAGGAGGAGCCCGGCTGCCTCCGGGTGACTCCCTACGGGGATGCCGGGATTCT
CAGCCTCGCAACGCTCTCATGGCTCAGCCCGTTGCTCTCGGTTGGGGCCAAGAGGCCGCTGGAGCTGGCT
GACATACCCTTGCTGGCTCACAAGGATCGTGCCAAGTTCTGCTACAAGGCCATGAGCAGTCACTATGAGC
GCCAGCGGATCGAGTGCCCTGACAAGGAGCCATCGCTGGCATGGGCAATACTCAAGTCCTTCTGGCGGGA
GGCGGCCATCAACGGCTGCTTCGCCGCGGTGAACACCGTCGTGTCCTATGTCGGCCCCTACCTGATCAGC
TACTTTGTGGACTACCTCAGTGGCAAAATTGCATTCCCCCATGAAGGTTACATCCTTGCCTCCGTATTTT
TCGTATCAAAGCTGATTGAGACGCTCACTGCTCGCCAGTGGTACCTGGGCGTGGACGTCATGGGGATCCA
TGTCAAGTCCGGCCTGACGGCCATGGTGTACAGGAAGGGCCTCAGGCTGTCGAATGCCTCAAAGCAGAGC
CATACGAGCGGTGAGATTGTGAATTACATGGCCGTTGATGTGCAGCGGGTGGGGGACTATGCATGGTACT
TTCATGACATATGGATGCTTCCACTGCAGATCATCCTTGCGCTCGCCATCCTTTACAAGAATGTCGGGAT
CGCCACCGTTTCGACATTGATAGCCACTGCGCTGTCGATTGCTGCCTCGGTTCCTGTGGCGAAGCTGCAG
GAGCACTACCAAGATAAGCTAATGGCAGCAAAGGATGAGCGTATGCGCAAGACTGCAGAGTGCTTGAAGA
GTATGAGAATTCTCAAGTTGCAGGCGTGGGAGGACCGGTACAGGATAATGCTTGAAGAGATGAGGAACGT
TGAATGCAGGTGGCTCAAGTGGGCTTTGTATTCACAGGCCGCAGTTACGTTTGTTTTCTGGAGCTCGCCA
ATCTTTGTCTCGGTCATAACTTTCGGCACCTGTATATTGCTTGGTGGCGAGCTCACTGCCGGAGGTGTTC
TCTCTGCTTTAGCAACTTTTAGGATCCTTCAAGAGCCTCTGAGGAATTTCCCTGATCTCATCTCCATGAT
AGCTCAGACGAGGGTGTCTTTGGACAGGTTGTCTCACTTCTTGCGGCAAGAAGAGCTGCCGGATGATGCA
ACAATAAGTGTTCCACAGGGCAGTACAGACAAGGCAATCGATATCAGGGATGGCAATTTCTCTTGGAACC
CATCTTGCTCAACCCCTACACTCTATGGTATACAACTTAGTGTGGTAAGAGGCATGAGAGTAGCAGTCTG
TGGTGTGATTGGTTCTGGCAAATCAAGTCTATTGTCCTCTATACTTGGGGAGATACCCAGGCTGTCTGGC
CAAGTTAGGGTCAGTGGTACAGCAGCATATGTTTCTCAGACTGCCTGGATTCAGTCTGGAAATATTGAGG
AGAACGTTCTTTTCGGCACTCCAATGGACAGACCGCGTTATAAGAGAGTACTCGAGGCTTGCTCCCTGAA
GAAAGATCTTCAGTTGCTCCAGTATGGAGATCAGACCATCATTGGCGACAGAGGCATTAATTTGAGTGGA
GGTCAGAAACAGAGAGTGCAGCTTGCGAGAGCACTGTACCAAGATGCTGATATTTATTTGCTTGATGACC
CCTTCAGTGCTGTTGATGCTCATACTGGAAGTGATCTATTTAAGGACTATATATTGGGGGCACTAGCTAG
CAAAACAGTAATTTATGTAACCCATCAAGTCGAGTTCCTACCAGCTGCTGACTTGATATTGGTTCTTAAG
GATGGTCGTATCACCCAAGCTGGAAAATATGATGATCTTCTCCAAGCTGGAACCGATTTCAATGCTCTGG
TTTCTGCTCATAATGAAGCTATCGAGACCATGGATTTTGGCGAAGATTCTGATGGAGATATTGCTCCTTC
TGTTCCTAACAAAAGATTGATACCAAGTGTTAGCAATATCGATAACCTGAAAAATAAAGTATCTGAAAAT
GGGAAGTCATCTAATACACGTGGAATTAAGGACAAAAAAAAGAGTGAAGAACGTAAGAAGAAGCGTACTG
TTCAGGAAGAGGAGAGGGAGCGAGGAAGAGTTAGCTTAAATGTTTATTTGACATACATGGGGGAAGCCTA
CAAAGGTTCACTGATACCGCTCATTGTCTTGGCGCAAACCCTGTTCCAAGTTCTTCAGATTGCCAGTAAC
TGGTGGATGGCATGGGCAAACCCACAAACAGAAGGAGATACACCTAAGACAAGTAGCGTGGTCCTTCTTG
TTGTTTATATGTGCCTTGCTTTTGGGAGTTCATTGTTTGTGTTTGTGAGAAGCCTTCTTGTAGCTACATT
TGGTTTAGCAGCTGCTCAGAAATTATTTATAAAAATGCTAAGGTGTGTGTTTCGGGCGCCAATGTCATTC
TTCGATACTACACCATCTGGACGGATTCTGAATCGAGTTTCTGTAGATCAAAGTGTTGTGGACCTTGATA
TAGCATTCAGGCTAGGGGGATTTGCATCAACAACAATCCAACTCCTTGGAATCGTTGCTGTCATGAGCAA
AGTCACATGGCAAGTTCTGTTTCTTATAGTTCCTATGGCTATGGCATGCATGTGGATGCAGAGATATTAC
ATTGCTTCATCAAGGGAGCTGACTAGGATTTTGAGTGTTCAGAAGTCTCCTGTGATCCATTTGTTTAGCG
AGTCAATTGCTGGTGCTGCTACCATCAGAGGATTTGGCCAGGAGAAAAGATTCATGAAAAGAAATCTTTA
CCTCCTTGATTGTTTTGCTCGGCCTTTGTTTTCCAGCCTTGCGGCTATTGAATGGCTCTGCCTGCGAATG
GAATTGCTCTCGACTTTTGTGTTTGCTTTCTGCATGGCAATACTTGTGAGCTTTCCTCCTGGAACGATTG
AACCAAGCATGGCTGGGCTTGCTGTCACATATGGACTCAACTTAAATGCTCGGATGTCAAGGTGGATATT
GAGCTTCTGTAAATTAGAGAACAGAATCATCTCTGTTGAGCGTATTTATCAGTATTGCAAGATTCCTAGT
GAAGCACCACTGATTATAGAGAATTGCCGCCCCCCGTCCTCATGGCCTGAGAATGGAAACATTGAATTGA
TTGATCTCAAGGTATACTTAGTCCATAGCCATTTATTTATGACTATCAATTTGCTCTTTGCT
>TCONS_00041170 gene_id=XLOC_029018 ref_gene=MLOC_11896 ref_transcript=MLOC_11896.2
GACTCCTTCCTAGCCAGAACTCTGAAGAAAAGCAGTAAAAATGGACAGGAAGAGGGTAGGCATTGTTGGT
GCTGGTGTGAGCGGCCTAGCAGCCTGCAAGCACGCACTAGACAAGGGATTCAGCCCGGTAGTATTCGAGG
CCGATGACACCATTGGTGGAGTGTGGGCGCATACCTTGGAGTCAACGAGGCTTCAGGCGCCTACGACATC
ATTCCGGTTCTCAGACCTGGCATGGCCTGCAAGCGTGACAGCGACGTACCCAGGCCACCGGGAAGTCATG
GAGTACATCAGGTCGTACGTGTGCGAGTTTGACCTCCTTAAGTGTATCAAGTTCAATAGTCAGGTGTTGG
GAGTTGAATACCTTGGTGCGACCGAGGAAGAGATCATGGAGTGGGAGCATTGGTCTGGCAATGGGACGGC
ATTCGGAGCTGGCAAGGATGGAGGGTGGAGCATCACAGTGAAGGACCTGAAAATTGGTAATGTTGAGGTT
TTTCAAGTGGATTTTCTCATACTGTGCATCGGAAGGCATAGTGGGACCCCAAATATCCCAGAATTTCCAG
CTAATAAAGGGCCCGAGTTGTTCAAGGGAAAAATATTGCACTCTATAGACTACTCTTACATGGACAATGT
AGCTGAATTTGTTAAAGGGAAGAGTGTGACAATAATTGGGTCTGGAAAATCAGCATTTGACATTGCTGCG
GAGGTTGCCAAGGTGAATGATGTAGATCAGCCATGCACCATGATATGTAGAACGAGGCACTGGCTGGTTG
ATAAATCTAGCATATGGGGAATTAACCTTAGTTACTTCTATCTTAACCGCATCTCGCAACTACTTGTTCA
TAAACCTGGTGAAGGATTTCTGCACTATTTATTGGCTAGTGCACTCTCCCCCTTGAGATGGGCAATTACA
AAAGTAATTGAAACCTACTTCAAGCAAAGGATTCCTCTAGAAAAGCATGGGATGGTACCGGACTACAGCT
ACTCCTTCGCCATGTCTTCTTGCTTGATTGCATTGCTACCAGAAGGGTTTTATGACAGGGTTGATGAGGG
CAGCATTATTCTAAAAAAGTCCAAGAGGTTCAGCTTCTGCAGCAATGGAATCATACTGGAGGATGGAAAT
GAATGCATAAAAAGTGATATTGTAATTCTAGCAACAGGATTCAGAGGAGACCAGAAGCTTAGGGACATCT
TCACAGCAAACTGGTGTAGGAATATAGTGGTTGGATCATCGGATACATCAGTTCCTTTATACAGAGAATG
CATCCACCCTCGAATTCCTCAGTTGGCAATAGTTGGATACTCTGAGAGCCTTACCAACATATATGCCTCG
GAGAGGATGGCCAATTGGGTAATCCATTTCCTAGCTGGCGGATTCCAGTTGCCAAGCATAAGATGCATGG
AAGAGAATGTAGCAGAGTGGGCAAAGTACAAGGATCTTTACAATGGAAAATATTTCCGCAGATCTTGTAT
AAGCACCGTGAATATTTGGTTTAATGATTTGTTGTGCCAAGACATCGGATGCAACCCTAGAAGGAAGAAA
GGATTCCTGGCTGAATGGTTCCAGCCATATGGGCCTGCTGACTATGCAGGTATTTGCTGAAGACAACAGC
ACATTTCTCACTAGTGTATTCAATAGGAAAAGAAGCTGAGACAAGAGTGCTACCTTCAGGGCTCTATAGA
TGATTTTAGGAAGTGTTTGTCTTGGCAAGTTTAGTGTTACCATAACTACAGAAAAATAGCTCTACACTTT
TCTGAATGCATCAGTGCTCTTAAGATGCCCTTTGCCCTTTCAGAGTGGCTAGAGGAGGACTAGATGCCTC
CCATAGTTTTGTTTGTTTTGATTTTTAAGTCATTTGGACTCTTGTGAAATGTATTTTTTTATTACTATTG
TATAATATATATATTCACTGGTACTGGGTTTTCATTCTATCCCCATAATTTCAGA
>TCONS_00041306 gene_id=XLOC_029082 ref_gene=MLOC_11960 ref_transcript=MLOC_11960.2
ACAGAAGCACTTAGCACGATGAAGATTGCCATTGCAGCAGCAGCAGCCGCTCCCCTCCTCCTGCTCCTGG
CCCTGGCCGGCACGGCCCGCGCCGTGACTTTCGACGCGACGAACACGGTTCCGGACTCGGCCGGCGGCCA
GAGATTCAACCAGGACGTTGGCGTCGACTACGCCAAGCAGGTGCTCTCCGATGCCTCGTCCTTCATCTGG
ACCACCTTCAACCAGCCCAACCCGGGAGACCGTAGGGACTACGACTCGGTCACCCTCGCTGTCGTCGACA
ACATCGAGCCTGTGGCCCAGACCGTCGGCAACGCTATCCAACTCCGAGCCCAATACGTCGCCGGCTTCGA
CGGCGACGTCAAGCAAGAGGTGAAAGGCGTACTGTACCACGAGGCGACGCACGTGTGGCAGTGGATAGAC
CACTACGGCGAAAAACCGGGGCTCTTCGAGGGGATCGCCGACTACGTGCGGCTCAAGGCCGACCTCGCGC
CGGGGCACTGGGTGAAGGACGGGGGCGGCGACCGGTGGGATCAGGGGTACGACGTGACGGCCAGGTTCCT
GGACTACTGCGACTCGCTCAAGCCAGGGTTCGTGGCGGAGATGAACGGCAAGCTCAAGGATGGCTACAGC
GACGACTACTTCGTGCAGATCCTGGGGAAGAGCGTGGACGAGCTGTGGAGCGACTACAAGGCCAAGTACC
CCCAGCCCCAGAGCTGATGGTCGACGTACGATGCATGCAGTTTATTGTTGTATGTGTACCGGTATACATC
GACGTTCGAACTGATCCAGTATACTTGTGTTAGAACACAGTTGCTGTATTGACTGGAGCGGAATAAATTG
ACGTTGGCACGGTGTGTGTTAACGAACTGAGGAGACAAATGGTGTCACGAGGGAGAGAAGAGTTCTTGTC
TTAGATACTACTCCATTGCCGTGCATCGAGAGTGTTAGACGTATTAGCATTGAACTCTTATTGTAATCTT
AACCTCCTTTCGTTTCCTAGCAGGACTCCTTGTAATGATCTGATCAGGAGATCGATCTATGTTTTTGTGT
AAGCTATGACGAGGGCTTCTCGTCCTAATATAAATGAACATCACGTGGCTTCCTTT
>TCONS_00041361 gene_id=XLOC_029109
TATACCCACTTCTCGATCAAGTGTCCGTGGTGCGTACAAACACCATATATATATACCCACTTCTCGATCA
AGAGGGGATATGAGTCTTCATCTTAAGACCGGATGGAAAGGTAGAGAAAGGGAGAAAATTGGCATCAGTG
CAAGGTGTTGGCCTTCCATGCAGGACTATTCATCATCATACGGGAAGGAATTGGTGGAGGTGTTGTCGGT
AAGTTATAAAGGCCCGGGAAATCCAAGCTGCTGCACCATATCATCGTCTACGATGGTAAGCGCGGACAGA
TCATCTACACACAAAGTGGCCGGTGCGACATGAGAGTATCTCACCAACATTCAAATTCTGGCACTCATCA
GAATGGAGGTAATGATCGGCGTCTTGTGCTGACGGGTCCTTATCGAGTGATCTCAGTAGATGGGTGCGTT
CTCATCGAGTACAATATCGATGATCACTGCCATGCTGAGATACTTTTGGACATTGATGATCCATCCACCA
AACATGATGAAGCCGTGACGGCCGAACTGGGTTGTACGTGTGATAACCACCCCAAAGCAGTGGTCACATA
CGCTCTTGTGAGCAATGGCGTAGAAGCCATTGTTGAGGTGAAGCTCCACCAACGACGACGAGACAATAAT
ACTTTCTACGGGAGGATCATTGCTTGCAGTTATCTAGGTGAGGTCGTGCTCTTTGAAACAGACAATGAGA
AGTCGACATTACTCATTGGGTCGTCACAAGAACCCAAGATTATCCCATTAGCTAGATCGGTTCTTGCCGT
GCCATTAGATTCGTCCCTACAGATTGAAGTGGATCTTTGGAATCATTCCAATGATAAGATCGTGAAAGGC
CTCGTCACGTGTCAGGCCCACCTGAACAGCAATCATGTGGTGCACCTTGATGGGGACAATGGTCAGGTGG
ATGTGAAGATCACATGGTCAGACTAAGGGACTGTTCGGATTCTCTTCGCTCCGCAACTCCACGCCGGAGC
GGAGTGACATCTAGTTATATTCTGAGGAGCTGCTAAGAGGACGCTCTGCGCGCTCCGCTCCGTGGCGGGC
TGCCAAACAGGGCTAAATAGCTGACTGTGGGTGCAGTGCGCCGGATCCAACCCAGGAATCCAGCGAGGGC
CCAAGTGACTAGGGCACTAATATTTGGCTAACTGGGGGACCAACTAGTAAGATATTGGGCTTCATAGTAG
TAAAAATGGAAATTGCACAACGTGGGTTCGCCCCTGTGTGGGTGTACTTTCGTACAATGCACGTACAGTT
TGTGACTAAACATGTACATAAACTACTCCCTCCGTTCCTAAATATAATTCTTTTTAAAGGTTTTACTAGT
GGACTACGTACGGATGTNNNNNNNNNNNNNNNNNNNNNNAGATTCAATCATTTTGCTCCGTATATAGACC
CCTAATAAAATCGCTCAAAAAGACTTATATTTAAGAACGGATGGAGTAGATAATATGGCCGGCTTGCAGC
TACATTTGATGGTTGATTTTATTATATTTTGCGAATTTCTCGACGGCTGATTTAGCTACATTTGTACAGA
A
>TCONS_00041477 gene_id=XLOC_029165 ref_gene=MLOC_12038 ref_transcript=MLOC_12038.1
GCATCAACAAAGACAACAATTGGGCGGTCTTTCCCTTGTCCGGGGATTGGAAGCTTTTCCACGATGTTAA
CACTGCAGATGAAAGACGTGCCCTTGATCCGTGATGATTCTCATGCTCGCACAGGTTGCGGACATGCTTG
CCGCGGCGTCAATGGAGCTACACCGCCAATCTTGGATGAAAATACCAAGTCCTGGAAGAAGTTGGCGAAC
GTTTCTGTGTCAGGTGCAGCCGGAATGATATCGAATCATCTGCTATTCAAAGTTTTTGGACAGGACCAAC
CAATAGCGCTTAAGTTATTGGGATCGGAAAATTCATTACAAGCACTAGAAGGTTTAGCTATGGAACTCGA
GGATTCATTGTATCCACTGCTAAGGGAAGTCAGCATCGGCATAGATCCTTATGTGATCTTCCAAGATGCA
GACTGGGCCCTTCTAATTGGGGCCAAACCCAGAGGACCTGGAATGGAGCGAGCTGCCATACTAGATATCA
ATGGTCAAATCTTTGCTGAACAGGGGAAAGCACTTAACGCTGTGGCATCTCGGAATGTGAAAATCATAGT
TGTTGGGAATCCCTGTAATACTAATGCGTTGATCTGCATGAAAAATGCTCCTAACCTACCA
>TCONS_00041838 gene_id=XLOC_029310 ref_gene=MLOC_12185 ref_transcript=MLOC_12185.5
CCGCCGCCGCCGCCCCAGACGGTGGAGAAGGTGCTGGTGGCCAACCGGGGCGAGATCGCGTGCCGGGTCA
TGCGGACGGCGCGCCGGCTCGGGATCGCCACCGTCGCCGTCTACAGCGACGCCGACCGCGCCGCGCTGCA
CGTGCGCGCCGCCGACGAGGCCGTCCGGCTCGGCCCGCCCCCCGCGCGGGAGAGCTACCTCAACGCCGCC
GCCATCGTCGACGCCGCCCTCCGCACCGGTGCGAAGGCGATCCACCCTGGATATGGGTTTCTTTCAGAGA
GCGCAGATTTTGCACAGCTCTGTGAATCCGAGGGGCTAACATTTATTGGGCCTCCGCCATCTGCAATCCG
AGATATGGGTGATAAGAGCGCCTCAAAGAGGATCATGGGTGCTGCTGGTGTACCGCTTGTTCCAGGCTAC
CATGGGGCTGACCAAGACATTGAGTTGTTAAAACTTGAAGCTGATAAGATTGGATATCCAGTTTTGATTA
AACCCACCCACGGTGGAGGCGGCAAGGGGATGAGAATAGTTCAAGGGCCTGATGACTTTGTGGATTCTGT
ACGGAGTGCTCAACGTGAAGCTGCAGCATCATTTGGTATAGATACACTGTTGATTGAGAAGTATATTACT
CAACCCAGACATATAGAAGTCCAGGTATTTGGTGACAAACATGGAAATGCTATTCACCTTTACGAGAGAG
ACTGCAGCCTACAAAGAAGGCATCAGAAGATCATCGAGGAAGCACCAGCTCCAAATGTGACAACTGAGTT
TCGGACTCATATTGGTGAAGCTGCTGTGTCGGCTGCGAAGTTGGTTACTACAGTGCTGGAACAGTGGAGT
TTATCGTGGATACTCTTTCAGGAGAATTCTATTTCATGGAGATGAATACTCGACTCCAGGTTGAACACCC
AGTAACAGAGATGGTCGTTGGTCAAGATCTTGTGGAGTGGCAAATACGTGTTGCAAATGGAGAGCGCCTG
CCATTATCCCAGGAGCAAGTCCCATTAAATGGACATGCATTTGAAGCCCGAATATACGCTGAAAATGTTC
CAAGAGGATTTCTTCCTGCAACAGGAACCTTACATCACTATCAACCAGTCCTGTCTTCCCCAACAGTAAG
AGTTGAAACTGGAGTTGAAGAAGGAGATGCTGTCAGTATGCATTATGATCCCATGATAGCCAAACTTGTA
GTTTGGGGTGAAAGTCGCAATGCTGCACTAGTCAAGCTAAAGAACTGTTTGTCAAACTTTCAGGTTTGCC
TACAAATGTTGCTTTCCTTCAAGAACTCGCAGGCCATAATGCCTTTGAAAGAGGCCTAGTTGATACACAT
TTCATTGAGCGGTACAAAGATGATTTTCAAAGTACTTCTGCTAAGGCCTCGGGTGAAGCACATGATGCAG
CTAAGCTTGGTGCAATTTTGGCTGCTGCCTGCATTTGTAAAAAGGATCACATTACCTCTGAAGAATCTCT
TCGTGACAAGACACTTTCGGTATGGTATACCCGTCCACCTTTCAGGATGCATCACTCCGCGAAGCGTTTG
ATGGAATTTGAGTTAGATGAAGAACTTGAGGAGTTGAGTGATGAGCTTCTTAAATTATTGGTTACGTATA
AATCTGATGGAGGCTACTTCATTGAGACTGAAGATGGCTCTTCTCCTGGTTTTGATGTCAAAGTAGATGG
TAGGAGTGAAAATGATTTTCGGGTTGAAGTTGGTGGTGTGCAAACAGACGTGACATTAGCATTTTATTCA
AAGGATAATAGCAAACATATACACATCTGGCATGGGAAGCATCACCATCATTACAGGCAGACCATGAGAG
CTGAGCATTTGCTTGATGACAGTTCTCAGCCAAGGCAGGCTTCCGAGGGAAGGTCACATCCAAAAGGAAG
TGTTTTGGCACCAATGGCTGGTTTGGTCGTTAAGGTTTTGCTTAAGGATGGGGTACATGTGGAAGATGGT
CAGCCTGTCATGGTTATCGAAGCAATGAAGATGGAGCATGTCGTGAAGGCGCCTCGGGCAGGTTATATAG
AAGGGCTGAAGGCTACCGCTGGACAACAAGTTTTTGACTCCAGTGTCCTTTTCACTGTCAAGGATAAGAG
CACAAACTGATGAACCAAGAAATTGGGGCCCCATATCGGAATTGAAGTGGCGCTTCCGTCCTTCGGAAAG
AAGAATAAGCAAACAAGCAGCTGGAGATCATCCTGTGACTAAATAATACTAGGTGATCTCCCTAGTATAG
CCGGAGATCGTATCTTGTGGCGCCCATTTCCTGTATAGCCTGTACATTAATGTCAGTGGCATTTGTGCAA
TGTAACAAATCATGTGAGTATGTAACGCAATTTGTCTGCCTTGCATTGTCCAATGTGAACCTTCTTGATT
GAGAAATTCGATGGTCCAACAACAACAACAAAG
>TCONS_00042213 gene_id=XLOC_029466 ref_gene=MLOC_12348 ref_transcript=MLOC_12348.1
CCGGCCCCATATTACCCTATATAAACCTCTCCACCCCTTTCCTCTCCACCTCCCAATCCCAAGCCTGCTA
CACATCATTTGCAAATTTGCAACTAGCTTTCAACCTGCTAGGTTTCGTGCACCATGGGCACGGCCGAGAA
GGGGTCGGCGGCGAGGAAGGCCGGGCTGATCGCCAAGACGCTGGACCGGTGCCGGAGCACGACGGCGAGG
AACAAGCCGGCAGAGGGCTGCTTCTCGGTGTACGTCGGCGATGACATGCAGCGGTTCGTGGTGCGGACGG
AGTGCTTGAACCACCCACTGTTCCGGGCGCTGCTGGAGGAGGCCGAGGAGGCGTTTGGGTACGCGGACGC
AGGCCCCCTCGAGCTGCCCTGCAACACCGAGGCGTTCACCAAGGTGCTGGAGAAGATCGAGGAGGAGAAA
CATGTGGCGGTGGGGAGGAGGCACGGCCTCGCCAGGGGGAACTCTTATCGGTCGCTTGGAGCTGCCTGGC
CTATGATTGTTGGCCGGTCGTAACATTTGCATTTATGATCATATGCCGAGTTGATGAGCTCTGGGTTTCT
GTTGAGCTTGCATCCTCATACTATCGTGTACACAGTTGTAAGCAACCTTAGCTCCAAAGTATGGTACTGT
AAACAACATCACCATACACGGAGTACTTGGCAAACGTTAGATATTTTTCTTCTTTATTCTGTTTTTGTGA
CTTGTGAGAAGGCAACCTTAGCTTCAAATCCATTTACAAACAGGATTACATAGCCTCAACTCACATGGCT
AATTTCCGAT
>TCONS_00042461 gene_id=XLOC_029569 ref_gene=MLOC_12453 ref_transcript=MLOC_12453.1
CTAGGTTAAAATCCATAACAAGCTTTTGTCAATATTAGTTTTTTTCTGAACGGAAACAACAAAGGCGATC
GCCCACCTGAATTTTATTACTCGAAAGGCCGGACAACAATCAACAAGTAAATATACATTTCGACTGTACC
GTGTTAAAAAAAAACAGGTACATATACATACACAACAATAGCAGGACACGCTCACGCGCGATAGAGTGAC
CGCTCAACATCGTGGAATTGCAGAGCGATACCACCCGCAAGAGCAGTAACACTTAAACAAGAGATGAACA
CCAGACGTTGATAGGGAAGGGATCAATGCGACGGGGGCCACGGGCTCTCCACAACAAACATTTGTGGAGC
CAGAGAGGAAATAACTATTGAGCAATCACTCAGCTGCTTGTAGCTAGCTTTGTGTTCTGTCATGCCCCAC
GGCTAACAAGTAACAACAATGGCGAAAACTAGCAGGATTGGAGGACTGTGGAGGAGAGGAAGATCGACGA
CTGGCTCCCTGTCACGGCGTCGAGGAACGGAAAGTGGTGGTACTCGGCCTTCCACAATGTCACCGCTATG
GTCGGCGCCGGCGTGCTCACCCTACCCTACGCCATGTCCGAGCTCGGCTGGGGACCTGGCGTCGCTGTGA
TGACACTGTCGTGGATCATGACGCTGTACACGCTGTGGCAGATGGTGGAGATGCACGAGATGGTGCCCGG
GAAGCGGTTCGACAGGTACCACGAGCTGGGACAGTACGCTTTCGGCGAGACGCTCGGGCTGTGGATCGTC
GTGCCGCAGCAGCTCGTCGTCGAGGTCAGCTTGGACATCGTGTACATGATCACCGGCGGCAAGTCGCTCA
AGAAGTTCCACGACCTCGTCTGCGACGACAGGTGCAAGGACATAAAGCTCTCCTACTTCATCATGATCTT
TGCTTCCGCCCAGTTCGTCATCTCCCAGCTCCCCAACTTCGACTCCATCGCCACCATCTCCCTCGCCGCC
GCCCTCATGTCGATCTGCTACTCGACGATTGCATGGGGCGCCTCGGTGGGGAAGGGGAAGGCGGAGGACG
TGGACTACAGCATACGGGCATCCACTACCTCGGGGATGGTGTTCGACTTCCTGGGAGGCCTGGGACAAAT
GGCCTTCTCCTTCTCAGGTCATAACGTCGTGCTGGAGATCCAGGCCTCCATCCCGTCGACGGCGGAGACG
CCGTCCAAGAAGCCCATGTGGAAGGGTGTGGTCGTTGCCTACACCATCGTCTTGCTCTGCTACTTCCCGG
TCGCTTTCGTCTGCTACTGGGCCTTCGGCAACAGCGTCGATGACAACATCCTCATCACCCTCAACACTCC
CAAGTGGCTCATCGCCGCCGCCAACATGATGGTCGTCGTCCATGTCATCGGTAGCTACCAGGTTTATGCG
ATGCCGGTGTTCGACATGATGGAGATGGTTCTGGTGAGGAAGATGCGTTTCTCTCCCGGTTGGAAGCTCC
GTTTGGTTTCCCGGAGCCTCTTTGTTGCGTTCACAATGTTCATAGGCATCACCTTCCCCTTCTTCGGTGG
GCTGATCGGATTCTTCGGCGGGCTCTCCTTTGCACCGACAACTTATTTCCTTCCCTGCATCATCTGGCTC
ACTGTCTACAAACCCAGGGTATTCAGCCTCTCATGGTGCGCCAACTGGTTCTGCATCGTTGGTGGGGTAC
TGCTGATGGTGCTTGGGCCCATTGGAGGGCTAAGGCAGATCATCATGGAAGCCAAGACATACCAATTCTA
CTCGTAGATCACTTAGTTGATTGTTGCAAAGCCATTGTACAGACAAGTAGCAGAACTGATGTAATGCATC
AATGTTGGCATTGACCTAGTACGTTTCACTTGTCCGTACCTTCTCCTAGTGTTACCTCTTTGGGACGGTC
CAAGTGTGGCAAGCACTCCTCCCGTTTCAAATAGACTGAAGTTCTAGGTTTGTCCTAAGTCAAAAAAATA
AAATTTGACCGAGTATGTAGAGAAATGTGATAATATCTAAGTTGTTGTGAATACCGAATATAGTGATACA
TGATGCCGACAGTATTGGTATGTATGATGTGGATTACTTTATGCCGGGATGACTATCAGCCGAT
>TCONS_00042468 gene_id=XLOC_029575 ref_gene=MLOC_12459 ref_transcript=MLOC_12459.1
AGGCAAGGCAGAGGCAGAGGTAGAGGCAGAGCAAGCCGTTGGCCAATATCCATGGAGTGCGGCCAGTGCG
GCGCACGCTTCCCCGTCACCCGGGGCGCGAGCTCCGTTCAGTGCGCGCACTGCCGCAGGGCGACGCGCGT
CGAACGGCACGGCGCCGTGCACGGGGCCGTCGGCTTCGTCAGGAGCGTGTTCACCAACATTGGCCGCACG
AGGCCGCACCCAGGATACCCGCCGGTGTACGGCAACAAGCGCGCTCTCTTGGTCGGCATCAACTACACCG
GAACGGCGACCGAACTGCCCGGCCCCATCAACGATGTCAAGTGCATGAACTTCCTGCTCACCCTCAAGTA
CGGTTTCCAAAGCGATTCCGTCCTCGTCCTTACCGATGAAGAGCGCGACCCGTACAGGAGGCCAACAAGG
TCTAACATCCTGGTGGCGATGCGGTGGCTGGTGCATGGCTGCAGCTCCGGGGACTCCCTTGTGTTCCACT
TCTCCGGCCACGGTGATCAGGAGAAAGACAAGGACGGCGACGAGCAGGACGGCCAAGACGAGGTCATCTG
CCCGCTAGACTGGCAGCTCAACGGCGCCATCCTGGACGACGAGATCAACGAGGCCATCGTCCGCCCGCTC
GTGCAGGGCGTCACGCTCCACGCCATCATCGACGCCTGCCGCAGCGGCACCGTCCTTGATCTCCCCAACC
TTTGCCAGATTAAAAAGAACGGGAAACCCCAGTGGATGGATCACAGCGCTCCAAATGGCGCTTGGAAGAA
CACGAGCGGCGGTCACGCGATCCTGATCAGCGGCTGCACCGACGACGAAGATGCGCAAGATGGTTACGGC
CATGAGACCATGGCCATGGGAGCCCTGACGTACAGCTTCTTCGCCGCCGCGTGGTTCGCCCATCGGACGC
CCACCTACGGCCAGCTGCTTTCAAAGACAAAGGCGATCCTCGCAGACTGCAACCGCGACAGCCAGAACCA
CTGCGACCTCCCTGCGTCCATCTTGCCGCACGTCCGAAAGGTGGTGAACTTCAGTGGCGTGCAGGAGCCT
CAACTGTCTTCTTCCGACAAGTTCGACATCAACCGGAAGACATTTATGCTATAAAATCAACAAGATGTGT
TAGCGGCTGGAGCTGCTATCTGAATGCTACTACTAGCAGAGTACACATGCGTTACTATGAGCTTTTGAAA
GAAAAATAGCATCTTGTAATCTTTAAAATATGTTCATGAACATATTATAACCTAATAAAAGGGAGGATGA
AAATACCATATTGCAATGTTTGTTATCTTTTATAGGAAAAAAAACCGTGCGTTGCATCGGATACAAAATC
TGTACTGTTGACAAAAAACAACGAAAAATGCATTAGCACTTATAC
>TCONS_00042512 gene_id=XLOC_029596 ref_gene=MLOC_12482 ref_transcript=MLOC_12482.4
GCACGACAGAGCCCGAGGCTGTAGAGCGATCTAGCCTAGTCAGATAACACTGACCAAGGATCTCAAGGCG
AGCACAGCCTGCCAGAGAGCTATCCCATCTGCTCTGACCACGACGAGTGCATGGCCCGCCCCGAGAGGAT
CAAGATCCAGAAAGGTTTCATGGCGAAGGAGTCCGTGAAGGGGCACATGGTTAACGTTGTGAAAGGCCTG
AAGATATATGAAGACGTGTTCACAACAATGGAGCTCATGAAGGTTGCTGATTTCATCAATGAAATTCGCC
AGGCTGGTAGGAACGGGGAACTTTCAGGTGAAACCTTCATATTCTTCAACAAGCAGATCAAAGGGAACAA
GAGGGAGATCATTCAGCTCGGTGTCCCATTATTTCAACATACCACAGAGGAAACCAATTGTCATATAGAA
CCAATCCCAGTTGTCCTGCAGGCTGTCATCGACCACCTTGTTCTTTGGCGCTTAATACCAGAAAGCAGGA
AACCAAACAGTGTCATCATCAATTTCTTCGATGAGGACGAACACTCGCAGCCCTACTTCAAGCCTCCCCA
CCTGGACAACCCCATTTCCACTCTCCTGCTCTCTGAGACCTCAATGGCATTTGGAAGGTCACTTGTCACT
GACAGCAACGGCAACTACAAGGGACCCCTCACACTCTCACTGAAGCAAGGATCACTTCTGGTGATGCGCG
GGAACAGCGCGGACATGGCACGCCATGTCGTGTGCCCGTCATCCAACCGGCGCGTGAGCATCACGTTCGT
GAGGGTGAGGCCATCGACTCCGGTGGACCTCAGCCCGCTCCCATCACCCACAAAGGCCATGACGCTCTGG
CAGCCTCCCCCGACCATGGCAACGGCCGGCATGCAGAAGTCGCCCCATGGCAGCAATGGCGCTATCATCG
GCTACTGTCCGGCTCCACAGGCTATGATGGCCCCTGCGTGGGGCATGGCCGTCCGAGCGCCGGTGATGAT
GGTCGCCGCGCCGGCGAGGACCATGATGATGGCGCCCTCGAGCAACATTAACAAGAGGATGGGGCGCGGC
GGCACCGGTGTGTTTCTTCCATGGACGGTGGGTCCCAAGCGGTACAACAAGCACCTCCCCCCGCGCATTC
AGAAGCGCCGGTTCTCAGCGATGATGTCGCCCATAGAGTCTCAGGGCTGAAGCGCCGGACCGCACCTCAC
CCCGGCGTGGCCGTTGGATCTGATGGACAAGCCGTCGTATATCTCCGGTTGGTTCGTGGAGCAGTTTTTC
TTCTTCTTCCGAGGCAAAAAGTTCGGAAAACGCATGGGCGGGCACGCTGCCCTGTGTATTCTGCTTGGTG
ACTCTCGTTGGTGCTGGTGTTTTTCTTTTTTGCTTCTTGTGGGGTTTGGTCTGGTCTGCCTGTAATCTAG
TTGAGTTTGTGGCCTTGTGGGTAGCACGGGCCGATGCGGTACGTAGAAATATGATGATGATGAGTAGGGA
TAGGTGAGGTCAGAATGAATCAATCAAAACTTTTTTTTTTGTCTATCTCCTCATCTGGTTCGGAGAAAGA
ACTGGATG
>TCONS_00042906 gene_id=XLOC_029751 ref_gene=MLOC_12637 ref_transcript=MLOC_12637.1
AGCTGCTGCCGGCGCGGCAGAAGAGCACACGCACCAGGAAAAGCCTTTTCCTTTGTTCCTCAGTGCCCGT
GCCTGTGTCTGCGTGTGTTGAGCAAAGCACATCGCCGGCAGGCAGGCTCGGGTCTCTTCCCCGTCATCTT
TAAACACACGCGGTAACAGTCGCCACTGTTTTCCTCCCTTTTTCCGGGTCCCGGAGCTGCCTCTGCCCAG
CTAGCCTTCTTCCTTCCTTCGCTCCCTCCCTCCTCAACCTCTGTTCCCTCTTCTTTCCTGCTTGCTTTCT
GTCGCTCCACCGCCATCTTTCGCTTTCTCCCGCTGTTGACCAAAGGAGGCTCGAGTCTAGCCCCAGGGTG
TCCGCCGAGGTTTTCTTTTGCTTGCGGCAATGGCGGGGGGGCTCGAGGGGAGGAGCTCTGGAACCAAAGG
GGCCGAGCAGGTACGCTGCAGCAAGCAACAAGTGTTCTCATCTTGCATCCTCTTCTGAAGCAACAAGCGT
TCTCTTGAGATTCCCACACGCTCCCGAGCGATTCTTCTTTGGCCACTCGTACTTCGCCGCATCCTTCTCA
GCATAGACGGATCTGTTCTTCCTGGCTGTTTTCAGCGAGCCAGTAGGCACTCTGCATTTTCAGTCTCGTG
GTATTTTGAAGCTTGAAACAACTTGGATTGTTCATTTCACAGTTTTCTTGTCTGGATCTTTTTGTGTTCA
CTTATAAGTACAATAAGTAGCAGCAATGCCGCAGAAGACACATGCCATGAGTTTCAGTCAAGATGTTGCT
TTCGACTTCATGTTCTTCACCATATCATCCTACCACAGCAATGATCAACACCATTTAGTAACTTCTTCTG
ATTTATCCACCTGTCTACATCAGTCCATATGGTCCCCGTCTTCTTATCATGCTCCTTCAAGCCTTGTTAC
TTTTGCGTTTGCATTGGCCAGAAAAGGAACCTCACTCCTTGTCAGTCATATACAAGAATGGTGAATGCTC
ACTAGACTTGGTATTTTCCTTACTAGGCCTGGAGTTCTTGAGTTTAGAATCTCTTTGTTCCTCGTATCAC
TACCTTTTTCTCACATCTATTTACGATCATGTCTTCCCAGATCTGCAAAGACAAGGACCAAGCTGACTGC
TGGTATCTAGGCCTAACAGCCTTGGTATCTGCTCTATATAGTCCTCTTCTTTTGGTTGATTCAACAAGCA
GCCGTCGGATAAACAGTTGCACAAATAGCCCTCCTAGAGTATGGCAGTCCTAGGTTGATACAGAACAAAG
TATCGAAGAGCAGTCTGGATTGCTCAGAAGCATTCGCCTCTCCAAGGCAGAGAACATGGTCAGGCCTAGA
TTTCTACTTGGAAAGGATTACTCCCAAATGCCTAAACTGAAACCTTCTGAAGGATCACACGTGGCATGTG
GAACAGATTTGCTGAAGGACATCTTTGTCTGGGGAGAAGTTCCTGGCAGTGTGTTAGAGAATGGAGATGC
ACCAAAAGATAATGTTTCACTTCCAAGGTTATTGAAGCCAACCCAGATTCTTGACGTGCAGAACGTCGCC
TGTGGAGAGAATCATGCAGCAATAGTTACTAAGCAAGGGGAGGTCTTCTCCTGGGGAAAGGAGAGTGGTG
GGATATTGGGACACAAAGTGGGTGCCAGTGTCTCCCAACCTAAGATTATTGAGTCTCTTGCCTCTACCCC
TATGAAGGCTATTGCATTTGGGGCAAAGCACACCTGTGCACTTGCAATTTCAGGAGAAATTTATGAGTGG
GGTGAAGGGATTCACAGCTTGGGTCGGTGGGATGATCATCAGTGTCAAAGGAGCCAATGGTTCCCACACA
AACTGTTTGATCCAGTGGACGGCGTATCTGTTCTGAAGATCGCATGTGGTCAATGGCACACGGCTATCAT
ATCCTCCTCTGGTCAACTGTTCACATATGGCGATGGAACATTTGGTGTTCTTGGACATGGCGACACGTTG
AGTGTGGCTCGGCCCAAAGAAGTAGAGTCTCTCAAAGGGTTAAGAGCCAAGGCTGTCGCATGTGGGCCAT
GGCACACAGCTGCCATTGTGGAAATATTAGGCACTGTCAAGAGCAATGCTCCCAGTGGGAAGCTGTTCAC
TTGGGGTGATGCAGATAGAGGAAAGCTGGGTCATGCTGACAAAAAATCCAAGCTTGTACCGACCTGTGTC
AAGCCACTCACTGAGTCTGATTTTGCTCAGGTATCCTGTGCTAAGGCACTGACAGTTGCGCTTACAATAA
CAGGTGTTGTTTTCACCATTGGAAGCACGGAACGCGGACAATTAGGCAACCGCCGATTGAGTGACACATC
TATTTGTTCAGTTGAAGGGCCTCTTAAGACTGAGTTTGTCAGAGATATATCGTCAGGCTCTTCCCATGTC
GCAGTTTTGACAATGAATGGAAAGGTATATACCTGGGGCAAAGGCACAGAAGGTCAACTTGGTTTAGGTG
ACTATACTGACAGGAGCTCCCCAACTCTAGTGGAGTCCTTGGAAGATAAGCAAGTGGACAACATAGCTTG
CGGTTCCAATTTCACTGTTGCCGTTTGTTTACACAGGTCTGTCTCAGGCAAGGATCAATCTGTATGCAGC
AGTTGCCAATTGTCTTTTACCTTTACAAGGAAGAAGCACAACTGCTACAACTGTGGTTCCATGTTCTGCA
ATTCCTGCAGCAGCAACAAGGTTTCAAGGGCAGCTCTTGGGCCAGATAGGAGCAAAAGGTACCGTGTTTG
CGATGTGTGTTTCACTCAACGGGACGGCTGGTTTTGGAGCCCCCCGTGTGTGTTAGGGCAGGAATAATGG
CGATTTCGAGTGGCAAGGGTTAAGCTGCCGGGCTCTCCCCCTTGACCTCCCTCGGTTGTCTTCCTCCCTG
CTTGGGCAAACGCGTCGTGACGACGCCTCTCCCCGCCCTCCTCGCCGCCGCCCTAGCCCCGTCGGTGCCG
CCGCGACAGCATTCTGAATAGACAGCACAATTCCCAGGCAAGTCTTTGTTCTGCAAGACGAAAGCAGGCA
GGCCGTCATAACTGGCAAGCTGATTGCTGAACATACACCCTGCAATTTATTTACATCCTTATGCGTTTCC
TGAATCCTGAATAATAACCCCTGGAAAGAAGATGAAGGCGCAGCAGAGACAATCCCAGATTGTATATTAC
GTTGTACTTTAGATATACAGAGCATTCGACGATTTTGTTCGTCTTCTGCCCATCATATGTTTTACAGAAT
GCAGACTACAGAGTCATTCAAGCCCGCCTAGCTTAATTACATGCAGTTAGACTACGAGTCTACGACAACC
CTCTTTCAGGCCCAGGTTGATACAGGCAACAACACTGGACTCTGAACCTCCCGATTTGGGGGAAAACTGC
AGGCACTCTGTAGAGGACAAAAACATGGATACTACTTACGGATTCCGACTATATATTCACGAGCAAGAAC
CAGAATTGCTCAATCTAATGCGGCTTGAAGCTGCTTCAGAGAAGTGCGACGTACCGACAGGCAAAACCCA
GCAGGATGGGTGGTCGCTTCCTCCCACTGCAGATCAGCTCTCCTCACCAGAGTCATACGCCACCAGCTCA
AGAGTCTAGAGCAAAACTACAAACATCTTCTAAACTGTGAAGAGCGCGTGTCCACGCTTCGGCTGTCACA
AGCACAGCCTCGTCAACTCACCGTCGGTCTCCTCTCTGGGCGCCTCCGACCGCAGCGATTCGCTCTCGGC
CGAGCATCTCTTGTAGGGCATGAAACCTCTTTGCAGGCTGACCGAAACAGAGCTCTCGCACTTTGTTAAC
CGTGGCAGAGGTGTTTTGTCGCTCTCGCTGCTATTTCCTCTCCCTCGGGAGTCGGCAGCATCTGAATTAT
GTACAGCTGATCCAGGACCGGTGTTTGATCCTGTCCAGGATCCTTCCCTCTGCATGAATTTGTTATCTGC
AGTCTCTGAACGATGGCGCTGGTGCTGATTTGGAGCCACGGCTTGCTGGTAGAACATTGCACCAGGCAGG
GTGCCGAACCATGGCACCATCGCAGATTGTGTGGTGAAACCATCCGGTTGAGGAACAAAATACACAAACT
GCTGCATGCTGCTCGGCCATGGAGTCCATGAGCTTCCTTCTGTGGCACCGCCAGAAGGTAGGTTTCTGCT
TCCTTGTGTGGTTGTGTCATCTGAAGCTTCAGTTCCGAC
>TCONS_00043115 gene_id=XLOC_029842 ref_gene=MLOC_12732 ref_transcript=MLOC_12732.2
CCTCCCCTCGCCTTCTCTTCTCCCTTCCTTCAGCACCACCACTTCTCTCTTCTCTTCTCTTCTCTTCTCC
TCTCCTCTCACCACAGAGCCCAGGCTCAGTTTTATCTCACGTCTGGTCCTCGTAACGCCCCGCCGGGTTC
TGGAAACATCCACGGCTACTTTCACGCGCGGGTCAAAGCTCGCGCGCCCACGCCCATGCCGCCACCGCCC
GCCCCTCGACCTCCCACGATTCCAGTAGTTGGATGCAGCATGCCCATTTCTGAACCCACCGTAGGGCATG
CTCCGTCGTCCGTGAACCGTCGCTAGTTGCGAACGCCACGGATCCAGCTGATGGTGAGCGCCGGTCAAGC
TGGCGCGGACGGACCTTCCAGCAGTGATATTAGGGGGATCGGAAACGGCGCCGTAGAGAATCAGAACGGC
CATGCCCTCAAGCCAAACGAGGACAAGGAATGGAGGGGCGGCAGCAAGGAAGAGGACTGGCCCAGTACGC
ACAGTGCGCCGCCAGGCTTGGACGAGCACAAGCAGCAGCAGCAAGACCGGGTCATCCGCTGGGAGAAGTT
CCTGCCGGTCAAGACACTAAGGGTCTTGCTAGTGGAGAACGATGACTGTACCCGACATGTTGTCCGTGCT
CTGCTCCGTAAGTGTGGCTATGAAGTTATCTCTGCTGAGAATGGATTGGATGCATGGCAATATCTTGAAG
ATGTGCAAAACCGTATTGACCTTGTATTAACTGAGGTCGCCATGCCTTGTCTATCTGGCATTGGTCTGCT
CAGTAAGATCACGAGTCACAGTATTTGTAAGGGCATTCCTGTGATCATGATGTCTAAGAATGACTCAATG
AGTACAGTCTTTAAGTGTCTATCAAAGGGAGCAGTTGACTTCTTAGTGAAGCCGATAAGGAAGAATGAAC
TTAAGACCCTTTGGCAGCACATATGGAGGAGATGCCACAGTTCCAGTGGAAGTGAAAGTGGCATCCATAT
ACAAAAGTGTTCCAAACCAAAGACTGGTGATGAATATGCGAAAAACAGTGGCGGCAGTCATGATGACGAT
GACGATGATGATGCTGATGATGACTTTAGTGTTGGGCCCAATGCTAGGGATGGCAGTGATAATGGCAGTG
GCACTCAGAGTTCATGGACGAAGCGTGCTGTGGAGATTGATAGCCCACAACTTGTGTCTTCTGACCATCT
ATCAGATTCACCTGATAGTACTTGTGCACAAGTAATTCACCCCAGATCAGAGATAGGCAGCAATAGGTGG
TTGCCGACTGCAAATAAAAGGAATATCAATAATCAAAAAGAAAAAAATGATGACTCCATGGGGAAATACT
TAGAAATAGGCGCTCCTAGAAATTCAAGTCTAGCGTATCAATCTTCTCCAAATGAGATGTCTGTTAATCC
AACAGAAAAACAGCATGAGAATCTCATATCCAAAAACAAGTCAGTAGACAAAATAGTCATCGACAAACCA
ACTAGTGAAACTGCTGATTTGATTAGTTCAATAGCCAGAAACACAGAATCGAAACAGGCTGCTAGAATCA
CTGATGCACCTGATTGCTCCTCCAAGATGCCACATGGGAATGAAATGAATAACGATTCTCCCATCAACAT
GCCATCCAAAGAGCTGGGTCTGAAGATATCGGAAACAACTAGACGTGGAACTGAAATCCATGATGAACGA
AGTATTCTGAAAAGATCAAATCTCTCAGCATTCACCAGGTACCATACTCCCATGGCTTCCGATCAAGGTG
GGGCAACATTTCGGGGAAGCTGTTCACCTCAAGATAACAGCTCAGAGGCTGTGAAAACGAACTCCACCTG
CAAGATGGAGTCAAATTCAGATGCTGCTCAAATAAAGCAGGGCTCAAATGGCAGTAGCAACAACAATGAC
ATGGGCTCCAGTACCAAGAATGCCAACACAAAGCCTTGTACAGATAGGGAGAGAGTTATGCCACCATCAC
TTGTTAAATCCAACCAGCAGACTTCAGCATTCCATCCAGTGCAGCACCAAGTGTCACCAGCTGACGCAGT
AGGGAAGGACAAAGCTGCTGAAGAAATTGCCAATGCAGTGAAAGTGGACCACTCAAGCGAGGCACAGCAA
AGCTCTGTCCAGCATCACCATCATGGACACTATTACCGCCATGTTATGGTACAACAACAGACATTAATTG
ATCGTGCATCAAACGCTCGGTGTGGTTCATCCAACGCGTCTGATTCACCCATGGAAGGTCATGCCGCAAA
CTATGGTGTGAACGGGAGCATCTCAGGCAGCAATAATGGAAGCAATACACAGAATAGAAGTAGCTTCGCT
CCCAATATTGCAAGGCCAAACATGGAGAGTGGTACCATGGACAAAACTGAGGCTGGTGGTGGCAATGGCA
GCGGGAGCGGGCCGAGCGGTAGCGGCACTGACCTAGTTTGTCAGAATCAGCTCAGCCAACGAGAAGCTGC
AGTGAACAAATTCAGGCAGAAGCGGAAAGAGAGGAACTTCGGGAAAAAGGTGCGATACCAAAGCAGGAAG
AGGCTGGCCGAGCAGCGGCCACGTGTCCGTGGGCAATTTGTCCGACAGTCTGGACAAGAAGATGAGGCAG
GCCAAGCAGCAGACAGATGACATCTGCTTTGAGAATTACTACACACATAGGTTATTGACTCTCACATTAG
AGTGCTCAATAAATAAAACCCCACCAATATGATTATTGCCCTGCCCGGCCGACTCCAGATGAACATTTGT
AATATCTAATCTATGATAGCATACCATGCATGTTACCCCTCGTTATGGTTTGTGATCTTCAGTTCTCTTT
TAGAGATAGATCTGCTTAGTCTTACTCAACAAGAGTCTTAAGAAGGAGCAAGCCAGTAGCCAAGTTGTCA
CTCGTATATATCTATATAATGCAATGTTAAGCCGTTCATTCAACCTTGACCAAGGTGATATAACTGAATG
ATCCAGCGTTTTGTGAAAG
>TCONS_00043144 gene_id=XLOC_029860 ref_gene=MLOC_12750 ref_transcript=MLOC_12750.1
CTCATATACACACAGCTAGCTCCTCTTCAACACGAACACATATAGCACAACTAGATTACTAGAGTTCAGA
CCTTAGATCACACGCACACACAAGTAGCAGGGTACCACAAGATGGCAGGAGGCGAAGAAGAAGAGGTGAA
GCTGCTGGGCACGTGGGCGAGCCCATTCGTCCTGCGAGCGCAGCTTGCGCTCAGCTTCAAGGGTGTGAGC
TTCGAGAACGTCGACGAGGACCTCGGCAGCAAGAGCGACCTCCTCCTGCGCTCCAACCCCGTGCACAAGG
CGGTGCCGGTGCTCATCCACAACGGCAGGCCCGTCTGCGAGTCGCTGGTCATCGTACAGTACGTCGACGA
GGCCTTCGGCGGGATGGCCCTCCTCCCCGCAGATCCCCACGGACGCGCCGTCGCCCGTTTCTGGGCAGCT
TTCATCGAAGACAAGCTGGTGGCGCCATGGCAAAAGATGTTTAAGGCTAAGACCGGCGAGGAGAAGGCCG
AGTGGATGGAGCAGACCCTGGCTGCGGTAGACGTGTTGGAGGGAGGCCTGAAGGAATGCTCCAAGGGCGG
GAGCTTCTTCTTCGGCGGCGACAACGTAGGGTACGTCGACGTCGTGCTGGGCGGGGCCGTGCCATGGGTC
CACGCGACGGAGGCGCTCACCGGCGTGAGGCTCTTCGACGGCGGCAGGGTCCCGCTCTTGGCGGTGTGGT
TGGAGCGCTTCGGCGCGCTGGACAAGGCCCAGGCGGTCATGCTGGATGCCCAGAGGCTGGTCCAGCACGC
CAAGATGAAGCAGGCGGAGGCCACGGCCGCAGCTGCGGCTGGAGATGGCTAAAATAATTGACGCAAAAAG
AATTGGGTTGCGATATCCGAATGAAGAACCACGGTGT
>TCONS_00044179 gene_id=XLOC_030313 ref_gene=MLOC_13204 ref_transcript=MLOC_13204.1
ACCAAATGTTTTTCTTGGAAAAGAAATCATCTGCTATTGATTGATTGAGAGTAGAGCATGATTGCATTTG
ACTTGCTCTATTATGATAGATTTTAAAACCCAGAATGGATCAGAGGATTAAATTGATCTCCTCATGGTAT
CAAGCCAATGATGCAGTGCGCGCATATAAGTAGCACCGTATGAGACCTATCTTGTCACAGACATATGCAT
TTGTTTCTCGCACTCATATATAGCACCATGGGTTGGGTGAAAAGATTTTACCAAGATTTCATCCATATCA
AGCTGCATAGCTTTTGCCGTATCAGTAGATATGTTGTCGATTCAATAGCTTTTGTCTATCGATTTGTTGC
ATTGCATGTTCACCCCTTCTGGATCCAACTGTCCTACTTCCTTGCCATTGCTATACTTGGTTCAGTCCTC
TTGATGTCGCTGAAACCAAGCAACCCCGACTTCAGCCCTCCTTACATTGACATGTTATTCTTGTCAACTT
CTGCTCTAACAGTTTCTGGCCTCAGCACCATCACGATGGAGGACCTCTCAAGCGCTCAAATTGTGGTCTT
GACACTGCTCATGCTTGTAGGAGGGGAGATCTTTGTTTCACTCTTAGGGCTCATGCTTAGAGTGAACCAT
CAAGACATGCCAGATCTTCCAAGAGTGAAGATCAGCTCAGTTCCTGTCGAGCTTGAAGAGATAGACTTGG
CCAACAGCATGGCACTCTCTGATGAGTCACAGCTTGAAGAAGCAACTCATGCAATTACACCCAAGAAATG
TACAGGGTTGAAGAGGAGTAGGTCTGTCAAGTGCTTAGGATATGTGGTCTTTGGGTACTTTGCCGTGATC
CATATCTTGGGCTTTCTGCTGGTTTTTCTGTATATAACTCGTGTGCCAACTGCAAGTGCACCACTCAACA
AGAAAGGGATCAACATTGTGCTCTTCTCATTATCGGTTACCGTCGCCTCCATTGCAAATGGAGGACTCGT
GCCGACGAATGAGAACATGGTCATCTTCTCAAAGAATTCAGGCCTCTTGCTGCTGCTCAGTGGTCAGATT
TTGGCAGGCAACTTATTGTTCCCTCTCTTCCTTAGGTTACTGGTATGGTTCCTGGGGAGGCTCACAAAGG
TGAAGGAGCTGCGGCTCATGATCAAGAATCCAGAGGAAGTGCATTTTGGTAATCTGCTTCCTAGGTTGCC
GACTGTGTTTCTCTCCTCGACAGCCATTGGCCTTGTAGCAGCTGGGGTCACAATGTTCTCCGCTGTTGAT
TGGAATTCTTCCGTGTTTGATGGCCTCAGCTCTTATCAGAAGGCTGTCAATGCATTCTTCATGGTGGTGA
ATGCAAGGCACTCAGGGGAGAATTCCATCGACTGCTCACTCATGTCACCCGCCATTATAGTACTATTCAT
TGTCATGATGTATTTGCCACCATCAGCAACATTTGCACCACCTGATGGAGATATTAAAACCACCAATGAG
AACACGAAAGCCAAGAGAGGGTCGTTGGTGCAAAAATTGGCATTTTCACCACTCGGGTTTAACATCATCT
TTGTAATAGTTGCCTGCATCACTGAAAGGAGAAGGCTCAGAAATGATCCACTCAACTTCTCAACCTTAAA
CATGATATTCGAGGTCATCAGCGCATATGGCAATGTAGGGTTATCCACTGGTTACGGTTGTTCTAGGCTG
CATCAGCTGCACCCAGAGATCATCTGCCAGGACAAGCCATACAGCTTTTCTGGATGGTGGAGTGACGGAG
GGAAGTTTGTGCTAATCTTGGCCATGCTCTATGGAAGGCTTAAGGCCTTCACGATGACCATGGGTAAATC
CTGGAAAGTATGATACAAGTGACCAAGATTACTTGGAAAGGCAAATGTACCAAATTGGTACAGCTATCAC
TAGTGTACTGCCTGAAGAATCAGGTTTCTAATTGGGTTATAGTTTGTGGATGTTGCGCTTGCAAGGACAA
GCTTCAGTTTCCCTGATCAAAGTCCTCTTTGCATTTGGCAGTCATCATCAACGTTTTGGGTACCGCCCGA
GAAAAACGGTTACCGGGCGGTAACCGCGTTTCCCGCCGCCCCACGAGAAAGATGTATTCCGAGCAAAAAA
TTCCAAATTTTTTGAACTTCTTGAATTTAAACGCTCGAGGTATAGTCAAATAGAGAGGCA
>TCONS_00045040 gene_id=XLOC_030689 ref_gene=MLOC_13582 ref_transcript=MLOC_13582.1
CCGCCGGCGAGCAGGTGCAACGGTGGTGGCAGTGCTCCGAGCGGCGCCACGCCGGATGTGCAGACACCGG
CCGGCTCAGGATCAAAGGCCACGCCGTCGGCGTACCTGCAAGAGAACGGCGGCTCGTCACTCCGGGGCAC
GGTGGGCTTGGTGTTCGTGCTGGCGGTTGCTGCAGTCTACGCCGTGGCCGCCGTGTGGTGACTGATGCTA
CAGTCGACGACTCTACACCGTGTTCAGCGTTCACTCCGGTCTCCATGGCCACTGGACTGAGCGGTTGGAC
TCAGAAATTCGGTTGTTGTGTGGCATGATTTGATTTTCATATTGGTTTATTTGCATTGAGCATTGCCGAT
TGGTTAGAGTTCTGTTCCACATATGCTTCACCTATCACGTCATCACGAACAGATCCAATAGATTATTACT
TATGGATGTATGCCTTTGCAGAGAAAGCTCAGTTCATCAATGAAACTACACATCCAAAAAGAAAGAGAAG
GCCGTAGAGCAATTCACGTTTGAAATTGAAAACAGAGCAAAAAACAGAGTAGTGATACCCAGAAAACAGA
GCACATTAATAAGTTGCCAAGTAGCGGCAAATCTAAATGGATAAGAATGTTTGTGGTGAGATGTAAAGAT
ATTGATGTCGGCTTATGGCTTCAGCTTATTAAAGTGAAGTATTTGCATAGCTGCCCACTTGGTGATCATA
GCGAGGGATCTCAGTTCATGAAGTCGATTCAGTCGATCAAGAATGATATTCATG
>TCONS_00045099 gene_id=XLOC_030718 ref_gene=MLOC_13613 ref_transcript=MLOC_13613.1
ACTCAATAGCCCTGCCAGCCAGCCAGCCTTGTGTGTGTAGCCCGGAGACTTGGCCGCCGGCCCTGCGCGT
GTATAAATACAGGGTGCTGGAGCACACAAGCCTCACACACCAAGCACACCTCCTTCTTCCTCCTCCATCC
AGCTCCCATCGTCTCCTCTCCTCTCCTTCTTCCATTCACAAAACCGAAGCAGCAAAGATGGCTGGCAGTG
GCACCACGCTGGACGAAGCCAGGATCATCGACTACTTCAGGAACAAGAGCGTCCTCATCACCGGAGCCAC
CGGCTTCCTCGGCAAGATAATGGTGGAGAAGATCCTGAGGGTCCAGCCGGACGTGAAGAGGATCTACCTG
CCGGTGCGGGCCGCCGACGCCGCCGCGGCGAGGCGCCGGGTGGAGACCGAGGTGGTGGGGAAGGAGCTGT
TCGGGGTGCTGCGGGAGTGGCACGGAGCCGGGTTCGACGCCTTCGTCGCCGACAAGGTGGTGGCGCTGGC
CGGCGACGTCATGCGCGCGGGCTTCGGCGTCGACCCCGCCACGCTGCGGGACCTCCGGCTCGCCGACGAG
CTCAACGTCATCGTCAACGGCGCCGCCACCACCAACTTCTACGAAAGGTACGACGTGGCCCTTGACGTGA
ACGTGGTGGGGGTGAGGCACATGTGCGACTTCGCCCGTAAATGCCCCAACCTCGAGGTGCTCATGCACGT
CTCCACGGCCTACGTCGCCGGCGAGAAGCAGGGGCTGGTGCCGGAGAGGCCGTTCAGGGACGGCGAGACG
CTTCGCGAGGATGGCACCTCCCTCGACATCGACGCCGAGCTGAGGCTCTCCAGGGACCTCAGGAAGCAGA
TGGAGGCCGACGACACTGTGGACCCCAAGGCCCAGAGGAAGGCCATGAAGGACCTCGGCCTCACCAGGGC
GCGGCACTTTGGGTGGCCCAACACGTACGTGTTCACCAAGTCCATGGGGGAGATGATGCTGGCCCAGATG
ATGCGCGGGGGCGATGTCCCCGTCGTCATCATCCGGCCCAGCATCATCACCAGCGTCCAGAACGACCCGC
TGCCCGGATGGATCGAAGGCACCAGGACGATCGACGCGATCCTGATCGGGTACGCGAAGCAGAGCCTGTC
GTGCTTCCTCGCCGACCTCGACCTCACCATGGACGTGATGCCCGGCGACATGGTGGTGAACGCAATGATG
GCTGCCACGGTGGCGCACGCCTCCTCACGGTCGTCGAAGCCGGAGAAGAAGCCGCCTCCGCCTCCACAGC
AACCTCACTCGGTGCTGGCCGCACCGACGGTGTACCACGTGAGCTCGTCGTTGCGCCACCCGGCTCCTTA
CGCGGTGTTGTACCGGACCGGGATGCGGTACTTCGAGGAGCACCCGCGGGTGGGGCCTGATGGCCGCACC
GTGCGCACCCGCAAGGTGCGGTTCCTTGGCAGCATCCCGGCATTCCACCTCTTCATGGTGCTCAAGTACC
GTGTCCCCCTTGAGCTCCTTCGCCTGCTCTCCATCCTTTGTTGCGGCCTCTTTGGCCTCGCCGCTCTATA
CCATGACCTCGCCCGCAAGTATAGGTTTGTGATGCAGCTGGTGGACCTGTATGGCCCCTTCTCGCTCTTC
AAGGGTTGCTTCGACGATGTCAACCTCAACAAGCTCAGGCTCGCCATGGTCGACGGTGACCATGCCAATG
TTAATGTCGGCGGGCTATTCAACTTTGACCCAAAGACCCTCGACTGGGACGACTACTTCTTCAAGGTCCA
CATCCCTGGTGTCATGAAGTACGTCCTCAAGTGATGTCCCATTTGCATCGATCCGCTTCTGCGTGCCGAG
AATGAATCGGGGAAATCAAATGAAATGCTAGCGCTAGTGTGCCTTTCCTTGTGTTCTGTAACCTCCTTCT
TGGTTCATCGGGTATTGATGGTTGAGTATTGATTGTATTGTAATTGGAAATTAAATTACCAGTGACTATC
AGTAGTATAATTATGATTAAATTACTTGCATCATGACCGGGTCTCTAAAACTAAAA
>TCONS_00045163 gene_id=XLOC_030744 ref_gene=MLOC_13639 ref_transcript=MLOC_13639.1
AAGATCACATTGCCCGCGCTTTTTTCCGTCTGCATGCAAACCAGAACCACTGCCCTCTACCTCCATGGAA
GAGAAGAAGCCGCGGCGGCAGGGAGCCGCAGGACGCGATGGCATCGTGCAGTACCCGCACCTCTTCATCG
CGGCCCTGGCGCTGGCCCTGGTCCTCATGGACCCGTTCCACCTCGGCCCTCTGGCAGGGATCGACTACCG
GCCGGTGAAGCACGAGCTGGCGCCGTACAGGGAGGTCATGCAGCGCTGGCCGAGGGACAACGGCAGCCGG
CTGAGACTCGGCAGGCTCGAGTTCGTCAACGAGGTGTTCGGGCCGGAGTCCATCGAGTTCGACCGCCAGG
GCCGCGGGCCCTATGCCGGGCTCGCCGACGGCCGCGTCGTGCGGTGGATGGGGGACATGACCGGGTGGGA
GACGTTCGCCGTCATGAATCCCGACTGGTCTGAGAAAGTTTGTGCTAACGGAGTGGAGTCGACGACGAAG
AAGCAGCACGGGAAAGAGAAGTGGTGCGGCCGGCCTCTCGGGCTGAGGTTCCACAGGGAGACCGGCGAGC
TCTTCATCGCCGACGCGTACTATGGGCTCATGGCCGTCGGCGATAGCGGGGGAGTGGCGACCTCCCTGGC
GAGGGAGGCCGGCGGGGACCCGGTCCACTTCGCCAACGACCTTGACATCCACATGAACGGCTCGATATTC
TTCACCGACACGAGCACGAGATACAGCAGAAAAGACCATTTGAACATTTTGTTAGAAGGAGAAGGCACGG
GGAGGCTGCTGAGATATGACCCAGAAACTGGTGCCGTTCATGTCGTGCTCAGCGGGCTGGTCTTCCCAAA
CGGCGTGCAGATCTCACAGGACCAGCAATTTCTCCTCTTCTCCGAGACAACGAACTGCAGGATCATGAGG
TACTGGCTGGAAGGACCAAAAGCGGGCCAGGTGGAGGTGTTCGCGAACCTGCCGGGGTTCCCCGACAACG
TGCGCATGAACAGCAAGGGGCAGTTCTGGGTGGCGATCGACTGCTGCCGGACGCCGATGCAGGAGGTGTT
CGCCCGGCGGCCGTGGCTGCGGTCCGCCTACTTCAAGATCCCGGTGTCGATGAAGACGCTGGGGAAGATG
GTGAGCATGAAGATGTACACGCTTCTCGCGCTCCTCGACGGCGAGGGGAACGTAGTGGAGGTGCTCGAGG
ACCGGGGCGGCGAGGTGATGAAGCTGGTGAGCGAGGTGAGGGAGGTGGACCGGAGACTGTGGATCGGGAC
GGTCGCGCACAACCATATCGCCACGCTCCCTTACCCGTTGGACTAGAGAGGGTGTGCAGTGTTCCATTTG
CTGGTTTTATATTAGCAAGGAGGTGTATCAGTTTATGGTTTGCTTGTTTGTTGGGTTCGTGTGATGATCA
TGTTGTGAATTTGACGCTGGATTCTTTTTCTTTTGTGAAAAGAACTCCGATCATTATAAAGGCTCGCCAA
AACTACAAAGCATAATAAAAATTACGTCTGGGTC
>TCONS_00045239 gene_id=XLOC_030777 ref_gene=MLOC_13672 ref_transcript=MLOC_13672.7
TGTAGATTTGTTCTCCCCTCAATTGATGTACTCTTTGCTCTCCCTGTGAGATTTCGTTCGTAAGAATGTG
GAAGCATCTTCCCATCTGGCGATGAACTCGTTGAGAATCAAAAGACAGAGCAAGGGAATTACTGGACGCA
GTGGAATTCAAGGATGTCTGATGATTTCAACACAACAAGCATATACTCACATGAGCCTGAGAATGGAGTC
GAACAATGTTTCGACCACGCCGATGAACATGAGAGGAGCAGCCAACAGGAGAGGTCTTCAGCGCGTGCCA
GAGTTGCATCTTCAGATTGTAGCACAGGGCCTTCGGAAGATCAATCTGAGGGGCCAGCACAGTTGGAGCT
ACAGCACACCAAGGAAACGAACGACATCTTCTTGAGTCAATTTTCGGATGATGAAATGAGGATGATGGAT
GCGCCATTTCAGGCACTTGATATGTTCCCTGGCTCCATGCACAGGCTGCTGTCCTATGAGAACATGCTGA
GTGGAGTATTAACCGATTCCCAAAATCAAGAAGCAAATCCGGGTCATAATGAAATGGACACCATGGATAC
TTGCGGCTTTCCTTTGTTCAGCCATGACTTGCAAAATGATCCTAGCAGCGCTGATGGGAGCTTACGAACA
CTACTAAGTGCCTCCCAGGACAAGGCTGAGGTGAGCACCATGAAGAGGAGCAGGTCAGTGGCTGAGATTG
AGAGCTCCTCGAATGGGGAAGTAGCAGTGCTTGAGGAGCTCGAAGATGTCATGTTTCAGCTGACAAAGAA
GACACGTGTATGCCTCCGTGACGCTTTCTACAGGCTGGCTGAAAGCTCAGAAGCGCAGTGCACTGCTGCA
AATGGAGGAACAGTCACTTGCTCAAACGAGCAAAGTTTTCAGCAATCAGAGGGCACTGAATCTAGCACCT
CAACATCAGACCGTGCAGAACGGGAGACGAACGCAATAGACAGAACTGTGGCGATCCTCGCGTTCAAGCC
TGCTGGCTCAGCTACACGGGAATGAATGCTGCGCTGATGATCCTGAGTCATCCATGCCTGGCTGGATCAT
CAAAGGTGAAGGAGGAGGCTTAGCGTTCGAAAGTACTTCCGTCCGCATCCTCGTCATTTTGCTTAATGTA
GAGATGTAAATGTACTACATAGGTTGCTAGGACATTTTGTTCTGAGCTTGCAAGTAGAGAGAGCCGGCAT
GGTACAGGTTGATCATGTATAATGACTTGATCTCTTTGTCATTTTTTGCCGGCAGAAGAATGATGATATG
TGTACTGTTAGTTACAGTAAGACTATGAACCGCATTTTGGATTCCAAATATTCATTCTTGTTTCGGATTG
AAATGGCATAATGAT
>TCONS_00045356 gene_id=XLOC_030835 ref_gene=MLOC_13730 ref_transcript=MLOC_13730.1
GCGAGGTAGCATGTATTGATATGAATACATCTGGACAGTAGGTTCTGGTACAATCTTAGAGCAAAGTAAT
AAACAAACAATTAGAGCTTGAAATGTATGACCGACACCGACACTGACCATATCACGCCATCACTTAATAC
TCCAAACTAACTTAACTAAACATAACTATAGATGGATAGTCAGAGGAAGTGAGCAAATAACAACCGAGAT
GCAGGTAACCTACCACGACACCAAGGCACCAAAGTTCAGTCAGATCACTACTGGTGTCTACCGCAAACAT
GCATACATGATACATGTATACCCGTTTCATGTAGGGTGTAGCATTTTTTTGGCTATAAATACCAGCCTTC
TTCTATCTCTCGGCCACCACACCAAGAACCAGAAGCACACAGCATATCGACCATGCTGTGCAAGAACACC
ATGGCCTCCCTTGTCTTCATTGTAGCACTACTGCTCTCATGCAGCTCCATGAGCAGTGCAGCGCGGCACC
TAGAAGAGGTTGTGCCGAAGAAGGAGTATCCACCACATCCGATCATCCCGGAGCTGCCAAAGCCCGAAAT
CCCGCCGCACCCTGCCATGCCCGAGCTGCCGAAGCCTGAACTACCGCACCCTCTCGTGCCCGAAGTGCCA
CATCCCGTGGTGCCGGAGACGCCAAAGGAGCCTGAAGTGCCACACCCCGTGGTGCCGGAGACGCCAAAGG
AGCCTGAAGTGTCACACCCCGTTGTGCCGGAGGTACCAAAGCATGAGCTGCCGCCACACCCTGCTATGCC
CGAGCTCCCGAAGCCTGAATTGCCTCATCCAGCTGTGCCCGAGGTGCCAAAGGAGCACGAACTGCCGCAC
CCTATCGCGCCAGAGGTGCCAAAGGAGCCTGAAGTGCCACACCCCGTTGTGCCGGAGGTACCAAAGGAGC
ACGAGCTGCCGCACCCTGCCATGCCAGAGTTGCCGAAGCCTGAAATGCCACACCATGTCGTGCCAGAGAT
ACAAAAGGAGCCCCCTGTGTCGCACCCTGAGGTGCCGAAAGAACCCCAGGTACCACACCCTGCCGTGCCA
GAGGTCCCAAAGCACGAAATGCCGCCGTTCCCTATATCCGAGCTGCCCCCAAAGCCAGAGGCCAAGCCAT
GATCGGACTAGGTACATCCGCGTTGTGTGTGTGTGTGTGTGAGTGTGTATGGGTGTCTGTGATTGTTGTA
GTATACACTGTGGTGTTGCATGGTGCACCTGCTCAATCTTTTCCCTTCTTCCCTTTACGTGTATACACGA
TGAATATGATATATATGTACATGTGAATGTGTATGTTCTCGTGTTTGGAGTTTATTTATATTGGATCAGA
TTTGTGTTTGGATTTACCTAATACATATGCGCATCAATAAAGGAGTTT
>TCONS_00045379 gene_id=XLOC_030849 ref_gene=MLOC_13744 ref_transcript=MLOC_13744.1
CGGCGGCGGCGGGGGAGGTGGTGGCGGGTACGGAGGTGGTGGTGCGTATGGCCAGCGCCGCGACGATGGC
TATGGGGATGACGGCTACGGCGGTGGCCGGGGTTACGGAGGCGGTCGCTATGGCGGTGGCAGGGGGTACG
GTGGGCGGCGTGACGGCGGCTACGGCCGCGGAGGCAACTCCGACGGATACTGAAGGAACTGAGGGAACGG
CCCCACACGGCTAGTCATCTTGCGAGTTCGTCGTCGTGATCCCGAGTTATCTTGTCTCTTGTGTTCTGTG
GTTTCTCGTTTGTGTTTTTGATCGCAAGCTCGTCGGTAGTTAGCTAGTATTATGGTAAAATTAGTTAGCT
GTCCCGGTGAAGAAAATCGATCAAGCAGTGGAGTCACTATCGTGCTATCTTGTTTGTATTTTTTTTTTTT
TTGCGATGAACTATCGTGTTATCTTGTTATTGACGCAATCCCATTGTAGGGATGTTATACCAATCTTTTT
TCCATCTCGGCT
>TCONS_00045724 gene_id=XLOC_031008 ref_gene=MLOC_13908 ref_transcript=MLOC_13908.1
GTGCGTATAAATAGGGGGTGAATGTTTGGTGCATTCCATGCAAAACGCAGCAGTTTAAGACGATCTAGCG
CAGATTAGTTTTTGTTGCACGTACGAAGACTAGTGGCGATGGCAGCTGAGCATGTGGCTTCTGCCTACAT
GTTCTCGGTGGCGCTGGCCCTTGGACTGCTGGCAACCATTCCTACAGCCGTCCAGTCCATCGGCGTGTGC
TACGGCGTGAACGGCGACGGCCTGCCATCGGCGAGCGACGTCGTGCAGATGTACCAGTCCAACCGCATCA
CCGGCATGCGCATCTACTTCCCGGACGCCGACGCCCTCCAGGCGCTCAGCGGCAGCAACATCGAACTCAT
CATCGACGTGGCCAACGAGGACCTCGCCTCCCTCGCCTCCGATCGCTCCGCCGCCACCGCCTGGGTCCAG
ACCAACGTGCAAGCCCACCAGGGCCTCAACATCAAGTACATCGCCGCCGGCAACGAGGTGGGCGACCAGG
GCGGCGACACCGGGAACATCCTCCCGGCCATGCAGAACCTCGACGCCGCCCTCGCCGCCGCGGGGCTCGG
CGGCATCAAGGTGTCCACGTCGGTGTCGCAGCGCGTGACCGACGGGTTCCCTCCCTCCCAAGGCACCTTC
TCCTCCGGCGCGGCATCATACATGGCGCCCATCGCGCAGTACCTTGCCACCACCGGCGCGCCCCTGCTGG
CCAACGTGTACCCTTACTTCTCGTACGTGGACAACCAGGCGCAGATCGACATCAACTACGCGCTCTTCAC
GTCGCCGGGCACCGTGGTAACGGACGGCGATAAGGAGTACCAGAACTTGTTCGACGCCCTCGTCGACACG
TTCTACTCGGCGCTCGAGAGCGCCGGGGCCGGGAGCGTCGGCGTGGTGGTGTCCGAGAGCGGGTGGCCGT
CTGAGGGCGGCACGGCGGCGACCACGGACAACGCGCAGACGTACAACCAGAACCTGATCAAACATATCCA
TGTCGGGCAGGGGACGCCCAAGAGGCCCGGCGCCATCGAGGCCTACGTGTTCGCCATGTTCAACGAGAAC
AGGAAGGGCCCGGCTGAGATCGAGAAGCACTTTGGGCTCTTCAACCCCGACAAATCGCCGGCGTACCCCA
TCAGTTTCTAGAAGACGGGACACATCTATACGCGTACATACGTAGCAAGACAACGAATATTTCCTTGCTC
AGCTAAATTAAACTACTGCGGGCTTTGTACTTGAATAAGCTGCCTATGCTGTAGAATGCGGCATCATGCT
TTGCATGGATGGCGGAAAAGGTCCCAAATTATTTGGAACGCGAAAGTGCTCAAATTATTTTACGGAGACA
AACAATAAGAGGCATACTGGCA
>TCONS_00045923 gene_id=XLOC_031074 ref_gene=MLOC_13974 ref_transcript=MLOC_13974.1
CCCCATTTCTCCAAAAATAAAAGAAGTTCCTTGGGAGGACCAACGGTGTCGCGCGGTCAACTAGCTATGC
TCCAATTCTTTTGATATAGTAATAAGTATAATAATAGTAATGGACAAGGAGCCACAGCGCCAAGACGAGC
TCCAGGCGCCGCTGCTTCCCGGCGACGGCGGGAAGGCCGCCGCCGCGGCCGGCAGCGCTTACGCGCTCGT
CTGCTCCCTCGTCGCCTCCGCAATCTCCATCATCTACGGTTACAATCGAGGTGTGATGAGCGGGGCGCAG
AAGTTCGTGCAGGAGGATCTGGGGATCAGCGACGCGCAGATCGAGGTGCTCATCGGCGCCACCAGCATCT
ACTCCCTCGTCGGCTCGCTGGCCGCGGGTTGGGCGTGCGACTGCGCCGGGCGCCGCCGCACTATGGCGCT
CTCCGCTGCCATGTTCTTCGCCGGCTCGGCGATCACCAGCGTGGCCGGAGGGTACGCGGCGCTGATGGCG
GGACAGCTCGTCGCCGGCGTCGCTTGTGGGTTCGGCCTCGTCGTTGCGCCCGTCTACATCGCCGAGATGG
CGCCGGCGGCGTCCCGTGGATTCCTCTCCTCCATCCCCGAGATCGCCGGCAACTCGGGGATCCTGCTCAG
CTACATCGCCGACTTCGCCCTTGCCGGCTTTCCCAAGAACGTCAACTGGCGCCTAATGATCGGCGTCGGC
GCCATCCCGCCGCTATTTCTCGCAGTCGCCACGCTCCTCGCCATGCCGGAGACCCCGCGCTGGCTCGTAC
TTCACGGCCACCACGAGGAAGCCCGCCGTGTCCTCGCTCGCACCACGGGCGACCCGGCCCTCGCCGACCG
CCGCCTCAAGGAGATCGTTTCCTCCGCGCAGGAAAGCTCGAAGCAGGCCGTCGCCGGCGGCAGAGACGAC
AAGGCGCCGTCCACAAGCGTCTGGCGCGACATGCTGATCCGGCCGACGCGGTCCGTCCGTCGCGTGCTGC
TCGCCATCCTCGGCCTCCAGTTCTTCCAGCAGGCGTCCGGCGTGGCGGCACTCGTCCTGTACGCGCCGCG
GGTGTTCAACCACGTCGGAATAACCTCCCAGCGCGCGGTTCTCGGCGCCACGATCCTCCTCGGCGTCGTC
AAGACCGTGTCCATAGTGATCCCGCTTTTCCTGGCCGACCGGCTCGGCCGGCGTCCCATGCTGCTCACCA
GTGCGGGGGGCATGGCCGTGTCTCTGCTCATGCTAGGCCTGTCTCTTCGAGCGTCGCCTATGGCAGACGC
GGGCGCGAGCGCGAGCGCCGCGTGGTGGGCCGCTGCGACGAGCGTGACGGCCGCCGCAGCGTTCATGGCG
ACCTTCTCGCTGGGGTTCGGGCCAGTAATTTGGATGTACGGGTCAGAGATCCTGCCGCTCCGGCTGCGAG
CGCAGGGTACTGGCATCGGCACGGCGGTGAACCGGGTGATGAGTGCCGTGGTGGGGTTGACGTTCATATC
GCTGTACGAGGCTGTGGGCATGGCCGGAAGCTTCTACATCTTCGCGGGGTGCGCAGGAGCGTCATGGGTT
TTTGTCTACGTCTTCCTGCCGGAGACCAAGGGAAGGAGCCTCGAGGAGATGGAGGCGCTCTTCGACGATT
CCGCCAAGTCGCCATCGCTGACGGCGCAGTGATCAATGATGTGCGATGCCTGCTGGTAACTACGGTAGAA
GGAAGTCCATGTCTGTTGTAATTCTTCCCGGTAAAGACCTGGCACTGTTGGCTCGATCAAGCAGTTTGTG
TTGAACTTAAAATACTCCGATCGAACAGTGTTGGCACTGTTGGCTCCTGGCCCAGACCGGTTTCACGGGT
GCATTCTTCAAGAGGTGCTGGGAGGTCATCAAACATGATATCATGCGGGTTATCCAACTGTTTAACTCTC
TTCACACATCCAACTTTCAATGATTGAACTTCGTCAATGTGGTTCTCCTGCCTAAGAAGGATGGAGCGAA
GGGCATTGCTGATTATGG
>TCONS_00046078 gene_id=XLOC_031163
CCAGAATTTACCAAGACACACTCTTAGGAGGTGAGCAGAGCACGCAACACCCTTTATCGAGTGACGACGC
CACAGCAAAATCTCTAGGCATACTAAGCTAGCACCAGTAGTAAACAACAGAGCAGAGAAAGAATATAAAT
TCTTTGAAGGGAGAGGTAACTGTAGTAGGGGAAATGGATGTCGAGTCCTCGAGGCAACAAGGTCCCAAAG
GGGACTCCAACTCCATGGCCGCCGCCTCTGAGGTCTCTGTTGACTGGAGGGGCAGGCCCTGCAAGCCTCA
CAAGCATGGAGGCATGAAAGCTGCTGTGTTTGTCCTAGGGATCCAAGCGTTTGAGATCATGGCGATCGCG
GCGGTGGGCAACAACCTCATCACCTACGTGTTCAACGAGATGCACTTCCCGCTGTCCAAGTCGGCCAACA
TCGTCACCAACTTCATCGGCACCATGTTCCTGCTCTCCCTGCTCGGCGGCTTCCTCTCGGACTCCTACCT
CGGCAGCTTCTGGACCATGCTCATCTTCGGCTTCGTCGAGCTCTCCGGGTTTATACTGCTGGCGGTGCAG
GCGCACCTGCCGCAGCTGCGCCCGCCGGCGTGCGACATGAGGGCGGCCGGGCAGTGCGAGGAGGTGGGCG
GGGTGAAGGCGGGCATCTTCTTCGCCGCGCTCTACCTGGTGGCGCTGGGAAGCGGGTGCCTCAAGCCCAA
CATCATCGCGCACGGCGCCGACCAGTTCCGCCGCGACGGCGAGGAGGGCGCCGTCGATGGCGGGAAGCGC
CTCTCCAGCTACTTCAACGCGGCCTACTTCAGCTTCTGCGTGGGCGAGATGGTGGCGCTCACCGTGCTCG
TCTGGGTGCAGACACGGTCCGGGATGGACGTGGGTTTCGGGGTCTCCGCCGCTGCCATGGCCGTCGGCCT
TGTCAGCCTCGTCGCCGGCGTCTTCTTCTACAGGAACAAGCCACCGCAGGGCAGCATCTGCACGCCGATA
GCAAAGGTCTTCGTGGCCGCCGTAGCCAACAGGAAGCAAGTGTGCCCATCGTCCATGGCCACACTACAGG
ACATCGCCTGCACGGGTGCACATGAGATATGTCTCAACACCACCAACATCTGCCGCATCAATAAGTTCAG
GTAATTATATATATATATTTTTAACTTTTTTAAAAAAAGAAGGAAAGCCTCTATGTGACATGAGAAAGAT
GCATGTGGCCCTTTTATTAAAT
>TCONS_00046095 gene_id=XLOC_031176 ref_gene=MLOC_14077 ref_transcript=MLOC_14077.1
TACAGGAACTTTACCAAGCTGTCTGGGGACACAAACTTCACCTAGTTATGATCTCTGATCAATCCACAGT
TTTTGTTGAGATGGCCGATGAACTGAAGAAGCGTTTTGGTTGCTTTGCGGAAGGAATGGTGGTTACGGTA
TGCCCAATGCTTGTCGTAATTGCAATCGACAAGGTTGACCTAAAAGTGTATGGACACCACGCTTTCTCCG
CCATGCTCACCATGGCAGCTATCACTTTGATACTCGGTATCTGCCCCTTCATCATCTGCTGGTTCTCCGG
GCCATCCATCAGGCCCGTCCTGGTAACCGCGATCCTGGCAACCCTTTCCTCTTGTTCCCTCCTCATCCTC
ACCTGTTTCATTGCCCAGCTCGTTGTCCCCGAAATCACTTTAATTATCTTGGGCGTCGTATTTGGATTCC
TCGTCCTGCTTCGTGCGGTCTTGTACTACCATCGAGGAAATTTTGTAGAGTGTCAACATGACAAGATACT
CAATGAGTCACATGAGTTCTTGACGGGTGTCACCGGAGTTCTCTTTCTGGGCCTGGAAGGTTTGGCACTG
GAAGGTCATGACGATCCGATGTTTGAAAAGGGCGGGCCCGTGGCGATTGCAAGCTTCATACTTTGCGCTA
CTGGCGTGTGCATGATGTATCTCGAGATGACTCCCCCTATTGATTTCACAGCAGGACATATTGTGCGTTT
AACTGTGACGCTAGACAGCTTCATGGCCGGTGGTATTTTCACACTGTTGATGGTTATCATGTTTAAGCTC
ATGAGGGTTCCAGCCCTGCTGCTCTTGTTACCGCCGTTGGTAATCATCCTCGAACTTGTCTACCGGGTGC
ACATCATACACCCCGCAGCTGTCCAAATGTCCGTGCCGGCTTCGCTGGAACTGACAAAGGTCACCTTCAC
CGGGTTCTTGGCTGTGTCAATAACAGTCATCCGCAACACTTCGCCCAGCAAGTTGACCGGCTGTTTCCTA
CTATTCGCTGCAGCAGCTATTGTGTTTGGGCTCTCATGGAGGCTTCTGTCGCAGAAAAACATAAGGCAGT
CTTTCACGGGTACTGTTTCACGTGAGTATTTTGATGCTTCTGTCAATTTGGCTTCCTTGGGCACACACGT
CTGCATAGTAATTGCTACAGTACTATTACTAGCAATGGCCTGGACAGCGAGAGGAAAGCCGTGCTATGAA
ATGAAACCATGTACTGCTTGATATTATTTTTCTACACAACTTTTTAATTGCACCTGCGCTCCCATATATA
TGTAACGGGTATG
>TCONS_00046424 gene_id=XLOC_031315 ref_gene=MLOC_14218 ref_transcript=MLOC_14218.1
CTCACACGACATTCCCAAAGTAAAGCCTAGCTAAGACCAAAATCTTCACTAGCAATCCACTAGGTACGAA
ATAATAGTACAAACAGCCATGGCTAAGTCACATGCATTGGCTGCAACACTGTTGCTTGTCATGGTGGTGT
CCCTCGCCGCATTAGAGGGTGTTCATGGCGTCTGCGGCATGTCGAATGATGAATTCAAGCTTTGCCAGCC
TGCGGCGGCAGTGAATAACCCGACAGAGAATCCATCGGCTGAGTGTTGTGCTGCGCTTGGGAAGGCCAAT
CTATCATGCATTTGCCGCTACAAAGGCATCGCCGGCATATGGCTGAGAATGTACCACATCGACGCAAAGC
GCGCCATGGCTCTGCCTGGCAAGTGCGGTCTCACCATGCCCAACAACTGCTCGTGATCGGATGTACTACC
CATGAGCATCTAGGAGTCGGTTGCTCTATATCTGCATCGGCAGTTATATATGGCTAAATAAGTGGAGGAG
CACTTGAAAAAGCATTGTGCAATACTCAGTCTTATTGTTGTTGTGTAGTTTGAAAGTGTGATAATCTCAT
TAAGCTCTTTATAAAATAGTATATGCATGTTATACTAGAAGTGTAAGGATGGCAAACGTGCCTCATATGT
TGTCCCATGAAATTAATATCTTATATTGGTGTCATTCGTGTCAAAAAGTTGCATATTTCCTATCGAACAT
GTAAATGTTGTTCGCAACTTCTTTTCTTCTTGGACACACCTAAATAATTATGTAATCAACTATCAAGACG
ACTGCAGCTAATTTTCTATATTGAGTTTGTGATTTTTGCATCTATGTACACTACAAGAAACTGCAATCAA
TGTTTATAATGTAAAAACAAAAACTTCCACGTCCT
>TCONS_00046451 gene_id=XLOC_031325 ref_gene=MLOC_14228 ref_transcript=MLOC_14228.3
ATCGGCGACGCCGCCAAGAACCAGGTCGCCATGAACCCCACCAACACCGTCTTCGATGCGAAGCGGCTGA
TTGGCAGGAGGTTCTCTGACCCGTCCGTGCAGAGTGACATGAAGCTGTGGCCCTTCAAGGTCATCCCTGG
CCCTGCCGACAAGCCCATGATCATCGTCAACTACAAGGGCGAGGAGAAGCAGTTTGCCGCGGAGGAGATC
TCCTCCATGGTGCTCATCAAGATGAGGGAGATCGCCGAGGCCTTCCTCGGCAACTCCGTCAAGAACGCCG
TGGTCACCGTCCCAGCCTACTTCAACGACTCCCAGCGCCAGGCTACCAAGGACGCCGGTGCCATCGCTGG
GCTGAACGTGCTGCGCATCATCAACGAGCCCACTGCTGCTGCCATCGCCTACGGGCTTGACAAGAAGGCG
ACCAGCACTGGCGAGAAGAACGTGCTCATCTTCGACCTTGGTGGTGGCACCTTCGATGTGTCGCTCCTGA
CCATCGAGGAGGGCATCTTCGAGGTGAAGGCCACCGCTGGTGACACTCACCTGGGTGGAGAGGACTTCGA
CAACCGCATGGTGAACCACTTCGTCCAGGAGTTCAAGCGCAAGCACAAGAAGGACATCAGCGGCAACCCG
CGCTCCCTCCGTCGGCTCCGTACTGCCTGTGAGCGTGCCAAGCGCACGCTGTCGTCCACAGCCCAGACCA
CTATCGAGATCGACTCGCTGTACGAGGGCGTCGACTTCTACACCACCATCACCCGGGCTCGCTTCGAGGA
GCTCAACATGGACCTCTTCCGCAAGTGCATGGAGCCGGTGGAGAAGTGCCTTCGCGACGCCAAGATGGAC
AAGAGCACCGTGCACGACGTGGTGCTGGTCGGCGGCTCCACCCGTATACCCAAGGTGCAGCAGCTGCTCC
AGGACTTCTTCAACGGCAAGGAGCTGTGCAAGAGCATCACCCCCGACGAGGCCGTGGCGTACGGCGCCGC
CGTCCAGGCCGCCATCCTGAGCGGCGAGGGCAACGAGAAGGTGCAGGACCTGCTGCTGCTGGACGTTACG
CCGCTGTCCCTGGGCCTGGAGACGGCCGGCGGCGTCATGACGACGCTCATCCCGAGGAACACCACCATCC
CCACCAAGAAGGAGCAGGTCTTCTCCACCTACTCGGACAACCAGCCGGGCGTCCTGATCCAGGTGTACGA
GGGCGAGCGCGCCAGGACCAAGGACAACAACCTCCTGGGCAAGTTCGAGCTGTCCGGCATCCCCCCGGCG
CCCCGCGGCGTGCCCCAGATCACGGTGTGCTTCGACATCGACGCCAACGGCATCCTGAACGTGTCGGCGG
AGGACAAGACGACGGGGCAGAAGAACAAGATCACCATCACCAACGATAAGGGGCGGCTGAGCAAGGAGGA
GATCGAGAAGATGGTGCAGGAGGCGGAGAGGTACAAGGCGGAGGACGAGGAGCACAAGAAGAAGGTGGAC
GCCAAGAACGCGCTGGAGAACTACGCCTACAACATGCGCAACACGGTCAAGGACGAGAAGATCGCCTCCA
AGCTCGGGGCGGACGACAAGAAGAAGGTGGAGGACGCGGTCGAGGGCACCATCAGCTGGCTGGACGGCAA
CCAACTCGCCGAGGCCGAGGAGTTCGAGGACAAGATGAAGGAGCTGGAGGGCATCTGCAACCCCATCATC
GCCAAGATGTACCAGGGCGCCGCGCCGGACATGGGCGGGGGCATGGGCATGGACGAGGACATGCCCGCCG
GTGGCGGCGGCGCCGGCCCCAAGATAGAGGAGGTTGACTAAGCTGTTGCTCCATGGTGGCCTTCCTTCGG
TCTGCGCGCAACTTGATGGGTGTTCTGTTTCGGTGTCCTTTGGATGCTGCTCGGTGGTGTCAGTCGTTTG
TCGTCGTGTCATGTAGCAGGAAGTAGTAATAGTGGTTGGATGGAGTTGTTTTGTCTGAGGACATGATGGA
TCATAATGTTTGCTTGTTGGTTTGGAACCGTTGAAGTTTAGAGCTTATCGTTTGAATTTGGTGCTTCC
>TCONS_00046563 gene_id=XLOC_031376 ref_gene=MLOC_14280 ref_transcript=MLOC_14280.2
GTGCAGTTTGTTTATGCAGCCCCGGCCTCTACTTTCCATGGTGCTCCCAACCAAGCCCCAAGTGCTTCTC
CGTGTCATCCGCTCTAGAGCGGTAGACAACCAATATATGGTTCCACTAACGCCTAATCTCTTCCATCCTT
TTGATTTCCTGCCCTGGGATATTAGCAGCGCACTGGCACGCACGCTCAAAAGACATGGAGACAAAATTAA
GCGCCCGGCCATTATCCACCTCCCGATCGCCTTTCCGCTATTCTAAGGAGAACTTGGGGAGCGCCGGTCA
TGCCAACATGCCAGGCCAGCTATCTATATAAGCCAAGTTATGTATTGCTCGGATGCTTCAGTCAGCGCTG
AGAGGAAGAAGAAGAGGAAGATGAGCTCCGGTTGGGTTGGTAGAGCTTCCCTCGTTCTTCTACTGCTCAT
CGTCGTTTCGGTTTGCGCCGCAGTAGGAGGCACCAGGGGTCTGGCCGAAGAAAAGTTTCAGAAGGAGCAT
CACAACGCTGCGGCCAAAGAAGGAACAACAGCTCCAGGCAGCCATCCGAGGAACCTCATGGTGAAGACGA
ACGACTACGGCCGCTACGACCCGACTCCAGCGTTCTCCAGGCCTCACTTCAAGCCTATACCCCACTGATC
TGCTGTGCTCCTGCACAGTCACATATATATATGGTTAAACTAATTAAAAATATATATACGTATGTAACTA
GATCAGAATTGAGGTGTAGTACTACGGTTATCGTTTGTGTAACGTATATGCAGATG
>TCONS_00046942 gene_id=XLOC_031533
GATCAACCACTCTTCACTGACTCTAGTGCCCAGAAAGAAGACTGCAATGGCTGCCCAGAACAACAACAAG
GATGTCGCTGCCCTGGTGGAGAAGATCACCGGGCTCCACGCCGCCATCGCCAAGCTGCCGTCGCTCAGCC
CATCCCCGGACGTCGACGCGCTCTTCACCGAGCTGGTCACGGCGTGCGTTCCCCCGAGCCCCGTGGACGT
GACCAAGCTCGGCCCCGAGGCGCAGGAGATGCGGGAGGGCCTCATCCGCCTCTGCTCCGAGGCCGAGGGG
AAGCTGGAG
>TCONS_00047043 gene_id=XLOC_031586 ref_gene=MLOC_14493 ref_transcript=MLOC_14493.1
GTGAGATTACAAAAGGATCACGTGGGTGGATCATCCAAACATGTCGACCCTGATCTAGACTGTTTGAAAA
CTTGGCTAACCTATCGGCTTTGCTATTGCACAAGTCAACATATTTGCTCTTGCACTAGTCAACATATTTG
CTCTTGCACAATACGAAAGAGTGTTAGTTTTGTGTAAATATATGCAAGTTTTCAATATATTCGAAATTCA
TGCATGGTGGGAAAGAGTTTGACAATAACTCGTTTTGACTTGTATAATACCAATTTCCTATTTTCCGTTG
CCTTTTTAGGGTTAAACCACTCCCACAATTCATTCTTTCTTATGAAAAAGTTCTTCTTTATTATTTTGCA
TTTTTTCACTTTCTTTCTTCTTTTAGGATAACAACGATGTCCTTTTTTCGAGAGTATGCAAAATGCGTAC
CATAGCTTTATAGAAGAAGAGAATTATACATACAAGACGATTACAAGTTGCTGCGAACAGCAATCGTAGC
ACACACTTCATATCTGGCTAGTCCAAGAACAACCACCATCAACCACACGACTACAAAATAAAGAGTTTGC
CCAAAAACGAAAAACCTCACCGCATCATACGTAAAAGAACTCTTAGAATGAATTTGCTATTCCGCACATC
AGATTGTCCTGATCAAAAACCTGTAGACGGATTTGTAGTGAAATCCATAAATTAAGCTACAATTTTCGGA
ACGACGGGCCTAAATAGGGGCAGCGCCTACGATATGCTAGTTGTCTTTTTAGTTTTATCGTCCCATGTTG
TGGTGAATGAGCTAACCTTACATATAAAAAAGTGTTAACCTTATATCAAGCATGAATAACATTCTGGCGT
TATACATGTTGATCCTTTGTTAGAAAAAAAGTGTCAATCCAACAATCTTGTGCACACCAAAATAGAAAAA
GAAATTAAAGAAGGCGGATCCTCCCTCTCTATCAAGAGTAATGAACTAGGTGCTGATACAGTAAAAAAAA
ACTAAATTAACCAAAC
>TCONS_00047089 gene_id=XLOC_031623 ref_gene=MLOC_14530 ref_transcript=MLOC_14530.1
ATCGAGTACTACGCCCACGCGGCGGCCGCGGCGTCCCCCGGGACGTCCTCGCCCGGGGCGCTGATGGCGC
GCGAGGAGTCGGAGCTCGCGCTGGGGGACGACGAGGAATGCACGCCGGCGGGGATGTCGCCGCTGGTGCC
CGGCGCGGCCGACGGCGGGTTCTCGGTGCGGGTGTCCAACTTCTCGACGGACGAGGTCGACGGCGACCAG
CTGGGCCTAGGCGAGGCCGTGGACGACGAGGCGGAGGAGTTCATCGCCCGCTTCTACGCCCAGCTGCGCC
GCCAGAACCACGTCGGGCTGCTCCCGTACCACCTCCAGGAAGCCGCCGCGTGAACGACCAGCCGATCCAT
GAAGCTACCTAGCTACGTACGACGGCATTGTCCGGCCGGGCCTGCCGGCGATCGATTCCATGCTTGCTTG
GCCGGGCGACCGCGCATAGCCAGTCCATGCGTGTGGCGGGGGAGAGGAATACGTCGTGTGCACGAATGCG
TAGCAGCTCCGTTCCATCATGTATATACATGCACGTACGATTGCCCATGCGTGACAGCGTGGGCATGCAT
GTACTCCCTTCTTTTTCTGCATGTACTATGTACTAGTGTTATGTCAGTGTAAAGATGTGGGTCGATCGGG
TCCCGGATGGTTTTTAGTCGCTGGGGCTAATTATTAAGTGTGCCTTGCATACAGTGTATATTCCTTGTAT
TGTATGTGGTTACTTGATCAATTCATATGTAC
>TCONS_00047140 gene_id=XLOC_031654 ref_gene=MLOC_14562 ref_transcript=MLOC_14562.1
AAAACCACAAAATGCCGGAGATGGCCCGGCACGAGCCTGGAGCAGCAGGAACAGCTTAACCGCCGATACC
TAGTACCAACGACACAAGAGAAAGTTGCATCACCAACCTCACCAAACACGCCTCATTCCTCCCCCGCGAT
CACATATTCAAATCAGAACAAACGCACGAAAGCGGGAGAAGACCGTTGCACCTTCCCATTTTACAACCTT
TTCAGTCGCCAGCCCGCGTGTGTCGCTGGCTGAATCAACCTGCTCAACGCCTCGCCGCCGGTCGCCTTAC
AAGACTTGCATGGCGCAACACGGCTTGAATTATTTTGCACCCACGCGCTCCAGAGATTAGGTTATCCAAT
CCTCAACAAGAACCGGCGCTCAGGGAACACACACACATATATATCTCCAAGCTTTTGACGATCCAAGCAA
AGTTAATTTCCTCTCTCTGCAGCAGCATATACCATCGTCCATCCATGGCCCAAGCTCGCGTCGCTCTCGC
GCTGTGCGTCCTGCTCCTCCACGGCGTCGCCTGGGAGGCGAAGGCGGCGTCGTACACCGTCGGGAACAGC
GCCGGCTGGGACATCAGCGCCGACCTCCGGTCGTGGGCCGCCGCCAAGATATTCAACGTCGGCGACGTCC
TAGTGTTCACGTACTCCAAGACCCACACCCTGGACGAGGTGGACGAGGCGGGGTACAAGAAGTGCAGCGC
CGCTAACGCGCTGCTCTCTAGCAGCGACGGCAACACGACGGTGCCCCTGACGGCGGGCGGCGACCGGTAC
TTCATCTGCGGCCACCAGATGCACTGCCTCGGCGGCATGAAGCTGCACGTGCAC
>TCONS_00047311 gene_id=XLOC_031723 ref_gene=MLOC_14631 ref_transcript=MLOC_14631.1
CGCTGTAATATGTTTTAACACTTTACAATTCATATACCGGTACATATATAAACATCTATTTGTTGCTGAA
TGATGGCTGGTTGGCAAACAAGAACCAAAGACCAGCTAGCTAGTCAGGGAACCAACATAGCATAGCAGTA
CGGGCTGCCACGAGGAACGAACCAACATAGCACTAGTGCATGCAGTGGGAAGGGTCATCTTGTTCTTACG
GGGAGCAGCCCTGGCCGCCGCTGGAGCCGCACGAATGGCCAGCTCCTCCCGGCAGCAACCTGCGAGCCAC
GGCCGACCTGGACCCGGACGACCAGAGACCACCGGCAGCATTGCTCGACATGGCAGACGCGGCCGAGCCC
CGGCCATGCTGGTGCTGTGGCGCCGCCGTCTTCTCCATCGCCGTCGTGCTCCACACCATCAGCGTCTGCT
TGGCTGCTTCCTCTGCACTCGTCGCTTCCGCGACGGCGACGCCCCCGACTCCATGTAGAAACGGGGAAGC
CACGAGGAGGAGGAAGCAGGCCATGAGCATCAGCGTCTTGCTGTTGTTGTTGCGTCCAGAGACCCCCATT
TGGACCTAAAGTTATGAACTGGACCAGTGATGGAAATCAGTTGTGTTTTTTGGCGGAGAGGGAGCAG
>TCONS_00047589 gene_id=XLOC_031824 ref_gene=MLOC_14732 ref_transcript=MLOC_14732.1
TGGACATCGCGGCCTGCCGCTATAAATAGATCCACACACCAAACATTCACCTCACACATTCCCAAGGTAA
AATCTAGCTAAGACCAAAATCTCAACTAGCAATCCACTAGATACAAAATAACAGTACCAACAGCCATGGC
TAAGTCACATACATTGGTTGCGGCATTGTTGCTTGTCATGGTGGTGTCCCTCGCTGCACTAGAGGGTGTT
CATGGCGTCTGCGGCATGTCGAATGATGAATTCAAGCTCTGCCAGCCCGCGGCGGCAGTGAATAACCCGA
CGGACAGTCCATCCGCGGAGTGTTGTGCTGCGCTTGGGAAGGCCAACCTATCATGCATCTGTCGCTACAA
GGGCATCGCCGGCATATGGCTGAGAATGTACCACATCGATGCAAACCGCGCCATGGCGCTGCCCGGCAAG
TGTGGTCTCACCATGCCAAACAACTGCTCCTGATGATCGGATGCACCACCCATAAGCATCTAGCAGGTGT
CAGTCGCTCTACATAAGCATCAACATTTACATGGCTAAATAAGTGGAGGAGCACTTGGAAAGGCATTGTG
CTACTCGGTCTTATTGTTATAGTGTGATTTCAAAGTGTGATTATTGCATTAAGCTCTTGGTAAAATATTA
TGCATGTTATACCAAAATGTAAGGTCGTAAATTTGCCTTGCCTGTTATTCCATCAATTTATGATCATATA
ATGGTGTTGTTCGTGTCAAATAATTGCATGTTCTCTACTGACCAGGTAAATGTCGATCACGGCCTCTTTT
CCCGATTCATCACTCCTGGGAAATTTTGTAACCAGCAA
>TCONS_00047591 gene_id=XLOC_031826 ref_gene=MLOC_14734 ref_transcript=MLOC_14734.1
CCGGAGTCCACCGGGAAGGGCCTCCCCAGCCCGCACGACGACCTCGGCGAGCTCATCACCATGTTCGCAC
AGCTCAACCTCGACGCTCGTGACATGACCGCGCTCTCAGGTGCCCACACCGTCGGGATGGCCAACTGCGA
CCACTACAGAGACCGCGTCTACGGCCCCAACGGCGACATCGATCCATCCTTCGCACAGACCACACGGCAG
AAGTGCCAGGGTACTTCTGGTAAGGCGCCGTTCGACGTGCAGACGCCGATGAGGTTCGACAACGCTTACT
ATCGGAACCTTATCGCGCGACGCGGCCTCCTCACCTCCGACCAGACTCTCTACGGCGGTGGAGGNNNNNA
GGACAATCTCGTGGAGATGTACAGCACTGATGGTGAGGCGTTCGCCAGGGACTTCGCCAAGGCCATGGTG
AAGATGGGAAACATACCTCCGCCAAAGGGGATGCCCGTGGAAGTGAGGCTCAAGTGCTCTATGGCCAACT
ATTGATTTATTTTTTATTTTTATTCTGCGGGTGGCCAATCCCAAATCCATGCAACCCGCGGCCGGCACTA
TCATACTGGATTCAATTATTATTGTTAAATGTATAAACTGTGACGAATACTCCTGTTTACTTTTTTGTGT
GCAGTGTTGTATTAACAGAATGTTGACATAAATATGCACCC
>TCONS_00047646 gene_id=XLOC_031853 ref_gene=MLOC_14761 ref_transcript=MLOC_14761.2
CTCGTCGGCCGGCCCGGCCCTATCCACCCACCCGCCCACGCCACGCACGGTCTCCTTAAATCCGATCCAC
GGATCACCACCACCATTACCGCGCCTCCGCTCTCCCCTGCCTTTCCTGCACTCCCAACCACCACTCAACT
CAAGGTCGGCACTGCCGCTGCGACTTCTTGGATCAGATTTCACTGACGTTGGACCGCGAAGAAGCCGCCG
GATCTTCTCTGAGGTCGGCGCCGAGATCCGGAGTTGCAAATCCGAACACTGCGCGATTTTGAGTTTTGGG
GATCTTGTCTTGCTGGATAACAGTGCGGCGGAGCCCTCCTTCTCCTTCCTTCCTTGCTGGGACATTGGCC
GTCCGATCTGTGCTCTGCTCTGTCCACCAGTGGTCGCACTTTTGCTCTTGTCGCCTGCTGCTGTCAGTTA
CTCGTCAAGATTTGCACCAAGTCCAAAGATGACTTTGCGCAGCATAGTTCGTGATTTCCGGGAGAGCTTT
GGAAACCTGTCAAGGCGGAATTTTGAGGCGAAAATTTCGAGCGTCCCAAGCCTTTCGGGCCATTACAGAG
GGAAATCGCTTGAATCTGCAAGTGAGCTGCAGGATAGTCTTGTCACAGACCTGCAAGGCAATTGGGCTAG
CCTTCCTCCTGAATTGCTTCGGGATGTGATGAAAAGGCTGGAGGAAGATGACAGCAATTGGCCATCCCGC
AAGGATGTTGTTGCTTGCGCTTCTGTTTGTACAACTTGGAGAGAGATGTGCAAGGATATAGTCAGGAATC
CAGAATTTTGTGGAAAGCTCACCTTTCCCGTATCTCTTAAGCAGCCTGGATCTCGAGATGGTTTAATCCA
ATGTTTCATCAAAAGGGACAAGTCAAAACTAACTTATCGTCTGTACCTGTCCCTAACTTCTGCTGTGCTT
GATGATAATGGCAAGTTCCTACTATCGGCCAAAAGGAGTCGACGGACGACGTACACCGACTACGCCATTT
CTATGGATCCTAAAAATATCTCCCGGTCAAGCAGTGGCTACATTGGGAAGTTGAGGTCAAATTTCCTTGG
CACCAAATTCATCATCTACGACACACAGCCACCATACAATGCAGGAAAATTGTGCCCGCAAGAACGGACC
AGCCGGCGGTTCTCCTCCAGGAAGGTTTCCCCAAAAGTTCCGGCGGCAACTGGCAGCTACCCCATCGCCC
AGGTGAACTATGAGCTGAACGTGCTCGGCACCCGCGGGCCAAGGCGGATGCAGTGCACCATGAACTCCAT
CCCGACATCGGCGGTAGACCCCGATGGTGTTGTGCCTGGCCAACCGAAGGAGCTACTCCCCCGGCTATTC
GAGGAATCCTTCCGCACCACCGCAAGTTCCAGGTACTCCACGGCAGACCACTCGACGGATTTCGGCAGCT
GCCGCTTCTCCGAGTTTGGGGGAGGGCCTCTGCGAGAAGACGGCGGCGACGACAATGCGGAGGACAAGGA
GAGCCCGCTGGTTCTCAAGAACAAGTCCCCGAGGTGGCACGAGCAGCTGCAGTGCTGGTGCCTCAACTTC
CGTGGCCGCGTGACGGTGGCCTCGGTCAAGAACTTCCAGCTGATCGCCGCACCCGCCCCGCCACCGCCAG
CCTCCGGAGGAGAGGCAGCTCCCGAGCCGCCTTCACAGCTGCAACCGCCCCAGCAGCAGCCTACCTCTGC
TGCCGCACAGCCCCAGCCTGCTGGCAGTTCCTTGTCGGCTTCGTCGTCGTCCTCCTCCTCGAGCCATCAC
GACACGGTGCTCCTGCAGTTCGGCAAGGTGTCCAAGGACACCTTCACCATGGACTACCGGTACCCGCTGT
CGGCCTTCCAGGCCTTCGCCATCTGCCTGACCAGCTTCGACACCAAGCTGGCATGTGAGTAAATAGATTA
TTAGTACGACAGCAGCGGCCATTCGGTGTTGTCTCTCGGTCAAAATTCCACGCCGGGGCCCGGGCCTGGG
CCTGGGAACGAACAAACCAACGTATGCATCAAGTGCAGGGGCAAATGTCTGTGCAGCATACAACCACTGT
TGGTTCAGTTTCAGTCTGCCTGGTAAAGCCGTTACCACTGTTGGTTCTGCCTGGTAAAAGCTGTTACCAA
TAGGTAGGGGAGATGATGTGCTTGGTAAAGCTGTTGATAGGGGTTCAAGGTGTGTGTGGTTCAGGGACAG
GCTTCCACTATGAAATGTGATTGCTACCTATGCATGTCTGATGCTGCCTGGGACTGCTATGAAATTTGAA
GAGATGTTGAGTTACAAAGTAGTAAGTACTAGGGTGTAGTAGTCTTGCAAGGTTGAGTTGTGTCTCTCAG
TTTGTAGTTACTGCTGAATGCTGACTGATGTGACCATGGATGTAAGAAATCTTGGATTAGTCAGTTGATT
TGTTTGCTTGCTTGCGTGG
>TCONS_00047657 gene_id=XLOC_031860 ref_gene=MLOC_14768 ref_transcript=MLOC_14768.1
GTGCGCCGGCCGGTCGTGCCAGACAGACATATGTAGAACGCGACGGCGACGTACGCTGGTGGGGATGCAC
GGTGGAGGAAGCTACCTTCGGACGCAAGGAGAGCATCGCATCTGGTGCTGCCGCCGTACGTGCGCGCCGC
GTCACCCCGGGCCCCGCCGCCGCGCCGGCTTCTATATATAGGAGACCCACTAGACACTCGGCCTCGCATA
CGCATAGGTTACTACTACTAGGCCACGACCATCATCTGATTGCCGCCGCCCATCCAGCTCACACTGACCG
CTTACGTCTCACTCTCTCCTCCCTCTCCTAGCTAATTGTCTAGCTACGGGTAGCTAGCTGGTGATCACCA
CGCGCGCTCGCCGCTCGTTTTAAGCCGGCCGGGTCGGACAC
>TCONS_00048033 gene_id=XLOC_032048 ref_gene=MLOC_14959 ref_transcript=MLOC_14959.2
GTTGCGTGTGCACACCCCTGGTACGAGTCGCGGTCAGTAGTTTCCGTACCCCGCAACGATCCATCCATCA
GCAACCGCCACGCCGCTTTCCGCTCCCACACGAAAAGCCCATGAACTTTCCTCCCCACCCCACGGCCCAA
CCAAACCCTCTACAAATACCACCTCCACCACCACCATCCCAAACCACACCGTGCGCCTCATCCCCCCAAA
AACCTTTCGAAAGGGAAAACCGCCTGCGCCAACCGAGGAACCGCCACCCAGCCCCTCCCCTCCAAGAAAC
CGCGAGACACCCACGCCGCCGGCGCCCAGGATGGTGCGGCTGAGCAACACGGTGATCGGGATCCTGAACG
CGGTGACGTTCCTGCTGTCGGTGCCGATCCTGGCGGGCGGCATCTGGCTGCGGGCGCGGGCCGACGGCAC
CGAGTGCGAGCGCTACCTGGCGGCGCCGTTCATCGTGCTGGGGGTCTTCCTCATGCTCGTATCTGTCGCG
GGGCTCGTCGGCGCCTGCTGCCGCGTCACGTGCCTCCTCTGGTTCTACCTCGTCGCCATGTTCCTGCTCA
TCGTCGTCCTCCTCGGCTTCACCGTCTTCGCCTTCGTCGTCACGCACAAGGGCACCGGCGAGGCCGTCTC
CGGCCGCGGATTCAAGGAGTACAGGCTCGGGGACTACTCAACCTGGCTGCAGCGGCGGCTGGAGGACGAC
AAGAACTGGAACAGGATCAAGGGCTGCCTCCAGGACGCCAAGGTCTGCAAGTCCCTCGAGGACAGGAAGG
AGACGCTCGACCAGTTCATGGCCTCCGATCTCTCCCCCATCCAGTCCGGCTGCTGCAAGCCTCCGATCAG
CTGCGGCTTCACCTACCAAAACAGCACGCAGTGGACCGGGCCGGCCAAGTCGACGGAGCCCGACTGCAGC
GCGTGGTCCAACGACGGGGCCTTCTGCTACGGCTGTCAGTCGTGCAAGGCCGGCGTGGTGGCCACCCTCA
AGCGCAACTGGAAGCGCTCCGCCATCATCAACATCGTCTTCCTCGTCTTCATCGTCATTGTCTACTCCGT
CGGCTGCTGCGCCTTCAGGAACAACCGCAGGGATCACCGCAATGGCGGCGGGTACAAGCAGCAGGGCGCT
TACGCTTGATCGCTTCTTGGCTCGGTTACTTATCACTTTGATGGATGCGATCGTCGTGGCATTGTCGTTC
TCGTGTGTCTCTAGGATGGCCTGATCTAGCTTTGTACAGGCGAGATTATATATTCTGTTCTCTGATCATC
TACTAGTTAGGTTCTACTCTATGATCAGCAGGAGGGTTGTGTATATTTTTTCAGTTCTTTGATACTGTGG
CAGACCATTATATATGTAACAGATTATTATGGAGTTATTTATTTCATATTATATTTACCTGTG
>TCONS_00048065 gene_id=XLOC_032063 ref_gene=MLOC_14974 ref_transcript=MLOC_14974.2
GTGGTGCTGGGCTCCTTCGCCTTCGCCGTCTTCTGGATGATGGCGGTGTTCCCGTCGGTGCCGTTTCTCC
CCATCGGCCGGACGGCGGGGTCGCTGCTCTCCGCCGTGCTCATGATCGTCTTCCACGTGATCAGCCCCGA
CGACGCCTACGCCTCCATCGACCTCCCCATCCTCGGCCTGCTCTTCTCCACCATGGTCGTCGGTGGGTAC
CTCAAGAACGCCGGCATGTTCAAGCACCTCGGCACCCTCCTCGCGTGGAAGAGCCAGGGCGGCCGCGACC
TGCTCTGCCGCGTCTGCGTCGTCACCGCGCTCGCCTCCGCGCTCTTCACCAACGACACCTGCTGCGTCGT
GCTCACCGAGTTCGTGCTCGAGCTCGCCGCCGAGCGCAACCTGCCCGCCAAGCCCTTCCTCCTCGCGCTC
GCCTCCAGCGCCAACATCGGCTCCAGCGCCACCCCCATCGGCAACCCGCAGAACCTCGTCATCGCCTTCA
ACAGCAAGATCTCCTTCCCCAGGTTCCTCATCGGGATCCTGCCGGCCATGCTCGCCGGCATGGCCGTCAA
CATGGTCATGCTGCTCTGCATGTACTGGAAGGACCTCGAGGGCGTGGCCCCCGACGCCGACGGCAAGCAG
ATGGCCGTCGTGGAGGAGGGCGGCCGCTCGCCGTCCGTGGCGTCGCTCAAGAGCCCGCACCCCTTCAACG
GCACCATGGCCGACGACGGGAACGAGTCGATGATGGAGGAGAACCTCTCCACCAAGCACCCCTGGTTCAT
GCAGTGCACGGAGCACCGGCGCAAGCTCTTCCTCAAGAGCTTCGCCTACATCGTGACGGTGGGCATGGTG
GTGGCCTACATGGCCGGGCTCAACATGTCGTGGACGGCCATCACCACCGCCATCGCGCTGGTTGTCGTAG
ACTTCCGGGACGCCGAGCCCTGCCTCGTCAAGGTCTCCTACTCGCTGCTCGTCTTCTTCTCCGGCATGTT
CATCACCGTCAGCGGCTTCAACAAGACGGGGCTGCCGGGCGCCATCTGGAACTTCATGGCGCCCTACTCC
AAGGTGGACAGCGCCGGCGGCATCTCCGTGCTCTCCGTCATCATCCTCCTCCTCTCCAACCTCGCCTCCA
ACGTACCAACAGTGCTGCTGATGGGGAACGAGGTGGCTACCGCGGCGGCGCTCATCTCGCCGGCAGCGGT
GACGCGGTCCTGGCTGTTGCTGGCGTGGGTGAGCACGGTGGCGGGCAACCTGTCGCTGCTAGGGTCAGCA
GCGAACCTGATCGTGTGCGAGCAGGCACGCCGGGCGCCCCGCAACGCCTACGAGCTCACCTTCTGGAACC
ACCTCATCTTCGGCGTGCCCTCCACCCTCATCGTCACCGCCGTCGGCATCCCCCTCATCGGAAAGATGTA
GCCACCCTATGCATCTACCAGCATCGCCCACACCACCGCCGCCGATCCAACTATATGCAATATACACTTT
AATTTCCTTATATATATATATATATATATACCAGCAGCCTGTACATACGTACGTGCATACACAAGCGTAT
ATACGGGCACTTTGTACGTACGTACATACAGGTCCTAGCCTCCGTTTTCGTATGTGTGTTAATTGCTGCG
TGCGTCGTTGATTAATTAGTATATGTATGTATGTATGGTGAGAAGAGAGGGAGAGGGAGATGGTTATCAT
GCACGGTGTGCTAATTAATTAAGCAGTGCACTGTGGACTGTACTGGTGA
>TCONS_00048257 gene_id=XLOC_032134 ref_gene=MLOC_15047 ref_transcript=MLOC_15047.1
CATAACAAAAATACATATAATTAATTTATTAATTATAAAAAAGATGCATACAATCAATTAATTAACTATT
TATAAAGTTATTAGAAAGTAATACATCAATATGTCTGAAGCCATCATCTCAATAACATATATCGCTATTT
CTATTCATTGATAAAGGGTTGTAGATATTGTGAGCCGAATACCTAAACTTTTCACTTAAGTCTAACATCT
AAAACCGGAGGCCTCAACCAAGCCATACACTAGGTTTGAGACACAAACCGCTCCGACACACTCTCATATG
TTGTCGCAGTCGTTTTTCATCGATTCATTTTCAAAGCAGATACTAACATGTCGACCTTGCAAGGCCAGCT
TCCGACGCTACCACCCGACGAGCCGCGCCTCCACATGCCAGGGACCCCGCCCCACCCCAAGCCATGAGAG
AGAAGAAGAGACCAACACCACCGCCATTTGCCCCGTGACGCGGCCCCACTCCGGACCATATTCTTATTTT
CTTTATTCATTCGTTTTTCTTTCTCTCTCTCTTCATCAATCACGTCTAAGTGAACAGACTTATGAGGAAA
AAATGAGGAATGTGACTGTACGATGAATAAATAGAAAACACATATGATTACTGAACGGACACGTTAGGAA
CGTTTGAGGGTTCGAATTTACGTGTCGTGGCTGAAGATGATCCTAGTCTTCCCTTGGCGAGGTTTACCTA
GAGGACAAAACATTTCAAGTAACCCGTTTAGAAAAAAAAAACATTTCAAGACACGAGGGAAACAAGTAGC
CTGGATACTCATGCACTTGCTAGCCACGTCCATACATGCAAATGTAACTTGAAATGGATCGAGCTAGGTA
GGTCATTAGACAATTAACTAGTGTGGTCAAAGATGTCTAGTTGGTCACGGGAGACGTACAATTTCCCGTG
CAAATTTGCACTATTGGCCTCGATCGAGGCTGCGATGACAAAACAGGAGCCTCGAACGCGCCGGCGACAC
CCTGACTGACATGACGACGCCGATCAGCTCTCGGCAGGCGGCGGTGGCGGCGGCCAGCTGAGCTCGAGGC
CGCCGAAGTCTTCCGACGCGCCGGTGGGGGCGAGACAGCCATCCCACGGCGCGAGCCCGTCGCAGAGGTT
GTCCGTGGCCG
>TCONS_00048415 gene_id=XLOC_032222 ref_gene=MLOC_15134 ref_transcript=MLOC_15134.1
GTTTGTACGTAAAATCTTTACGTAAGCCTTTGTAGGTGTAGCATTACTCGTACCAAAAAGGGTTGAAGGA
CCACATAATTTGGAGGTTTTCCACCTTTGTATCCCTGTCCTACCTTATCTGCTTACGGTTAAAGCACTGA
TTGGGCTTATCTCTGAATCCAAACAGGTATGGTATTGAGCAGGAGTACACACTCCTCCAGAAGGATGTGA
ACTGGCCTCTTGGCTGGCCAATTGGTGGCTACCCTGGTCCTCAGGGACCATACTACTGCGCCGCCGGTGC
CGACAAGGCGTTCGGGCGTGACATCGTGGACGCCCACTACAAGGCGTGCCTCTACGCCGGGATCAACATC
AGCGGCATCAACGGGGAGGTCATGCCCGGCCAGTGGGAGTTCCAAGTTGGGCCGTCCGTCGGGATCGCCG
CCTCCGACCAGCTGTGGGTGGCGCGCTACATCCTCGAGAGGATCACAGAGGTTGCCGGGGTGGTGCTGTC
CCTGGACCCGAAGCCGATCCCGGGTGACTGGAACGGCGCGGGCGCGCACACCAACTACAGCACCAAGTCC
ATGAGGCAGGCCGGCGGCTACGAGGTGATCAAGAAGGCCATCGAGAAGCTTGGCAAGCGCCACATGCAGC
ACATCGCCGCCTACGGCGAGGGCAACGAGCGCCGCCTCACCGGCCACCACGAGACCGCCGACATCAACAC
CTTCAAATGGGGCGTGGCGGACCGCGGCGCGTCCATCCGCGTGGGGCGCGACACGGAGAAGGACGGCAAG
GGCTACTTCGAGGACCGCAGGCCGGCCTCCAACATGGACCCCTACGTCGTCACCTCCATGATCGCCGAGA
CCACGCTTCTCCTCTGAGCACACGGCCGGCAATGCCTACTCCACCGCCAGATGACACTTTGGGCAGGCTC
TCGTCTCGACTCTCTCGATCGAGGGTGGTGATTGATTTCTGCAAAACGTTTCCCGTTTCCATTTCTTTTG
CAATTGCAAGGTCTAGTCTGTTTTTGGGGCGTGCCTTTGGTATCTTTCATAGTAGTACGTCTACTGCTCT
TCAGGATAAGAAGAGTCTTCAGTGTACTCTGAAAATAATGTTGTTTCCGCATTC
>TCONS_00048423 gene_id=XLOC_032229 ref_gene=MLOC_15141 ref_transcript=MLOC_15141.1
AGAAGCATCAATCTTTCTCTCTACTCACCTAAAGCAGTAGCAGTAAGCAGCAGGCAAAGCTAGTAGCTTA
CAATCTTGGCACTGCAACGACATGGCAAGAAGTTGCCTCGCTGCGTTTCTTCTCTGCATGGCCAGCTTCC
TCTCCGCCGTCGCCGGCCAACTCCGGCCAATGCCTGCGGGTGGCCTTCCCAGTGATCTCGTTGCCCTAGG
AATGGCCTCGAAGATCCAAACCGACCGCAACTCGACGGCGAGGGCGTCATCAGACTTTGGCCGCATGGTG
GAGGCGGCGCCGGAAGCCGTTCTACAGCCTGCCACGGCCGCCGACATCGCCGAGCTCATCCGGTTTTCCA
CGTCGTCGCCGGTGCCATTCCCCGTGTCACCACGCGGGCAGGGCCATTCCGTCCGCGGGCAGTCTCTCGC
TCCAGGCGGCGTCGTGGTCGACATGCGCGCGCTGGGGCGTGGTGACCACCGCATCAACGTGTCTGCAGAC
TACGTCGACGCCGGCGGCGAGCAGCTGTGGGTCGACGTCCTCCGCGGGACGCTGACGCACGGTCTCGCGC
CCTGTGCGTGGACGGACTACCTGCGGCTCACCGTCGGTGGCACACTTTCTAACGCCGGCATCGGCGGGCA
AGCGTTCCGGCACGGCCCGCAGATCGCCAACGTGCACGAGCTCGACGTGGTTACCGGGACGGGTGAGATG
GTGACATGCTCACCTCACAAAAGGAAGGACCTGTTCTTCGCGGTGTTAGGCGGGCTGGGCCAGTTTGGGA
TCATAACTCGGGCGCGGATCGCGCTTGAGCCGGCCCCAAAGCAGGTGCGCTGGGTTCGACTCGCCTACTC
AGACGTGGTTGCGTTCACCAGAGACCAGGAGCTGCTCATTTCCAAGCAGGCTAGCGAAGCCGGGTTCGAC
TATGTGGAGGGCCAAGTCCAGCTTAATCGGACACTAACCGAGGGGCCCAAGTCGACGCCTTTCTTCTCCG
AAGCCGACATCAACAGGCTTGCTTCCCTCGCGTCGGAGACTGGCTCCAGGGCGATCTACTTCATCGAAGC
CGCAATGTACTACGATGAGACCACTGCCCCTTACGTCGATCAGAAACTAGAGACGGTGCTAGCTCAACTG
AGCTTTGTACCCGGGTTCGTGTTCACCAAGGATGTGACGTACTTGCAGTTCCTCGACCGCGTGCGCGTGG
AGGAGGTTGTGCTTCGGTCTGCTGGCGTGTGGGATGTGCCACACCCATGGCTGAACCTCTTCATCCCCCG
TTCACGCATTCTCGACTTCGACGCTGGCGTGCTCAAAGGCATCCTCGGGGGTGACAACCCAGTCGGGCTC
ATCCTCATGTACCCCATGAACACGGCCAAATGGAACTCCCAGATGACGGCGGTAACGCCACCCACTCGCG
AGGACGTATTCTACACCGTGGGACTTCTCCGGTCGGCTCTATCCACCAATGAACTGGAGCGGCTACAGAG
GGAGAACCAGTCGGTGCTAGCATTTTGCGACAAGGAGGGCATTGAGTGCAAGCAGTATCTGCCACACTAC
ACGTGTCAAGATGGATGGCGGCGACATTTTGGCCCCAAGTGGAGGAAAATCACACAACTCAAGGCCAAAT
ATGACCCCCACGCCATAATGTCGCCAGGGCAGAGAATTTTTCAATTGCCAAGTGTGCCAACGACAAGCAC
TACAGCCGCATAATTGGTGCGGACACTGCTGACATTTTTTCTATTAGATACCCTCACATGTCTAACAATA
TATAGGAGAACTTTTGGGTATATGTACCGTAGAAATGTGGTCTTTTGGTAGAGAATTCTGTAAATTGAAG
GCTAACACTGTTGAAGTTTTATATTTATATAATAGGCTTTACAAGTCATCTGTACACTTATTTGGAAATA
TGTTAAAAACACAATGTATATCAAATCAATATTGTAGGAAG
>TCONS_00048525 gene_id=XLOC_032270 ref_gene=MLOC_15182 ref_transcript=MLOC_15182.2
CCTTCTTCTTTGCAGGTCCGCTGCGACTGCTTACTTGTGTGCATGTGTGACAGCTCGTTCCTTCGTCCCG
AGGTCTGCTGCGACTGATTTTTCGTGTGCGCCTGTGATAGCTCACTCCCTCTTCCTGAGGCTTTTCTTTC
TATGGGTTGCCTGCACAGATAGTCCATCTCCTCGGTCGAGCTTTGCAAAGGCTTTGTTGCGGTTCAGCTT
GCTCGGCACCTCGGCTGTTCTCCTTCCTCATCTGAAGGTACC
>TCONS_00048881 gene_id=XLOC_032438 ref_gene=MLOC_15351 ref_transcript=MLOC_15351.6
TTTGATTTTTGGCCGACTTGTATTTTGCCTTCCACGTACTTTCCCCTCTCTCTCCCGCAGTCCCGCGTGG
ACTATTGTTGTGGTTGGTTGATTGCCGGCCGCCATGATGCGAAGGATGGTGATGAAGGTGGCGCTGGAGG
ACAGGAGCCAGCAGCGGAAGGCGCTCAAAGCAGTCTCCACTCTACATGGTATCGACGCGATTGCCGCGGA
CTTGCGGTGCGGGACGATCACGGTCGTCGGCGTCGTCGACCCCGTCGACGTCGTGGCCAAGCTGCGAAGG
TTGTTTGCCAACGCTCAGATCGTCTCCGTCGGGCCGGCCAAAGAGGAGAAGAAGGACGGCGACAAGAAGG
ACGGCGCCGACAAGAAGAAGCCCGTACCGGTCCCGCCGGTGTACTATCCCTTTCCCTACTATCCGCCCCC
TCGTCCTCGGTACGAGTTTACAGTCGGGTTCTTGAACAGCATCACAGACAATTTCTCCGAGGCGCGCATC
ATTGTCCGTGGTCGGCATGGAATAGTCTACAAGGGAGTGCTGGACAATGGGCAGTACATTGCTGTGAAGA
AGCTTCACCTCATGCCGGGGCTGGACGATGAGGAATTCAAAAACGAGTTTAATAATCTTATGAGGGTCCG
ACATCAAAATATCATACCGTTGGTTGGTTACTGCCATCACACAAAACAGGTGCTTGTTGAGCACAATGGA
AAGCATGTTTCTGCTCGAGTAGAAGAAAGATATTTATGCTCCGAATACTTGGAGGGAGGAAGCCTTGACA
AGCATCTTTCTAATGAACCATGCGCACTTGCTTGGTACACATGTTACAAAATAATTAAAGGCATCTGTGA
TGGTTTACTTTGCCTTCACAAGGGATTCCAAGAGCCTATTTGGCATTTAGAATTAAAACCTACAAAAATT
TTGCTGGATAAGGACATGATGCCCAAAATTGGAGGTTTTGGTTTCTCTAGACTCTTTGATTCAATAGAAA
CCTCCAGCACATCAGAAGTTAGGGGAACAAGTGTATATATGCCACCAGAATACATCAGTAAACGGCTAAT
CACATCAAGTAATGTATTCAGTCTGGGTGTCATAATCTTGCAAATTATGGCAGGAAAGGAGAGCTATACC
AAATGTGTAGACATTCCACCCGAAGAGTTTACTGAGCGTGTATATGGATTCTGGGTAAATAGGATGCCGG
GCACAGTATCGAAGCATACTTCCAATGAAGTTAAAACATGCATCGAAATAGCTCTAAAATGCGTGGAGTC
CAATCGAGTGAACAGGCCTACTATAAATGAGATCATACAAAGGATGGATAAGATTGATATTGTTGAGTGC
TCATCTTTAGGTGATCTATATAAGACAAGGGAGTTTGCATTCGAGTTCTTAGAACATATTACAAATGTTT
TTTCTGAGAAGAACATAATTGGTCGTGGTGCATGTGGGGTTATTTACAAGGGAGTGTTGGACAATGGAGA
AGAAATTGCTGTTAAGAAACTTCATCAAACGTTGTCTATTGATGATGGGCTATTTAAGAAAGAGGTTAAT
AATGTAATGAGGGCCGAACATAAAAATATTGTACGGTTAGTTGGCTACTGCCACCATATATCACCAATAA
TTGTTGAGCACGAAGGAAAACATGTTTCTGCTAGTGTGATAGAAAGAGTGATTTGTTTCGAATACATGCA
ACGAGGAAGCCTTGACGACCAACTTTCAGCTGAATCCTGCAAACTTGATTGGGACAGATGTTACAAAATA
ATAAAAGGAATATGTGAGGGGTTACATTACCTTCATAATGCTGTCCCTCCCATTTACCATGGGGACTTAA
AACCCGGAAATATTTTGCTGGATAAGGATATGGTGGCAAAGATCGGTGATTTTGGTTTGTCAAGAGTCTT
TGATACAACGCAAACCTATATGACAACATCCGGAGTTATTAAAGGAACACCTGGATACATGTCACCAGAA
TACATCAATGAACATAAGATCAGTCTGAAGTCTGATGTATTTGCTCTCGGGGTCATAATCATAAAAATGA
TGACAGGAAAGGAGGACTACTCCAACTATGCACACACCCCTCGGGAAGAATTTATTGAGCATGTATGTAA
AAAATGGCAAGTGAGGCTGCATGCAACAATGCGGTCCCATGTATTTGAAGAAGTGAGGACATGCATCGGA
ATAGCATTAAAATGTGTGGAGGATGACCGAACTCAAAGGCCTACGATGGCTCAGATTTTGAATGAATTAA
GTAACATTGGTATTGTTAAGAGATCACCAGTAGATCGGGAAACAATGTCTACCCAAGTATCCGAAGAAGT
GAGGACATGCATCGAAATAGTGTTAAAATGTGTGGAGGATGACAGAACGCAAAGGCCTACAATAGCCCAG
ATTGTTAATGAACTAAGTAAGATTGGTATTGCTAAAGGTTCATCCATCAGCCAGATTTCCCAGGCTACTT
CTTCCAGCCCAGAGCAGACGACACAAGGAGGAGGCCATGTAAACAAGCTGACTGCAACGCCACTAGAAGA
AAAGTCGAGATCATGCCCTGGCCAAGCGTGCAAAGAACTGAAGCTAAAGAGGAAAGTAAAACTGAAGTTG
AAGAGGAACGTAAAATGAAGATGAAGGGCGCTGTCGAAAATGAAGCTATAAACCCTGCGGGACAAGTCCA
GAAGTGGTGACACCCCAGAAGCAGAGACAAATAAGGAGGGTCCCGC
>TCONS_00049171 gene_id=XLOC_032574 ref_gene=MLOC_15491 ref_transcript=MLOC_15491.1
GGCACACACACTTACACACTACGGACTGAAGTCAACACCTTTCTCTGCACTTTGGTAGCAGCTCTAGGCA
TAATCAATGACATCATCCAAGCATGCCTTCGGTTCCTACGGCCTCATGGCCCTGCTCTTCTTCTCCGCGG
CCCTCGTTTCAGCCGAGCTTTCAGCCGAATTCTACGACGATTCCTGCCCGGACGCTCTGGACATCATCGA
GGACGCCGTGAGAGCCGCCGTCTCCAAAGAATCCCGCATGGGGGCGTCGCTGCTCCGCCTCCATTTCCAC
GACTGCTTCGTCAACGGCTGTGACGGGTCGGTGCTGCTCGATGGCGCCACCGGCGAGAAGAATGCGGTGC
CAAACAAGAACTCCCTTCGCGGCTTCGAGCTGGTCGACGACATCAAGGCGCAGCTCGAGAAAGCGTGCGC
CAAGGTGGTGTCCTGCGCCGACATCCTCGCCGTCGCCGCCCGCGACTCCGTCGTCGCGCTGGGCGGGCCT
ACGTGGGACGTGGAGCTAGGCCGGCGAGACGGGACGACGACGAGCGAGGACGCCGCGAACAGCGACCTTC
CGGCGCCGACCTCCGACCTCGGCGCCCTGACCAAGGCGTTCTCGATGAAGGGCCTCACCCAGAAGGACAT
GGTGGCGCTCTCCGGTGCGCACACCATCGGGCAGGCTCGGTGCGTCAACTTCCGCGGCCGCCTCTACAAC
GAGACCGCACCCAGCCTCGACGCGACGCTCGCCTCGTCGCTAAAGCCGAGGTGCCCGGCAACGGACGGCA
CCGGCGACGACAACACCTCGCCGCTGGACCCCTCCACGTCCTACGTGTTCGACAACTTCTACTACAAGAA
CCTCCTGCGGAACAAGGGCCTGCTGCACTCGGACCAGCAGCTGTTTAGTGGTGGCTCGGCGGACGCGCAG
ACCACCGCGTACGCGTCCGGCATGGGCGCCGGCTTCTTCGACGACTTCCGCGATGCCATGGTGAAGATGG
GCGGCATCGGCGTGCTCACCGGGTCCAGTGGGCAGGTCAGGATGAACTGCAGGAAGGCCAACTGAAGTAC
AGTAGATTGTACTGTATCTTGTGCCAGGATTCTCAGTACGATGATCACTGATCGGTGTGTGTTGTCAGTG
ACGTGTGTGTGATGATGTAACCTGCTGCTTCCAACGGTCGCAGTACTAGCATACGAGGGAATAATAAGAT
GAGACGAACCCGCTTAAGTTGTTT
>TCONS_00049354 gene_id=XLOC_032661 ref_gene=MLOC_15580 ref_transcript=MLOC_15580.1
CGGGAGCTATTAAATGAATAGATATATTATATGTGTTATAGGAGCACAAGTAATCAAGATCAAGTATCAA
CTGATCCATGAATATGTACATATATGTTCCTGCAGCACCAATGTTCTGGCCAACCTTCATCGTTGCCATT
CTTGCTGCCATCATTGCAAGCCAAGCTATGCTGTCCGGGGCATTTGCCATCCTCTCCAAGGCCTTGTCTC
TCGGTTGCATGCCTAGGGTTCAAGTCATCCACACATCACACAAGTACGAGGGGCAGGTGTACATCCCTGA
AGTGAACTTCATCATGGGATTGGCGAGCATCATAGTCACGGTCGTCTTCAAAACCACCACCAGCATCGGA
CATGCTTATGGGATCTGTGTCGTTACTACATTCATCATCACCACCCACCTGATGACTGTCGTGATGCTCC
TCATATGGAAGAAGCACGTCATTTTCATCGCGCTCTTCTACATCGTGTTTGGCTCCATAGAGGTCATCTA
CCTCTCTTCCATACTGTCGAAATTTATCGAGGGCGGGTACCTCCCCATCTGCTTCGCACTGGTCGTGATG
AGCCTGATGGCGGCATGGCACTACGTCCAAGTCAAGAGGTACTGGTACGAGCTCGATCACATCGTGCCTA
CTAGTGAATTGTCGGTGCTACTCAAGAAGAACGATGTGAGGAGGATCCCAGGGGTTGGCCTCCTCTACAC
GGAGCTGGTCCAGGGCATACCTCCAGTGTTCCCTCGGCTGATCGAGAGGATACCATCCGTGCACTCCATC
TTCATGTTCATGTCCATCAAGCACCTGCCTATCCCACGTGTCCTGCCCGCAGAGAGGTTTCTCTTCCGGC
AGGTCGGCCCGAGGGAGCAGCGGATGTTCCGCTGCGTGGCGCGGTATGGATATAGTGACACGCTGGAGGA
GCCCAAGGAGTTTGTGATCTTTCTCATGAATGGGCTCAAGATGTTCATTCAAGAGGAGAGCGCATTCGCA
CACAACGAAGTGGCGGAGATCGCCACTGGTGGTGAAGTTTCAGGACGATCCACAAGCAATGTAGTGCACA
GCGAGGAGGTGGTCCAAGCCAGGGTGAGCAGCCACTCGTCGGGGAGGATCGGTAGCTTCCATTCCAACCG
GACAGTCGAGGAGGAGAAGGAACTGATCGACAAAGAGGTGGAACACGGGATGGTGTATCTGATGGGTGAG
GCCAATGTCAGCGCCAAAGCCAACTCCTCGGTGTTCAAGAAGATGGTGGTCAACTATGTTTACACGTTCT
TGAGGAAGAACTTGACGGAGGGGCACAAGGCACTAGCCATTCCGAAAGATCAGTTGCTCAAAGTTGGGGT
CACATATGAGATATAGTGATTTTACCCCAAATGTGTAGGCATGATCAAGGATGGGTGACCTAAATCATGT
GATTCTGGCTGTACGTAGTATTGACTTTGAAGGGCAAACAGGATATGTGTGTGTGCGAGCGCGCACGAGC
GAGCGGGCCTTGTGTGCGTGGGCGCTTTTTTCTTTGGGGTTTGGTTTGATGGTTTTCTTTACGCTTTGAT
TTCTATGTGCAGTGTACTGTCATCTGAGCTGAATATAAGGGTGTTTTTTTTTTTTTTTGCATGAAATAAA
ATCTTGTTTTCCACTATCAACATGAGAAGTGAC
>TCONS_00049380 gene_id=XLOC_032676 ref_gene=MLOC_15595 ref_transcript=MLOC_15595.1
GGTTAAGATAAGCACACAAGTTCGGCCCCAGGTTTTGTTACAACTGAAACCACTCCACTAGTCCCGGTGC
CAGTCCGGATATGTTCGACAATCCCGTGTGCTAATCCGGTATCCCCGCCGCGGACATATATAAATACCAC
CAGATCCATCGATGGTGCTCATCAGCTATCACTACTCTCGATCCGGTATTATCAACTACACATATATTCT
TCGTCTCATCGACCCTACAACTACAACTACATATTCGAGTTCGACGATTCTACATCCATCTCAAGAAGAA
GAAGTCGATCATCCTAGCTAGCTAGCTAGAGCCTAGATGGGGTCTCTCATGGCCGGCTGGGATTCGCCTG
TTCTCGGCGATGACACCAAAGCTCGTGTGATGAGGAACCGGTCCCTGACAAAGGAGGAGGTGGAGGCCTT
CTGGCGGCAGCGCGGGAAGCCGGCGCCGGACCAGGACGGCGGCGACCACGCCACCTCGCCTTTTGGCTCC
CCTGGTCGACCTATCGAGAAGAGCCCGCTGGGGAGCTCGCCTAAGAGCAGGTCACCAGCGTCATCTCCGG
TGGCTGGCGGCCCCGAGGACTGGTGGACGAGGAGCAACTCGGCCTTCCTCAACGAGCCGCCGCAGGAAGA
GAGGCCGGGCAAGGCGCACACCTACACGCCGCAGTTCCACGTCGCCGCCGGCAACGCCTGACCGGACATG
TATATTGTACGCAATACTAGTACCACGTCACGCTGCAGGAATGCCCTACTGCCTGCATCGCGTGGATGTA
TCATGCGAGTCGTTTGCGCGTAAATACACCCCTCCTTGTAACTTGAACTGTTGTACAGTATGTAGGCCGG
CAAAATCTGGGGCCGTGCGAAACTAGAAAAATAGGGCTC
>TCONS_00049672 gene_id=XLOC_032812 ref_gene=MLOC_15730 ref_transcript=MLOC_15730.3
GGCGATTGCTCCATTACTTAACTCTAGCTAGCATACGTGGTCTTTTAAGGCGGAGAAATTCTCAAACCTA
AATGGGTGGCCTAGAAGTGTCCACCGGCAAGGCAGCGGACCAAAATGCGCCAGAGGAATGGGTAGCTCTC
TTGGAGACACGCAGCCACATGAACACTCTTCTCCGTGTGTACCACTCAAAACCTCACCTCCGCCTGTATT
TCTATTTCCCCGTCCGCTCCTTCTTTCTAGGCACCAATCCTTCTTCCTCACCCAGCTGCCCAACTTCCGG
AGCAAGCGAATCGCATCATGCCCGCAGTGATGAAACCCCTCGCCGCCGCCTCGCCGGTCTCGGCGCCGCC
ATCGCCCCGTCGAAGCGTCGCAGGCTCGTCAGGTGCCCCGTGCCAGAGCCTGCACTCCTCATTCCGCGGC
ATCTCCCTGCGGTGCCGTCCCAGGAAACCGGTCCACCGCTCGCCGCCGCTACGCAGCTCCCGGGCCGCGG
CGCAGGTGGTGGCCATGAAACCGGCGATCCAGTTCATCCAGGGCACGGACGAGCAGACGATCCCGGACGT
GCGGCTGACCAAGTCCCGCGACGGCACCAACGGGGTGGCCATCTTCGAGTTCGACCAGCCGTCGGTGTTC
GACTCGTCGGCGGAGCTCGGGGACATCACGGGGTTCTACATGATCGACGAGGAGGGCATGCTGCAGACGG
TGGACGTGAGCGCCAAGTTCGTCAACGGGAAGCCGGCCAGGGTGGAGGCCAAGTACGTGATGCGCACGGC
CGGGGACTGGGACCGATTCATGAGGTTCATGGAGAGGTACTCGCAGGCAAACGGCCTCCAGTTCGTCAAG
AATTAAGTCACCTATCCTCGATGTGACTTTGTGTTGCCCGTGGGTTCAGTACTTTAGTTCAGTACAACTG
TCGAGCTGGTAACGAAGGTGAATGATTGTACTGAGTT
>TCONS_00049810 gene_id=XLOC_032871 ref_gene=MLOC_15790 ref_transcript=MLOC_15790.1
CAAAGAGCACGCGAGAGATGGAAAATATCTTGACGCAAACGGCGCGGGAGCCACCGCGCAGCCACTTCGC
GCGTACACGTAGGCACAGGAACGGTGGAGAAAAAAAGCAACGGGGACGTTCTTTCTAGAGCCGTCGCGAG
CGCGAACCCCCGAACCTTCTCCAAGCCTCCGTCTCCCCTCTTCTTCTTAGTTCTTAACACTCGCCGCCCG
GCATCGCCGCCGCAGAATCCCCAGACTACAGACAACCAACCGCTCCCCTCGCCCTGCCCTGCTCTGGATT
GATTGATTAGCTCCGGGGACCTGCCCATCGACGGTCGGTCGAGGGATTCGTCGCTCGTGAATCGGATCGA
TGGACGTGGACGCGGCGCCGGCGCTCAAGAGGAAGGGCGCGGACGCGCCGGAGCTTTGGGTGGACGACGA
CATCGGCCCCGGGTTCCCCGTCGCCTCCCGCGCCACCAAGCTCCGCCGCCTGGACCCGGACGTGATGCCT
GTCGTGCCCGGCGCGGTCGTGCTGCCACCGGGGACGCAGCCGCCGGTGGCGGGCTTCGGGGTGGTGGAGG
AGGCGCCGATGTGCGGCGACGTGGCGGTGGTGCCGGTGGACGTGGCGCCGCCGGAGGTGGCGGCCAACGA
GGAGAGGGCGATCGTCTTGTACCGGCCCGCCGAGGCCGAGCGCAGGCTGCTGCTCGGTCCGCTCCGGCCC
GGCGGCCATCTCCGCGTCAGCCCGGAGTGGATCCAAGCGCTCGATGGTATGATGCTGCAAGAGGCGAGAA
ACCACCGCGCGCTGTTCGAGGGGCTTGCCGGAACCGAGACCTCCAACCTGGCCATGGTCCCGTGGGCGCC
GCCCCGCGCCGAGGGGGCGCCCACGGCCGCCGAGATGATGGAGGCCGAGGACGGCCAAGGCGCGTCCATG
GAGGTCGAGCAGGACAGGGCCGACCAGCAGCTCCCAATGCCCCAGTGGCCGCAGCAGCCGCACTGCATGG
TACAGCAGCAGCCGATCCCGGCGGCGAGCTTCCAGCCGAGCCCGGTGACGTGGTCATGGTGAAGCACGCG
TAGTCTTGGCGTAGGAGGGAGCAGAATCCGTAGGTGCAGGTGTTGGTGTGCTTCCATGGTGGTTTTGATC
AGCGCGATGATCTTCCTGCGCTTCGGCCTTCAGTGGCGGCGAACGAGCAGACAGGATGGGAGGTGACGAC
GCCGTCCGTTTTTGCTGGAGTGGCACGGAGGCGTTCTCGTCTGTGGATCCCAGCAGTACAAGAGACAGAG
AGCCTCGTCTGCAAATGCCCGTCGTCTTCCATTTTGGTTTTGGACCAGCAGAGCAGAGGAGAAGAGAGGT
TTATGGCTGTATCCATGGCGATTGCTTTTTTCAATCGAGCCCCAATGTTCCAAAAAAAAGAAGTTACACT
GCCAAAAAAAGTAGAGTCTCCTAGCTCTGTGCATTTCGCCTTACTCTTTT
>TCONS_00049984 gene_id=XLOC_032956 ref_gene=MLOC_15874 ref_transcript=MLOC_15874.3
GTCGCAGGGCAGCAGGATATGGAGGTAAAGTATCATCATGCATACATAGATGGCGTGGATTTTGTATTTA
TCGACAATCCTATCTTTCACAATGTTGAGAGTGAAATTTATGGCGGAGACCGAA
>TCONS_00050115 gene_id=XLOC_033020 ref_gene=MLOC_15939 ref_transcript=MLOC_15939.1
CACTACAAAACCCATTCAGTTCCTCTCCCACAAAGAATTGCGTGCAAATATATGCTCGGACTTAGCTCGA
TTGATTTTATTGACATGGCTTCCTCCCGTGCCATTATGATACTTTCCTTGCTTGTGTTGGCATTGTCGCC
CTCTGTTGTGCAGGCTAGGATGATGCCAAGTGATCAACCCCAAATGCTCGCCGAGAAGACGGCCACTCCA
CCGCTATACTCGTCATCTCCAGATTTGCTTCGAGCATTCATGGCGCCACCACCGTCAATGCCGGTCATGT
TTGCCGGCAACATGGGAATCAATGGTTCCAAGCGTAGGCGCGCTATCCATGTCGTTCAGGGGTCGGTTCC
GAGCCCCGGCGTTGGCCATCACTAGCTCGACGATCTTCTAACCTATCAAGTGAATATATTTCCACATTTT
ACACATATCGATTTGTAATTCTATATGATGGCACATATGCCGGCCAACATATTTGCTAGCTGTAGCCAAT
AAGATGAGCTACTAAAGCTACACAAGCATATACATGTAAGCATGAAAAGCGCCTAATGATCATACTGCCT
CAGTTTGTATCTTACTTTAGTTATTTTACAGGACCGGCTATATGCAAGTCGCCTGGAAATTTATTTTGGA
TAATTCAGCATTCATGATCATTAGATTAAGATTCAACGGTTGCTCTTCTTTCTTCTTCCTCCTCCAACTG
TTCATTCTCCAATGAAATCGACTTACCCAAATAACATATTCAGTCAACTTA
>TCONS_00050146 gene_id=XLOC_033037 ref_gene=MLOC_15956 ref_transcript=MLOC_15956.1
ATCGATAACCCTACATTGGTAGGAAAAAAATTGACGGCTAGGATGGTGCTAGATGAGTTGAAGGTCCGGC
GGGGCACGCCATCGTTGTTAGCGCCGGCGCGGGCGACGCCACGGGAGAGCAAGCCGCTGTCGGACATTGA
CAACCAGGCAGTAATGTGGTTCTACAGCACCGTGATCCACCTCTACCGAGGCAACCCATCCAAGGGACTC
ATCGACCCGGCGGTGACCGTGCGCGCTGCGCTGGCGGAGGCGCTGGTGCACTACTACCCGCTGGCCGGTC
GGCTGCGCGAGGAGGCCGGCCGGAAGCTGGCGGTGGACTGCGCCGGGCAGGGTGTCATGTTCGTGGAGGC
CGACGCGGACATCGTCATCGATGATCTCGGCGACGTGCGGTACCCGCCGTTCCCGCGCTCCGAGGAGTTC
GTCTACGACCACCACGTCTGCAGGGCGCCCCCCTCCGGCGTGCCGCTAGTGCTGGCTGCAATCGTTGACC
AGCCCCTGATGTACGTCCAGGTCACACGGCTCAAATGCGGAAGCTTCACCGTGTGCCACCAGAGTGCCCA
CTGCATCAGCGACGCCGCCGGCTTGGCGCAGTTCTGGAAGGCAGTCGGCGAGCTCGCCCGCGGCGCCAGC
GCGCCGTCCGTGCCGCCCGTTTGGGACAGGGA
>TCONS_00050350 gene_id=XLOC_033149 ref_gene=MLOC_16070 ref_transcript=MLOC_16070.2
ATCGGAGCTAAGGTCTTGAGTTCAAGTCATGGTTTTCGCAATTTATTAAAAAATTGCGGTTTTCGCTCTT
TGCCGACTGCACGTGTTGACTGTTGCGTTGGCTAGTGCATGAAGCTTAACAGGTGCAATCCTACATCCTC
GTTGGAGGAGGTTTGGACACAAAGTCCTAAGACAACCAAGGTCTCGACCACCAAGGACTTCATTTTCCTC
CTTGACCTAGGTAGATCTTCACACGAAGTATACGATCTCCAGGCCTTCACAAACTTATTGGCTTCTTTAC
AATATCCCAGAAACTTCCAAGCACTGAGCCTATCCAGGAGACGCACACCCTCCAAAACTAATAAGAACTT
GGTCTTAGCTTGGAATCTCTTGCTTGGTGCTCAAAAGCAATCTCTTCTATCAAAATAGGGTTGGGGAGGA
TGGGGTTCGCAAAGGGTAGGAATATAATTCGAAGTGAAGGAGAAGCTCTAAAAAACAACTGGTTCAGCAC
ATGAGAAGCACCACAACATAAAGGAGGGGCAGGGGGTATTTAGGCAGGTCCAGAAATCTAAACCGTTAAA
AATGATTTTACAAAATCCAAGGGCACCAAATAAAATAGCTCGGAGGCACCTAAGCTTGCAAAAGGTGCAA
TCTTTTTGTTGAACTCGGAGGGACCGATCATGCCCTGTACGGATATGCCGAATGAGTCCAGAGCCGAATG
GATCCGTCCTTGGAGGGGGCGGATAAAGATCACTCGATGGCTCCGAACCAACTAGCCGTGCCTGCCCTTT
TACTGGGTGGGTCTGAACAGAAGATAGGAACTGAATAGAACACAAGTGCCAACTCGAAGGCAACGAGTAC
TGAGCATTCTGAGGGGGCTAAGTATAGGACTCCAGAATTTTGTTACTTACTTTCGGTTTGTTCAGATGTA
TTTATCCATCTTGGAGAGACGGAACCAAACCTAAGATCCACACTACAGTCTCGTAGGTTCTGAATGTTGC
TCAGTCGGACACGCCAAACGCTAGCTGTTGGCTTTTGTAGCATCCTGGTATATCCGGACACCTTGCTTGG
AGGGTCCAAACAGACTGGTGCTACTCTCCAACTCACTCGGAGGGACCGAATGATACACTCGGCAGCTCTG
ATCAGGGAACACTGAGAGGTTCTCAGGTTTTGTGAAAGATTTGAACTAAGTACTTTTGAATACTTAAACA
AAAAATCTTGTTCCACGCTTGATTGAAGTTTCCCTCTTGTCTTGCCAAACCCTTTGCAATGATTTGAGGG
GTTGAGAACCATTTTTCAAATAACAGTTTTTGGAACTAGATTTGTTCATTCATTAAATGTTCTAGTCCAT
TAATCATGTTGTCATAAATCATCAAAAATCACTATGGGGCCAATGATGCACTTTCAATCCGGACGGTCGT
GATGGAACTATGGATGGTTTGGAAGCACAGAAACAGGACTCTGGTTACCCAGACTCAGAAAAAACTGAAC
GGGTAGTCTCTTCCTCAACGAAAAGAGTGTCAAGCTGCTGTGAAGGAAATGAAACAATTAACATGAACTT
AGAGCATCAAAACTCTTATTCCAAAGCAACTTGTGCTAGTAAGCAAGAATGGAGCATACCCAAAACGTCA
AGCATGAATTTAGATCTAGTTCTTTTTCAAATGAGCAGAATGAGAAATCCGATTTCCAAGGCTCCAACTG
AGTCACCAGTATGCTCAGATCCAAGTGACAAGTGGCTGAAACGCCTGAAATGTGATAGTTCAGATCCGCA
TGTTCCTTGTTCCAAGAAACCAAAGACTGGAGACATAACAACTCCTGGAGGAGCATGTACCGTGTTTGGT
CAAGTGCTTGATTATAAGAGGGATAGTGCTTGCATGATCAAACAGGTGAAGGAGGACCAGGTGGTGCATG
GAACATTGATGGACCAACAAAACCAAGATGCGTCTCCTATGTCAACAAAAGGTCTTAACCACTGGATAGG
GAGGTGGTGCCAAGGTGGCACCCCTAGTTTTCATGGAGCTTCGAGTCCAGGAAAGCAATCGCGCAAGTCT
AACACGCCACCTGATTGTCTTGAAGGTCAGTTTCCAAGCATCGCAGCGATGGCTATGATGGGGCGTGTAA
TGAACAAGCTCCGCCCTTGTGAACTTGAGAAGAGGGGTCCTTCTGTAGTGTGGAAGACAGAGGGGTTATG
ACTTATGAGTGCCTATCCGGCTTAATTCAAAAATGGCCATCGGCTGTGGGTTTAAATTTGCAGTCAGGAG
AGAAATTGCTGCGCTGATGGCAAATGCGTATGAATGTTTCCTTGCAGAGGAAGAGAAAAAGATGGTACGT
AGTGTGAATATCATTCCAACGAGAAAAATATGCATGGTTTCTACCAATCATAGCGTGATAGATTCATGTG
TTGATTGTGAAAGGTTCCTGGGATGCATATCTTCCATCGTCTGAAGGGTGCC
>TCONS_00050407 gene_id=XLOC_033167 ref_gene=MLOC_16089 ref_transcript=MLOC_16089.1
GCCGGAGGAAGTTGAGCAGCTTCTGGTGGTTACCCATCTGTGGATGCCACAACTCACACAGCAAACAATC
GATCGATCAGCCCCTGGGTGGATGTGCACTGCGTCGAGCGGCAGGGTCCTTTATATGGCGAGAGGAAGGG
GAGCCGAATATGGAATGAGCTGCGTCGGAAGGAAAGCCGAGACCGAAAGGGAGGAGAAGAAGAAGAAGCT
TTGAGTGCGAGGTTGGAGAAGAGGGAGGTGAGCAGCGGCGGTATATATATCGCGTGGAGGCGATCAGAGA
CAGAAACGAGGCTGATGCCACGACGTTCCGACAGGTGGATCCCTATCGATCCTGATGAAACGAGGCTGAT
TTGATTGATTCTTTTTTCCTTGCTTTTCCTTTTAAAGAAGGGTTCTGCTTTCTTGTTTTTGTCTGTTTTA
ATAGAATATTTCTATTCATTATTGGGAATGGGTCTGGGACTCGGCGCCTGGTGTCTGATCACCCAACAGT
GGGCACGCGGCGAGCGCTGCTTGGGTGGCAGGACTATTGTGCCGTTAATTATTGGATGATGATTTCGTCA
CGTCGATTTTGTCCTTGAAGAAAATCTCAGTGTTGTATCAGCTGTCCTGGTGAGGGTCAACTGGATAAAT
AAAGAAAACTATCGGCCATTCCATTGCAACGCTACTGGCCAAATTTATACAGGTTGTAACGAATAGGTAT
CAATAGTTAAATTTTTTGTATGTCAGTATCATTTCAGAGATTAATTGTTGTAATACGGACTGACAGACGT
ATAAACG
>TCONS_00050619 gene_id=XLOC_033262 ref_gene=MLOC_16185 ref_transcript=MLOC_16185.1
GCCCGGGCCCACCCCGCCAGCCCCGCGAACCCCACGGCGCCGCCGCCCACGCTGCTCCTACGCGTCGTCC
TCGAGACGGCGACGTGAGCAGGCAGGCAGGCAGGCACCAAGCGCCCCCGGCTCGCGGCTCTCCCCTCCCC
CGGTTGAGTCTCGTCGTCGCCCGCGTCCGCCTACAAAACCAGACGAGGGGAGGAGAAGCGTCTCTCCTCC
TCCCACCCCCACCCCCACCCCCGTCGCTTTCCCAGGCCCTCCTGCCCGCCCCGGCTCGCCGAGCTAGCTA
GCTCCGGGGCCGTAGCTCCAGTACGTGGTCGCGGCTTCTACCCTCCCCTGCTGCTGCTGCCTCTTCGACT
AGCCGCCGCAGCCGCCGCCGCGAGAATTCAGTGGTGGGCGGGTGCCCCCAATGGACGAGGAGATCGGCGC
CGCCGCGCGGCAGGGCCAGTGGAAATATCACAAAGCTCTCTCCCTACTAGCGTTTCAGAGCTTTGGTGTG
GTGTATGGAGACCTGAGTACGTCGCCTCTCTATGTATTCAAAAGCGCACTGTCTGGACTGGATGATTACA
GTGATGAGGCGACTGTCTTTGGATTGTTTTCACTGATATTTTGGACCTTGACACTCATTCCTTTGCTCAA
GTACGTCATAATTGTCTTGGCTGCTGACGATAATGGCGAGGGTGGGACATTTGCTTTGTATTCACTACTC
TGCAGGCATGCAAAGATGAGTCTGCTTCCAAACCAACAAGCTGCAGATGAAGAGCTGTCAACATACTATC
AGCCTGGGGTTGATCGTACTGCTATGTCATCTCCATTCAAAAGGTTTCTAGAGAAGCACAAGAAGCTGCG
GACATGTTTGCTTCTTTTTGTTCTGTTTGGAGCATGCATGGTGATAGGTGATGGCGTCCTTACACCCACC
ATCTCTGTTTTGGCTGCCTTGTCAGGATTACAAGACAAGGACACAGGTGGATTAGGAAACGGTTGGGTAG
TACTCATTGCATGTGTTGTGCTTGTTGGCCTCTTTGCGCTACAACACCGAGGTACTCATAGGGTGGCATT
TGTGTTTGCCCCCATTGTTGTACTTTGGCTCTTGAGCATTGGTATCATTGGTCTCTATAATATCATCCGC
TGGAATCCCAGAGTTTGTCTTGCTCTTTCCCCGCATTATATTGTGAAGTTTTTCAAGATAACAGGAAGAG
ATGGTTGGATTTCTCTAGGAGGAGTGCTTCTTGCTGTGACAGGCACTGAAGCTATGTTTGCCGATCTTGG
CCACTTCACTGCTGCATCCATCAGGCTGGCTTTTGTTGGTGTCATATATCCCTGTCTTGTTCTGCAATAC
ATGGGGCAGGCTGCGTTTCTTTCCAAGAACATGGATGCTGTACATGACAGTTTTTACCTATCAATCCCAC
GTACTGTGTTTTGGCCCATGTTTGTCCTGGCATCTCTTGCTGCAATTGTGGGCAGCCAATCAATTATATC
TGCAACCTTCTCTATTGTCAAGCAGTGCCTTTCTTTGGGATGCTTTCCACGGGTGAAAGTTGTGCATACA
TCAAGGTGGATCTATGGCCAGATTTACATACCTGAGATAAATTGGATTCTGATGTGCCTTTGTTTAGCTG
TGACAATTGGCTTCCGTGACATAAACATTATAGGAAATGCTTATGGTCTTGCGTGCATCACTGTGATGTT
TGTTACGACATGGCTGATGGCACTGGTCATCATATTTGTGTGGAAAAAGAATATCATGCTTGCCTTGTTG
TTCCTCATATTCTTCGGGTCAATCGAGGGTGCGTATCTGTCTGCATCATTCATAAAGGTTCCTCAGGGAG
GATGGACTCCGATTGCGCTTGCTTTCGTGTTCATGTTCATCATGTATGTGTGGCACTACGGCACGCGGCG
CAAGTACCTGTTTGATCTCCAAAACAAGGTTTCAATGAAATGGATCCTTACACTTGGCCCGAGCCTTGGA
ATCGTGCGTGTGCCTGGAATCGGCCTCATCTACACAGAGCTAGTGACTGGGGTGCCTGCCATCTTCTCAC
ATTTCGTCACCAACCTGCCTGCATTTCACCAGATTTTGGTCTTCGTCTGCGTGAAGTCTGTGCCAGTGCC
CTATGTTCCAGCTGATGAGCGGTACCTCATCGGGCGCATCGGACCCAGGCAGTACCGGATGTACCGGTGC
ATTGTGAGATATGGTTATAAGGATGTGCAGAAAGACGACGAGAACTTCGAGAACCACCTGGTTATGAGCA
TTGCCAAGTTCATCCAAATGGAAGCGGAGGAAGCCGCCTCTTCTAGAAGCTATGAGTCATCGAATGAAGG
AAGAATGGCGGTCATACACACCACTGACGCAACTGGAACCGGGCTGGTCATGAGAGACTCCAACGAAGGC
ACCTCCCTGACCAGGAGCAGCAAGTCGGAGACCCTCCAGAGCCTGCAGTCCATCTACGAGCAGGAGTCGG
GCAGCCTGAGCCGCCGAAGGGTCCGTTTCCAGATCGCCGAGGAGGAGCAGGTCAACCCGCAGGTGCGTGA
CGAGCTGTCGGACCTCTTGGAGGCGAAGGAGGCCGGCGTGGCGTACATCATTGGCCACTCCTACGTGAAG
GCGAGGAAGAACTCCAACTTCTTGAAGTCGTTCGCCATCGACTACGCCTACTCGTTCCTTCGCAAGAACT
GCAGGGGCCCATCGGTGACGCTGCACATACCCCACATCAGCCTCATCGAGGTCGGCATGATCTACTACGT
TTAGTGTAATTTTTCGTCAGTTCTTTTGGATGCCTGTTAGTGTCGCCGAGCTTTCAGGCGATGTAAAGAT
GTTCGGTGGCCGGCCGAACAGGCTAAGCTGCCACCGTTCTGATTTCCGGGGCTTCGGCGAACATTAACTT
CATTATCACGTATTTGAGCAAGCACGGTGTGTTATCAGCTTGAGATGAGCAATGGATGGCATGCAGAATG
CAGTATACATCCCCATATCTTGTGATGTTTCTTATGAGCTTGGGATTGGGAGTGCAGCAGAAACTTTGAC
GGTCATAGCTCCCACCAATTGGAGCAAGCACAATTCTCGACTTAAATGAAGAAGTGCTAGTAGGAGTATA
TCTGAC
>TCONS_00050793 gene_id=XLOC_033344 ref_gene=MLOC_16268 ref_transcript=MLOC_16268.1
CATAGTCAGCATCTAGCTCCAAAGCCTCCAGCCAGCCCGAGGAAAAGGCATCCATCTTTCACTAGCAACC
CAAGGAGGGGATTCATCGAACGTTAGCGAGAACCATGTCAAGCAGCAGCAGTATCCTCCTGGCCGCGGCG
GTAGCGGCAGCCCTGCTGGTGGCGACGGCGTCGGCGCAGTCCGGGTGCACGGCGGCGCTCGTCGGGCTGT
ACCCGTGCATGAACTACATCAGCGGCAGCGACGCGGCGCCCACCAAGTCCTGCTGCTCGCAGCTGAGCTC
CGTGGTGCAGTCCCAGCCGCAGTGCCTCTGCAGCGCGCTCGGCGGCGACTCCTCGTCACTGGGCGGCATG
ACCATCAACAAGACGCGCGCGCTCGAGCTCCCCAAGGCGTGCAACGTGCAGACCCCGCCGGCGAGCAAGT
GCAACGGTGGCGGCAGTGCTCCTGGCGCCGCCACACCGACCACGCCCGAGGTGCAGACACCGGCCGGCTC
TGGATCCAAGACGACCCCGTCGGCCTACCTGCAGGAGAACGGCGGCGCGTCACTCCAGGGCCCGGCTTGC
CTGGTGTTCGCGCTAGCTGCTGCTGCTGCGCTCTATGCCGTGTCCGCCGTGTAGTGGACTGGCGACTCAG
AAATTCGTTTGCTATGTGTCATGATTTGATTTTGGTATTGGTTTATCAGCATTGAGCATTGGCGAGGAGA
TTTGGTTAGTGTTGTGCTACACATCTGTACTAGTAGGATTATTATTGGGTTTCCTGCTGCAGTCCAAATA
AAGAGATACTGGTAGTTTTTGTTTCCTTCCCATTTGATGGTTCAGTTTGATGTTTTGAACGATGTGCTTC
AACCTATCACGTCATCGCAGGTCGGTGTACAAACACATGGATTCTTACTTATTGATATACGGCTTTGCAA
AGAAATCTTAGTTCCTCGATGAAACTATACATCCAAGAAAGAAAAGGACCGCAGAG
>TCONS_00051375 gene_id=XLOC_033651 ref_gene=MLOC_16584 ref_transcript=MLOC_16584.1
ACAACCCCCATGAAAAAAAGAAAGATAAACAGATAGACAGAGTATCTTTTCAAACCTCGCAAAACAAGAG
AGAGCATCTATTTATTTTTTAACTGTCACAGTATAACTGAAAACAAATCAATACGAGCGGTTGCGAAGAG
AGACTTGCCACCGTAGCCCAGCCAGCTTCGCGCTATAAATACGGGTCGCGCCTCCCGGCTCTCTCCTCAT
CCCCTGCTTCTCGAGCTGCACACCTCATCTCATCATCGTCTTCCCCCCATTGCCATCGACCTCCCTCCCT
GCGAGCAGCAGCAGCAGCAATGGCCAGCCTCGCCGACCTCGTTAACCTCAACCTCAGCGACTGCACGGAC
AAGGTCATCGTCGAGTACCTCTGGGTTGGAGGATCTGGTATCGACATCAGGAGCAAAGCAAGGACGGTGA
ACGGACCCATCACCGACGCGAGCCAGCTGCCCAAGTGGAACTACGACGGCTCCAGCACCGGCCAGGCTCC
CGGAGAGGACAGCGAAGTCATCCTCTACCCCCAGGCCATTTTCAAGGACCCGTTCAGGAGGGGTGACAAC
ATCCTTGTTATGTGCGACTGCTACACACCACAAGGTGTGCCAATTCCCA
>TCONS_00051663 gene_id=XLOC_033784 ref_gene=MLOC_16719 ref_transcript=MLOC_16719.1
CGGTGCGGCGCGCCGTGGCGCGCATGTGGCTGTGGGACGGCCGCGGCGCCGCGCCGGCGCGCGTCACGGA
GTCCATGGTGGAGTACCTCGCCACCGCCGTCCCGGACGAGCCGTCGTCTCCGGCGGAGGAGCGCGCGTCG
GCGTCGAACACGCACTGCATCTCGCCGCGGTTCCTGAAGCACCTGGAGCGGCGGCGCGCGGGGTTCGTGG
CACGGCTGAACAGGGCAATGAGGGACCGGTGGAGCGACGCAGCGGTGGACGCCGCCCTCGGGGCGCCGGC
CCGGCCTGTCTGCGCCGCCTACCTCGCGGCGGCGACGGAAACCGGCGGCCAACGACCGGTGGTTGGCTCT
GCGGTGGCGGGTTGAGAGCCAGCAAGGCGTCGGAACAGCGCACAAAGGGCGGTTTGCACATGCACACCGT
GATTGTCACGTGACTCAGTCGGTCAGTCCCTTGTAAATGTAATTGATCCGCCATTATCGGTGAGAGCTTA
ATTAAGTAATGGGATGAGACGAGTCAGCGCTCGCTACTCTGTATAGTTTTTTCTTTTTTAGTATATATGC
TACAAATG
>TCONS_00051829 gene_id=XLOC_033879 ref_gene=MLOC_16818 ref_transcript=MLOC_16818.1
CCATTCCCATTCCTTTCCTTCTTCTTCTCCTTCCTTCCCCGCGCGCGCTCCTCTGCTCTCCTCTCCTCTG
CTCGTGCGCTAGCGTTCACCGGGATCAGGCAAACGGCCACGCGCGAGAGCTCGCCATGGAGCAGGCCGGA
GGCAAGGGCGGCCACGACTCGCGGCTGATGCGCGACCTCTGCACGCTGCTCGTCACCATCATCGCCCCCG
TCGCGGCGGCGTCCTCGACGGACACGGACACGCCACGGAGGCCGCGCGGCGGCATGTCCCCGGCCGGCGC
GGCGTCGATGCTGCTGGGCGCGTCGATGGCGCTGATGCTGTGCGGGTCCGTGACGTTCGCCATCGGCTTC
CTCCTCATGCCGTGGGTCGCCGGCGTCGCGCTGCTCTTCGGCTTCGCGGGCGTCATCTCCACCCTCTCCT
CCGGCCTCCTCCCCTCCTCCTCGCCGGCCTCCTGCAAGGACAAGGAGCAACGGTTGCTGATGCCGGCGCA
GGGGCGGCTCCGTGGCTCTGCCCCTCCGATGAGCTCTGTCCCGGATAAGCTCGTGGCGTGGCGTTGATCT
GTTGTTGAAATCCTGTTAATTAATTAACTAGGGCGGGATTAGAATGGATACTGATTCAGGTGTAAAAAAA
GGCTTCCCTTTAGCTGTTGCTGTACTACGTTTCGAGTCGCAAGAGATGCTCATGATTTACTACCGGCACA
AGCAACAGCTGTTATATGTGTTGTGTTGATTGTTTCGTTTCATTTCCTTTTTTTCCATATATCCGTGTTG
ATTGTTTCGTGTCGAGAATTCCGTGCACGGATGGCACCATCATCTGCTTCGTAAAACCGACATGTCTCGC
CGTGCTCTGTCCGCGTCGATCTCGTAATTTCTGCACTGTAAGTACGTAGTATACTACTCTCTTTTTTTTG
AGGGGGAAACGTAGTACTAGTATACTACTTTGCCACGGCAACTTAACCTGTGTCTGACCATCGTGGGTAC
TACTACAACAAGTGCAAGTAGAATCGAGATGCATTGCTCGTCGGGGCTACAAGGCGCAATGTAAGCGTTG
AGTGCGCACTTCACCCGCCTGAGCTGGGCGATTGCGTGTAAAAGTGCATCAAAGATAACATGTAGCTCAA
TCAACTCTTGTCGTCCTTGTCAGATGATTAGTGGGGGTTTCGCTTTCACGCTTGAGCTCTCTCAGTCGCT
GTTGCACCAATCGGTGTTCTAGACTCTTGGTGTCCCACGCTACTCAACTTTTGTGGTTTCTATCTTGTGT
CCAAGACTTAATTGCATGGAACTACCACACTTTG
>TCONS_00051890 gene_id=XLOC_033907
ATTCGAACTAGAATCCTTTAAATACAGATGTAACCAGATACGTACAACTCAGCAGCAAGCAACTATACGA
GCAGAGCATAGCAGACTGGCAGTAGCAGACACAGAGAGAAAGTAGAAGGGCAAGGATGGGTCAGTGCCCC
TCGATCCGGCAGCCTGAGGCAGAGTATGTACGCCTGATGGCGGCACCCGGCGGCAAAAACAGAAACGAGC
AAACCGGCAAATCTACAAAGGCCATGACCAAATACTATAAAAGATCAAGCAAGGACGATCTGGTTATGAG
GGCGACACTAGAATCAATCACGAGAATTGGATAAAACTGCAAATCGGATGAGAAAAAGTACAGGCCAGAT
GTCAGAGTTTGGATCCGATATTAAGGCATCAATTGTGAATCTTGATGCTGGTAAAAAATACGGTGAATTA
TAGGAAGGCTTTAGAATTAAAGAGCCTTGGTTTATAGAGGGCTGCAAAGTAATTGTGTGTTCAAATCTAC
TGGCTAGCACTATGCATGTTCCGGAAATATGAT
>TCONS_00052100 gene_id=XLOC_034041 ref_gene=MLOC_16978 ref_transcript=MLOC_16978.1
CGTCTCCGCCTTTGTCGTTCTCGTCGCCATGGCCCACGTTAGCCATCGAGCCAACCACCGCATTACACCC
AGGCATGTTGGAATAAACAAGTCGAACCACTCCCTCGTCCATGGTTAGCCCCATCCCGCGCGCCGGGCCG
TGGTTTCATGGCCGCCAGTACACCAACAATAGGGTTGTCGAGCTCCGTTCGCCCATATATACCCACCCTC
CCCGCTTGGCAGCTCCACTGAACTCACCCACCTCTCCCACCGCCAAGAGCAGCAGCGAACTGCGAATTCT
AGCTCTGAAGCAGCTCAAGATCGGGCTTGCCAGAAGAAGCCTTTCTGAGTACCATGGCGGCATCAGTAGC
CTGCGCCTTCTTCTTCGACGCCGAGCCGGTCGGCGAGCCCGGCAACCACGCGCTGGACGCGTGCGCGCTC
TGCACCAAGCCGCTGGCGCGCGACAGCGACGTCTTCATGTACAGAGGCGACACGCCCTACTGCAGCGAGG
AGTGCCGCCACGAGCAGATGCACCTCGACGCCGTCTCCGCCAGGCAGGCCGCCCGTAGGCAGCAGCGGTT
CTCGGCGGGAGCAGAGTCCGGGTGTGCGCGCCGAGGGGTATCCGTCGGGAGCTGACCGGCGAGAGTGGCA
GGCTGCATACGTGCCTGACGAAGAAAGGTTATTATGCTTGAGCCAGCATGGTCTCCGGGCACCAAGCCGC
CGGTGTCCGTGCCTCCGTGGCTAGCTGATCAAGTAGCGCGAGGACGAGGAGGCTTGCCTTGCTTGAAGAA
GCACGGGGCGGGTCGCTGGAGTCGCTCATGGCAGGCCGGCGCTGCATGTGCCACCGGTCAAGTGATTTGG
GCATAAGCGCAGCGGAAAAGGGGCTGGATTGGATCTGAAGAAAGTCGAGCAAACAAGATTCCCCATCTCA
TGTCTGTCCTAATTTTTTTTTGTCAGCG
>TCONS_00052335 gene_id=XLOC_034171 ref_gene=MLOC_17110 ref_transcript=MLOC_17110.1
CGTTGGCGACAGGCTATTGTCGGCAGTTGTGCCTTATGAGGAAACCGGATGGTACGATGGCCAAATGTGG
GTCAAGCCAGCAGAGGTGCTGGCTCGCGACAGGTTATTGGGATCTTACAAGGTAAAGCCGGTGATCAACC
TGCTCAAACAGACACTGGTGGGCACAGGTGCGCTGCTCGTCGGGGCGGTCGTACTCTTCGCCTTCGCCGT
CCCCGTCGAGGAATTCGTCCACTCCTTCAATGGAGCCCCCTCTACCGCCTCCTCTAAGCCGATCATGAGG
AGAGAGGAGCTCCTGAAGCTGCCTGCTGAGGTGAGGCAAGACGACGACCTCGCTGCGGCTGCTGCGGAGG
CCGCCAATGGACGCCCGGTTTACTGCAGGGACCGCTACTACCGGGCGCTCGCCGGCGGTCAGTACTGCAC
CTCAGACGACCTGCTCGACTGATTAAAGCAAATAGTAATACATACGTATTCTGGTATATGCAGTTTGCCA
CATTGATATGATATGCACAAGTTAAGCAAATGTATCTTATCGGAATGAAATTTTGGGAAGATCGATGTTG
GTGATTCTGTAATAAATTGCCTCATAATAACAACTTAAAGAATCTCTG
>TCONS_00052910 gene_id=XLOC_034443
CTCACGACCACGTGGCCAGCGCGCTTTCCTTCCTCCCTACTCCCCGCCGCGTCGGCATCTTGCTTGCTGC
GTCCCAGGTACGAGACCACGGCCGTCCGGTTTCGAGGCTGGCGGCCAGTGCACCGTAGCATTAACTCGTA
AACCGCAGCCGGCCACAACCAGCGCGCGCGCCGCGTCGGGTATAAAAGCCTAGTTCTAGCCCAGCTGCTG
GCAAGAATCCATTCCCCTGTTCTCTTCCTGTCCCGTCCTGTTCAATCTTCTTCTACACCGAGTAAGTAAG
TAACGCACCCGTCTTCAAGCAAGCCCCGTCGATGGCGAGCGCTCGATCGCGTCTGGTCCTCCTGCTCGTC
CTCTTCGCCGCAGCCTCCTCTCCGGCCTCTGCCTGCGACCGCTGCGTGCGCCGGTCCAACGCGGCGTACC
GCGCCTCCTCGCCCGCCCTCGACAATGCCGGCTCCTGCGGGTACGGCTCCCTGGCGGCGACCTTCAACGG
CGGGCTCCTCGCGGCCGCGAGCCCCGCGCTGTACAGGGGGGGCGTCGGCTGCGGCGCGTGCTACAGGGTC
CGGTGCACGGACGCCGAGCTCTGCAGCGCGGCGGGCACCACGGTGGTCGTGACGGACCAGGTGCGCACGG
GCGCGACGAACCGCACCGACCTCGTGCTGAGCGGCGCAGCGTACGCGGCCATGGCCAGGGGCGGCGGGGG
CACGGCCGGCGTG
>TCONS_00053168 gene_id=XLOC_034617 ref_gene=MLOC_17562 ref_transcript=MLOC_17562.1
CAGGCGGAGGTAAATGACAAGCCTTTAGCTGCACCTAAGCAATATCCTTGTTTGGGCCTGCAAGAAGTAT
CAACAATGAAAATCATTGTGATGGTCATCATGGCAGTGGTTATTATCAATTCATGCCCATCTGTCCATCC
AAGGAATATCGAAGAGAATGTAATGCTAGTGAAAGACATGCGCAAACTGACTTCTAGTTCTATTAATGGA
AGGAGTACCCCTGCTGGTGAGGAAATACATCATTCGTGTCCACTAGGGAACTACCCCTGCGAAGGGATGT
TCCATAGTTCCAAGGAGAGCACAGAAGGTGGAGGAAACTAACTCCCACT
>TCONS_00053167 gene_id=XLOC_034616 ref_gene=MLOC_17561 ref_transcript=MLOC_17561.1
CCTATAAGTAGCTTATCACATCACACTAAGTTTATTATCTACTAGAGAGAGTTGTGCAAAACCATTCAGT
TCAAGCAATTTGAGCAGAATTATTACACTATACGTAATGAAGACCGGTGTGATCATGGTTGTTGGGATGA
TTTTCATCAACTTATGCACCTGCATGCCAAGAAATGTGGCAAACCATGGATCTCACGATACAACTGTGCC
TGAGAAGGAAATGCGCAGTCTGATGTCTGGCACTGACGGAAGGAACGGGCCTCCGAGCAACGATCACCAG
TGCCCACTTGGGACCTACCCTAATTGCCAAGTGATGTCCCAGAATACTGAAGAAACAGTTCAAGATGTTG
GAGGAAACTAAGGCAAACTGAAGGATTATGAGAATTGAATGAATACCGCATGTTTATATTGCTTTTACTT
CCACGTATGGAGTCATTTGGCATGAGATATGTGCCATGCATGTCGTCAATGCTTCTGCGTAGTCCGTAGC
ACCCTAGAAGCTACCCATCATCAAGTTCTCAGGAATCTA
>TCONS_00053413 gene_id=XLOC_034733 ref_gene=MLOC_17677 ref_transcript=MLOC_17677.1
CCATCATCGCCTTTAAAAACCCTCTGAAACCTCAAACCCCAAGATACAGAAATCAGCATCACCAACCAAC
CGAGCTGCCACCCACACACTTTCCTCCTACCAACAATGGCTGATGTGGTGCTGCTGGACTTCTGGGCGAG
CCCATTCGGGCAGCGGTGCCGGATCGCGTTGGCAGAGAAGGGTGTCGCCTATGAGTACTGTGAGCAGGAC
CTTGAGCAGAAGAGCGAGCTGCTGCTGAGATCCAACCCCGTCCACAAGAAGATCCCTGTCCTGCTCCATG
ACGGCCGGCCTGTATGCGAATCACTCATCATCCTCAGCTACATCGACGAGGCGTGGCCGGAGGTGGCGCC
GCTCCTCCCCCGGGACCCCTACGCCCGCGCGCAGGCGCAGTTCTGGGCTGACTACATCGATAACAAGATC
GTTGACTGTCAGACCCGCCTGTTGACGACGAAGGGGGATGCCCAGGAGCAGGCCAAGAAAGACATGATCG
GGGCTCTCGAGACCCTGGAGGCCGAGCTCGGCGATAAGGACTACTTTGGCGACGAGGCGTTCGGTTTCGT
GGACGTCGCGTTCGTGACCTTGACACCCTGGTTTTATACCTACGAGAAGTACGGTGACTTCAGCGTCGAG
GAACACTGCCCAAGGATCATGGCCTGGGCCGCTCGCTGCAGGGAGCGCGAGAGCGTGGCCAAGGCACTTA
CTGATGCTGAGAAGGTGTATGAGATCGTCCAGGAGGAGTATGGTGCCAACTAAACCGAG
>TCONS_00053632 gene_id=XLOC_034853
CGGCGCCGCGGGGGCGGCCGGGGCTGAGGCGTCGCCGTTCCATAAGAGGTCCCGCCTCGCGCAGCAGCAG
CCGCAGCCGCAGCCGCAGCCGCAGCAATGGAGCACAGGCGGTGCTAGTGTGTCAAATCAGCAGTCATCGC
AACATGATTTCCTTGAGGAGCCTAGTCCACTTGGCTTGCGGCTTAAGAAGAGCCCATCTCTCGTGGATTT
GATCCAAATGAAGCTTGTGCAGGCCGGTAAGGCAAAAGACGCCCGGCATGGGGGCACTGCTAGTGCCTCA
GAGAAATTAAAAGCCTCCAACTTCCCTGGTTCTATTCTAAGAATCGGATCTTGGGAGTGGATATCAAGGT
ACGAAGGTGATCTGGTTGTGAAATGCTATTTTGCAAAACACAAACTCGTGTGGGAAGTACTGGATGGTGG
TCTCAAGAGCAAAATTGAGATACAGTGGTCTGATATCTGTGCACTTAAGGTGGTTTGTCCAGAAACGGAA
CCTGGCACCCTGGAAATCGCATTGTCTAGGCAACCACTTTTCTTCAGAGAAACCAATCCGCAGCCAAGGA
AGCACACTTTGTGGCAGGCAACTTCTGATTTTACTGCTGGACAGGCAAGCATGCACAGGTACATGTTGTT
CATGTCTTGTGGCAGATGTTCATTAAATCTTAC
>TCONS_00053669 gene_id=XLOC_034871 ref_gene=MLOC_17819 ref_transcript=MLOC_17819.1
CGGCGCGCCACGACCCGATCGGGCAAAGGGGCTGCGGGGTTGGTGGCGGCGCGGGAATCGAAAACCCTAG
ACGACGCGACGCTCCTCCCCGGCCGAAAATATCTTCCTGTCGCGAGCGCCAATCGATCGACCGATCGTGG
GCTGGCCCAGAAAGCCAGAAGCCTCCCGCCTCGAGCCCATCGCGCGAAAATATCTCGCTCGATCCTTATC
CCGCGGCCGCCGTCCGATCCGATCACGACGGCCCCCGCGGCGCCGCGCGCGCTATAAAAGGGGCGGCTAG
GGCGACCTTGACTCCTCGTGCTTTCTCAGGGGTTGGCTTCTCCTCCCCACTCAGTCCTCGGTTCCCCCGG
TCCGGTTCGGTTCGGTTCGTTAGGGTTTAGCGGCGGGGAGAAGGATGGCCGACGTCGAGTACCGCTGCTT
CGTGGGCGGCCTCGCCTGGGCCACCGACGACCAGTCCCTCCAGAACGCCTTCTCCAAGTACGGCGACGTC
ATCGACTCCAAGATCATCACTGACAGGGAGACGGGCCGTTCCCGCGGGTTCGGGTTCGTCACCTTCGCGT
CGGACGAGGCGATGCGCCAGGCCATCGAGGCCATGAACGGCCAGGACCTGGACGGCCGTAACATCACCG
>TCONS_00053806 gene_id=XLOC_034934 ref_gene=MLOC_17883 ref_transcript=MLOC_17883.1
TCCCCCCCTTCCCTCCTCCCACAGCTAGCCTCGCCCCTCTCGCGGCCTAGCACGAGATGAACTGCTCCTT
GCTCAAGGCGGCGGCGGTCGCCGTGGTCGTGGCCGTCCTGGCGGCCACGGCCGGCGCAAACTCCTTCGTC
TCCGCCCCGCCTCTCCCCTCAGTTCTCTCGTCCCCTCCCTGCGTCCTGTGGATCGCCGCCAACGTCATCG
TCGTCTGGCTCTGGCTCGTCCCCTCCTACCGCCACCGCGGAGCCGCCGTCGCGGCTGTACTCTCGTCCAC
GGCCAGCGACGTGTCCGCCCTCATGGGCGGCATGCTCTTCCCTTCGTCCGAACCCGACGTCTTCGCTGCC
GCTCCTGACGCCGTCGTCGCGCCGCCAGCGCCGGTCTGGACGAGCAGGCCGCGGGACGCGAGAACGGCAA
AGATCAGGCCGGTCGACCGCGCCCGCGTGCGCAAGAAGCCCGCTGGCGAGGGCAAGGCCGGAGGCGCCGC
CGCGGAGGCCAAGAAGGAACGCAGCCAGGAGGAGAAGCCGAGGCCCTCTGCCGCCGCGACCGAGGCCGTT
GGCGTCGACGACATGTCGATGGACTCGGCGTGGCAGTCCATCGTGAGGAGCGGCGCGGCGCGGCCGGTGG
CCGTGCGGAAGAGCGAGACGTGGGGCGGCGAGGAGCTGCCGCGGATGCGGCGCGCGGCCGACAAGGCGGT
GGTCGCGCGGAGGGAGATGCGCAAGTCGGCCACGATGGTCCCGCCCTCCCCGCCGCACCCGGCCTCCGCG
TCGTCCCCAGTGGCGGCGAGGCAGGGGTGGCGCACCAGGGACGTGCTGGGGATGGCGCAGGACGAGCTCC
TCCGCCGCGCCGAGAGCTTCATCCGGAGGCAGCACGAGCACCTGCGCATCCAGCGCCAGGAGTCCGAGCA
GCGCCAGGCCGTCGAGCACGACCGCCGCCGCCCTGCTCCTATCCGCGTCTAGTGGCCGGCCAGCTCCACG
CCGCCACATGCATCGCCTATGCACGCGCACGTACGTACGTGCAGGATGGACGCACGCGTCCATGCACGTA
CGGAAGACTGTACAAAAAAGTTGGTCAGCCAGCTAGCTACTAGCATCATCAAGAGACAAAGTTGCCGCCA
TTGCATGCCTAGATGGAGCGATGGAAGTACAGCGCAGGTAGAGGAGGAGGATCCGGCCATGGCTGTCTAC
GCCGCAGCACACTGAAGCAGTACTGGTCTGGTCATGCACCGCGTCCTGCTAGCTATTCGATCGATGTAGA
TTAAATTCGCATGTAAGATTATGTTTGAGTGAGAAATCAGCGCTACATGTAAGTTAATCAACTTCTAAAT
AAATGAAGAGTGACAGCCGTTTCTTTGTTC
>TCONS_00053835 gene_id=XLOC_034954 ref_gene=MLOC_17903 ref_transcript=MLOC_17903.1
ACGCGATAAGGCATGTGCGCCTTTTCTTGCCCCCAGAGCTTCCTTCCTTCCTGGCGCTATATAAACCCTT
CTGAGCTCCAGCTCCATTCAAGCTCTCAAGCAACAACAGCCTCCAGTAGTAAGCTGGCAATTCTTCTCCT
CCCATTCAACATATCTATACTTGAAGCCTAACTAGCTATTACCCTAGCCAGCTTGGTAGAACCATCTCAT
TGCTCTCCTCGTCAACTCGATCGTCTCAAATTCAAAGCTAACTAAGGTCTTGCAATGGGTGGCCTCTCTG
CTCAGCACCCATGGGCCTTTACCTTCGGCCTCCTAGGCAACGTCATCTCCTTCATGACCTACCTGGCCCC
ACTGCCGACGTTCTACCGGATCTACAAAAACAAGTCGACGCAGGGATTCCAGTCGGTGCCTTACGTGGTG
GCGCTCTTCAGCGCCATGCTCTGGATCTACTACGCGCTGCTCAAGTCCGACGAGTACCTCCTCATCACCA
TCAACACCGCCGGCTGCGTCATCGAGACCATCTACATCGTCCTCTACCTGGCCTACGCGCCCAAGCAGGC
CAGGCTCTTCACCGCCAAGATCCTCCTCCTCCTCAACGTCGGCGTCTTCGGCCTCATCCTCCTCCTCACC
CTGCTTCTCACGGCCGGCGAGAGGCGCGTCGTCATGCTCGGATGGGTCTGCGTAGGCTTCTCCGTCTGCG
TCTTCGTCGCGCCCCTCAGCGTCATCCGTCTTGTGGTGCGCACCCGGAGCGTGGAGTTCATGCCCTTCTC
CCTCTCCCTCTCCCTCACCGCCAGCGCCGTCGTCTGGTTCCTCTACGGCCTCCTCATCAAGGACAAATAT
GTCGCCCTGCCCAACATTTTAGGGTTCGCTTTCGGGGTGATCCAGATGGGGCTCTACGCACTCTACCGCA
ACGCCACGCCCATACCGGCGCCCAAGGAGATGGACGCCCCCGAATCTGAAGATGGTGCCGTCAAGGCGCC
CGAGCACGTCGTCAACATCGCTAAGCTCGGCACGGCGGCGGCAGCCATCGAGCTCAACACAAACCACCCC
GTCGAGCCGCCGCCGCCCATGAAGGAGGGGACGGCCAAGGCATGTGCCACCGGCGAGAAGCTTGACAAGG
CAACCCATGTCGAGCAAGTCTAGGCATGCATGCGTTCATGACACGGATGTATATATGTCGTGCATCCAAA
TAAGCCATGACGGGGATCGAGCAAACAACCGGTAGAGAATGCATGCATGCATGGCGTGCCTTGTAAATTG
TACTAATTTGTACCGGCGATGCTCCATTCGAATTCAAGTATCCATTCGTAGTAGCTCGTTGCGAAGGGTT
CTTATTTTATTCTGATCGTATCATTAGTGTATCCATCGATCACTTAGATGTAACGGTCTTATTATAAGGA
ACCGCCGG
>TCONS_00054000 gene_id=XLOC_035041 ref_gene=MLOC_17989 ref_transcript=MLOC_17989.1
GTATGATAATATAACACATGGGTGCAAGGTCAGTGCCACCTCTCAAGCAAACGACAGTTTCATGTCAACT
CTCAGGAGCAACCTCATGTGCTGGCTCAAATCTGCACCACACTGCACTGCGTCTGCGTGCCGCACTATTT
AAACAAGCCCTCCGATCCCCATTTTCCTCCTCCAACACGAGCTACCTGCAGCTGCAGATCTTCTCCGGCA
GCCTGCGTGCCTCGGAGCAAAACTGCAAGCTGCAGCACTGACTGAAGGAGATGTCGACCCAGGCGGAGGA
GCCGCAGAGCACGGAGACAGTACCTGCCCCGCTCAAGCGCCACGACTCGCTGTGGGGTGATGCAGAGAAG
GTGTCCCATTCCAATCACCATGGCTCCCGGGTGAGCTGGGTCCGGACGCTGAGCCTCGCTTTCCAGAGCG
TCGGCATCATCTACGGCGACATCGGGACGTCGCCGCTCTACGTCTACTCCAGCACCTTCCCCGACGGCAT
CAAGAACAACGACGACCTCCTGGGCGTCCTGTCGCTTATCATCTACACCCTCATCGTCATACCCATGCTC
AAGTACGTCTTCATCGTGCTCTACGCAAATGACAACGGAGATGGTGGCACGTTTGCGCTTTACTCGCTGA
TATCACGGTATGCGAAGATCAGGATGATACCGGACCAACAGGCCGAGGATGCTGCCGTGTCGAATTACCG
GATAGAAGCCCCAAACTCGCAGCTGAGGAGGGCGCAGTGGGCCAAGCAGAAGCTGGAATCTAGCAAGGCA
GCCAAGATCGCACTCTTCACCCTCACCATCCTCGGCACATCCATGGTGATCGGCGATGGAACCCTGACGC
CTGCAATTTCTGTGCTGTCTGCAGTGGGTGGGATCAGAGAAAAAGCGCCGAGCCTGACTCAAACACAAGT
GGTCCTCATCTCGGTGGCGATCCTATTCATGCTCTTCTCGGTCCAGCGTTTCGGGACCGACAAGGTCGGC
TACACATTTGCTCCAGTCATCTCAGTGTGGTTCCTTCTGATTGCTGGTATTGGGATGTACAACCTCGTCG
TCCATGATATTGGTGTTCTACGGGCCTTCAATCCGATATATATAGTACAGTACTTCCAAAGGAATGGTAA
GGAGGCATGGGTTTCACTTGGTGGAGTGATCTTGTGTGTCACAGGCACAGAAGGTATGTTTGCTGACCTA
GGACATTTCAACATCAGGGCTGTTCAGATCAGCTTCAACTTTATCTTGTTCCCGGGGGTGGGACTGTGTT
ACATCGGGCAGGCC
>TCONS_00054002 gene_id=XLOC_035042 ref_gene=MLOC_17990 ref_transcript=MLOC_17990.1
CTGGCGCCGGAAGCCCGCCGCCGGCCCGCTGTTCGTGTACACCGGCAACGAGGGCGACATCGAGTGGTTC
GCCACCAACACCGGCTTCATGTTCGACATCGCGCCCGACTTCGGCGCCCTCCTCGTCTTCATCGAGCACC
GGTTCTACGGGGAGTCGAAGCCGTTCGGGAACGACTCGTACAAGTCGGCCGACACGCTGGGGTACCTGAC
GTCCACGCAGGCGCTCGCCGACTTCGCCGTCCTCATCACCAGCCTCAAGCAAAACCTCTCCGCCGTCGAC
GCCCCCGTCGTCGTCTTCGGCGGCTCCTACGGCGGCATGCTGGCTTCGTGGTTCAGGCTCAAGTACCCGC
ATGTCGCCATTGGAGCCCTGGCGTCCTCCGCGCCGATCCTGCAGTTCGAAGACATCACGCCGTGGTCTAG
CTTCTACGAGGCAGTCTCGGAGGACTTCAAGTCTGAGAGCCTGAATTGCTTCAGTGTCATCAAGGCGGTC
TGGGATGTGCTCACTGTCAGGGGATCCAACGACACAGGACTCTTGGAGCTCAGCAAAACCTTCAGGGCCT
GCAAGACCGTGCTCCTCCCTAATTCGCTGCTCGACTGGCTATCGACGGCATTCACCTACACAGCCATGGT
GGACTATCCAACTCCAGCCAATTTCATGCAAAATCTGCCTGCTTACCCTGTCAAAGAGATGTGCAAAATC
ATTGATTCTTTTCCCGCCGGAGCAGACGTCGTGGAAAAAGCTTTTGCAGCAGCGAGCCTCTACTACAATT
ACACAGGCGACCAGAAGTGCTTCGAGGTGGAAGGTGGGGATGACCCCCATGGCCTCAGCGGCTGGGGCTG
GCAGGCCTGCACAGAGATGGTCATGCCAATGACGGTGTCGAACGAGAGCATGTTTCCGCCATCCGGCTTC
AGTTACGAGGAGAAGTCCGAGGGCTGCATCGCCGCCTATGATGTTCGTCCGAGGATGCACTGGATCACTA
CTGAATATGGTGGCCATAAAATTGACAAAGTTCTCAAGAGGTTTGGGAGCAACATCATCTTCTCCAACGG
GATGCGAGACCCATGGAGTCGAGGCGGGGTGCTCAAGAACATATCATCCAGCATCATCGCTCTAGTCACA
GAGAAAGGGGCCCATCATTTGGACTTCAGATCTGCAACCAAGGATGATCCAGACTGGGTTGTTGAACAAA
GGAGACAGGAAGTTGAGATCATACATGGATGGATAGATCAGTATAACAAGGACATTGCACAGATGTAGCA
GTAAGAAGGCGCCATTGATTTTCACAGTTGAGGGAAATAAATATGTGGTTACATGCAAAAAATGAAAGGT
GTTGCCTTTCTTTTACAGGGCAATAGGTACAAAAATTAAAATAACATATTAGTGCAACTGCAAATTCAAT
AACTCGTCACTCGACTCCAGAAATTCTAAAACTTAAGCAGTCATATGTGAATCATGAATGCAAGGGCTTA
AGTTCGTTAAAGCCGGGCAAACGCCTC
>TCONS_00054158 gene_id=XLOC_035131 ref_gene=MLOC_18081 ref_transcript=MLOC_18081.1
GTCTTATTATATCCGAAGATATTTTCTTCTCCACTACCAAACTCAACCACACAAGTAGCTTTCCCTCTTG
TCGCCGATCCCATCCACACCTTCCTCCACCTATAAAATCGAACCCCTACCATCTATCCTCTTCACTCCCT
CTGCTACTAGCCTCACCACTCTTAAGCGACAAAAGATTGTTGCTACCAGCACCTAAGCTTGAATGGAGGG
TGAGAAGAACTCGTCCGGGGACCTGATGTCCAGCAGCAAGCTGGTCGCGGAGGCCGCCAGGACAGCCTAC
GAGAAGAAGAGCGTCGAGGGCATCGACAAGGAAAAGGTAGCCGCCGCCTCCGCCGATATCCTGGACTCCG
CCGCCAAGTACGGCAAGCTAGAGGACAAGCCGGTGGGCCAGTACCTCGAGAAGGCCGAGGAGTACCTGAA
ACAGTACAGCTCCGGCGGTGCAGAGAAGACTGATGCACCTGCTGCCGCTGACGCACCGAAGCCGGATGCA
CCCAAGGAGCCAGCGCCTGCGCCTGCACCTGCACCCGCCGTGGAGGAAGAGAAATCGTCCGACGGGTTCG
GTCTCGACGACGTCATGAAGGGGGCTGCATCGCTATCAGGGAAGAAGGGTGACGGGGAGGAGAAGGAGAG
CGGCGGCGGCGGCTTCATGAAGATGGCTCAGGGGTTCATGAAGTAGAAGTCGGGTTTCTGCTTCTACTAC
ATGCATGTAGCTCTTGCTAAGTTCGTGCGCTGCGTTCCTTTTTTGTATTTTATTACTGTATAAAATAATA
ACGTCGTGGTTGCGCTTAATTATATTATTAGCTGCTGATATTTGGTTCTGTAAAGTTTCTTAAGTTATGG
ATGTCTGTATGATGATCAATAATCCGGTTGTGCTAGCTAGAGGCATCCTGCTTGCAGGATCTCGGTTGTA
ATCTACTCCCTCCCTTTTTAAATATA
>TCONS_00054294 gene_id=XLOC_035193 ref_gene=MLOC_18145 ref_transcript=MLOC_18145.1
GCCGGCGATCTGACCACTGACATGACGCATGCCTGCTCACAACGCTCTGGTCGGTTCGTCCCTTCCGACC
GACAGCCTCCTGCGCCGGGACCCACCAGCTGCGCCGCATGCGTCGCGTACGACGAGCTCCCGCGTTCTCG
CCATCGCCAGTTCCCGCCATCCCCGATCACCGTCGACCACTGTGCTCTGCATCGACCGCAACCAAAATCC
CATTTCGATACCTCACCTCCTCACCTACCTCGATCGATCGCCCGTATATATGTCGAGAGAGAGGCCTGGG
CAATGGCGGCCACACCGATCGATCTCCTACTACGCCTCGACCCGACAAGTAGCTGAGCTGAGGTGACGGC
CGGTGAGCTAGCTAGCAGCTCACGCTCACGGCTCATCTCAGTTCAGTCGTCGTCGTCGGAGTCGGAGTCG
AGCGGAGCAGAATCGGTCGGTCGGCCATGGTCCTCATGGAGGCGCCGCTGCTGGTGAAGAGGCCGGAGGA
GGACGCGGCAGCGCCGAGGAGCTACGCGGAGGCGCGGGAGGCGTTGGTGCGGGAGGCGGAGCGGCTGTGG
GCCATCGCGGCGCCCATCACCTTCAACATCCTCTGCCTCTACGGCGTCAACTCCGCCACGCAGCTCTTCG
CCGGCCGCCTCGGCAACCTGCAGCTCTCCGCCGCCGCCGTCGGCCTCTCCGTCGTCTCCAACTTCTCCTT
CGGCTTCCTCCTCGGCATGGGCAGCGCGCTCGAGACGCTCTGCGGGCAGGCGTACGGGGCCGGCCAGCTC
GGCGCGCTCGGCGTGTACATGCAGCGGTCCTGGATCATCCTCGCCGTCTCGGCCGCCCTGCTCTCCCCGC
TCTACGTCTTCGCCACGCCCATCCTGCGCGCGCTCGGCCAGGACGACGCCATCGCCGGCGCCGCGGGGGA
CTTCACGCTCCGCATCCTCCCGCAGATGTTCTCGCTCGCGCTCACCTTCCCCACGCAGAAGTTCCTGCAG
GCGCAGAGCAAGGTCATGGTGCTGGCCTGGATCAGCCTCGCCGCGCTCGCCGCGCACGTCGCCATGCTGT
ACCTCTTCGTGTCGCGACTCGGGTGGGGGCTCGCCGGAGCCGCCGCGGCCTACGACGTCACCTCGTGGGG
CATCGCCGTGGCGCAGGTGGTGTACGTGGTGCGGTGGTGCGGGGACGGCGGCGGGTGGGACGGCCTGTCG
TGGAAGGCGTTCGAGGGGCTGTGGGCCTTCGCCAAGCTCTCGCTGGCCTCCGCCGTGATGCTCTGCCTGG
AGGTGTGGTACATGATGGTGCTCGTCGTCCTCACGGGCCACCTCGACGACGCGGAGATCGCCGTCGGCTC
CGTGTCCATCTGCATGAACCTCAACGGGTGGGAGGCGATGCTCTTCATCGGGCTGAACGCGGCCATCAGC
GTGCGCGTGTCCAACGAGCTGGGCTCCGGCCGGCCGCGCGCGGCGAAGCACGCCGTGGCGTCGGTCATCG
TCCAGTCCCTCCTCATCGGCCTGGTCGCCATGGCGCTCATCCTGGCATACCGCAACAGCTTCGCGGCGCT
CTTCACGGGCGACCGGGGCATGCAGGCCGCCGTGGGGAAGGTGGCCTACCTGCTGGCGGTCACCATGGTG
CTCAACAGCGTGCAGCCGGTGATCTCCGGCGTGGCCATCGGCGGAGGGTGGCAGGCGCTGGTGGCGTACA
TCAACCTGGGCTGCTACTACGCGTTCGGGCTCCCTCTAGGGTTCTGCCTCGGCTACCTCCTCCGGCTCGG
CCCCCAGGGCATCTGGGCGGGGATGCTGTGCGGGACGGCGCTGCAGACGGCGGTCCTGCTCGCCGTCATC
TGGAACACGGACTGGGAGGACGAGGCGGCGCAGGCCAGCGAACGGATCAGCGCCTGGGCCGGCGAGGGCA
AGCAGGTTCATGGGGACGCCGGCGTTGGCGACGACGGCGACCTTAAGGAAGCCTTCCGAGTGTGATCCGA
CGGTGTGCGCATGCAGATCGTCCAAGGAATGGCAGCCATTGATTGATTGCACGACGCGGAATTCATCAGA
CGCGCACGACGAACTCTGTTGATCCCCTGATGGAATAGAGTGTGGCGCTATGAACAAAACTACATGGATT
TTGTGTTTAATTCAACCCCTCTGAGTGTAGAATTGTTACAGAAAAGGATTAACAGAGGAAATAAGGTGAC
TCATGGCTCTGTTTAAATAAGGGTCCCATCATTCATCATATGTGTGGACATCTATGTGGTGTATATGCAG
AAGGCAGTCCACACGGTCCGGTGTGATGAACATTAGAACTTACACACGTATGGATGCAGCTACTTTATGT
CACACGTTCAACAAATACTATTCATACATATCCCGTGTGTGGCACGAAGCAAATTTGTATACACATGACG
CAACTACGTTAATTACTCGCGGTATGACACTTTAGTTACCGG
>TCONS_00054529 gene_id=XLOC_035333 ref_gene=MLOC_18291 ref_transcript=MLOC_18291.1
TTGAGCTAAAACACTGCAACATACAGATAATCCTTATAGTTAATTTCCATTCAACATTTGATTATTTTTG
CATACTTGCTCATGTGGAATGCTTCTATCAATTCCTCAATCACGTATCTTGTGATTTACCATGTTCTATG
ACTACTGTTTTAGAGATTTCACACCAAAGCTGCGCATTCAACTATCGTCTTTATTTACACCCTTCCATAG
GGGAATCCATGTTTTAGTCTTCTTGGTTTTACTGATTGTTGCCTTATGTCTGCATGACTAATTTACCTGC
TTGCACTTTGAACTATTCACAGCTGGAAGTTCCTGCATCTGAAACCACAATTGATGCCACTGCACAAGGC
ATTGCTTCCTTGCTGTGTGCTCATGGTCCTGATGTTGAGTGGAGAATATGTACCATCTGGGAAGCTGCCT
ATGGTTTGTTACCTCTGAATTCATCAGCAGTTGATTTGCCCGAAATCGTTGTAGCTGCTCCGCTTCAGCC
ACCTACTTTGTCATGGAGCCTATACTTGCCACTGTTGAAAGTATTCGAGTATCTACCTCGTGGAAGTCCA
TCTGAAGCATGCCTTATGAGAATATTTGTGGCAACAGTTGAAGCTATACTCAGAAGAACTTTCCCTTCGG
AAACCTCTGAATCATCTAAAAGACCAAGAAGTCAATCCAAGAACCTTGCTGTTGCTGAACTCCGTACAAT
GATACATTCACTCTTTGTTGAATCATGTGCTTCAATGAACCTTGCTTCCCGGTTGTTGTTTGTTGTATTA
ACTGTTTGCGTCAGTCATCAAGCTTTGCCAGGGGGCAGCAAAAGACCAACGGGTAGTGAAAACCATTCTT
CTGAGGAGGCCACTGAGGACCCAAGATTAACCAATGGAAGAAATAAGGTCAAGAAGAAACAAGGGCCTGT
TGGTACATTTGACTCGTATGTGCTGGCTGCTGTTTGTGCCTTATCTTGTGAGCTTCAGCTGTTCCCTATC
CTTTGCAAGAGTGCAACAAACTCAAAAGTAAAAGACTCTATAAAGATCCTGAAGCCTGGAAAAAACAATG
GGATCAGTAATGAGCTACAGAATAGCATTAGCTCAGCAATTCTCCATACTCGTAGAATTCTTGGCATCCT
GGAAGCTCTTTTCTCCTTGAAGCCATCATCAGTTGGTACCTCCTGGAACTATAGTTCAAATGAGATAGTT
GCAGCGGCTATGGTTGCCGCTCATGTTTCTGAGTTATTTCGCCGGTCGAGGCCATGCCTAAATGCACTAT
CTTCACTGAAGCGATGTAAGTGGGATGCTGAGATTTCTACCAGGGCATCATCCCTTTACCATTTGATCGA
TTTGCATGGTAAAACTGTGTCCTCCATCGTGAACAAAGCTGAGCCTCTAGAAGCTCACCTGACTTTTACA
TCAGTAAAGAGAGATGGTCAACAACACATTGAGGAAAACAGCACCAGCTCATCGGGTAATGGCAACTTGG
AAAAGAAGAATGCTTCAGCCTCACACATGAAAAATGGTTTTTCAAGACCACTCTTGAAATGCTCAGAAGA
GGCTAGGCGAAATGGTAATGTTGCAAGTACATCCGGGAAAGTTCCTGCAACTTTACAGGCTGAAGCATCT
GATTTGGCTAACTTCCTTACCATGGATAGAAATGGGGGTTATCGAGGCTCTCAGACTCTCCTAAGTTCTG
TTATCTCAGAAAAACAGGAATTATGCTTCTCTGTTGTCTCATTGCTCTGGCATAAGCTTATTGCATCTCC
TGAAACGCAGATGTCTGCAGAAAGTACATCAGCTCATCAAGGTTGGAGAAAGGTTGTAGATGCCCTTTGT
GATGTTGTTTCAGCCTCACCAGCCAAGGCTTCAACTGCTATTGTTCTGCAGGCTGAGAAGGACCTACAGC
CCTGGATTGCTCGAGATGACGAGGAAGGTCAAAAGATGTGGAGAGTCAACCAGCGAATAGTTAAACTGAT
AGCTGAGCTTATGAGGAACCATGATAGCCCAGAAGCATTGATAATTCTTGCTAGTGCTTCAGACCTTCTG
CTTCGTGCTACAGATGGGATGCTTGTTGATGGTGAAGCTTGTACCTTGCCTCAGTTAGAGCTCCTGGAAG
TAACTGCTAGAGCTATTCATCTCATCGTTGAATGGGGAGACCCAGGTGTAGCAGTTGCTGATGGCCTCTC
AAATCTGTTAAAGTGCCGTCTATCGCCTACCATCCGCTGCCTCTCCCACGCTAGCGCACACGTACGAGCG
CTCAGCATGTCCGTCCTCCGTGACATCTTGAACAGTGGACCACTAGGTTCCAGTAAGACCATTCAAGGCG
AGCAACGGAACGGCATCCAAAGCCCAAACTACCAATGCGCGGCAGCAAACACGGTGAACTGGCAAGCGGA
TGTCGAGAGATGTATAGACTGGGAAGCCCGCAGCCGCCGTGCCACCGGGATGACCCTCGCCTTCCTCACC
GCTGCTGCTAACGAGCTGGGCTGCCCCCTTCCTTGCTGACAAGGCCATATTTGAAGCTGACAATCAGCAA
CACTTGACAGTTGGTGCGAGCAGTTGCTGCATGGTCAGCGAGCAGGATGGCTAATTAATCCCTTGCTCAA
GGATGGCTTTCCATTCCCAGTCTGCCCCCCATGATGTGATGTATATTAGCTGATGTTCCCAATCATACGG
AGCTTTGCTCCCGCGGTGTGATTTTAACTTGCAATCTGACGTTAGATGTTCAAGCATATTGAACTGCTTG
TGCTGTAACTTGTATTCATGATGTAACAGTAAGATGTCCGC
>TCONS_00054647 gene_id=XLOC_035401 ref_gene=MLOC_18361 ref_transcript=MLOC_18361.1
TAGATTATAAGGCAATGCGCAAAGGAAGAAGCTGCCTATACTTCATCAATAACAAGAGCAAGGCTGTCTG
TTCTTGTAGGAGAAACCATTCCAAGGACTTCCACTATCTGATGGGATGCAGCAAAGATAACAAAGACGGA
TCGATATAAGTTGAAGAGTCTCAGTTCACCATCATTCAAACCCTTGCGCCTACCTTCCGTTGGTATTCAT
CACCATGAAACTATTAAGCACCATCACACATTGCAAATAATCAAACATCCCAAAGGTGATTTCGATGCTT
GCACTTGATGGAGCAAGGGAACCACTTGTTCAAGCACATATGTGTCATCGTGTTAAAATGCCGCTCAAGT
CTCTAGGCAGGCCAAGCCTTTCTCCAGTTACCATGACCGTAAAAGAAACTAATACACACGATAGTCTGTT
AATACCCGGTTTGCCAGAAGACATGGCGAAGATATGCCTCGCTCTCGTCCCTCGGAGGCACTTCCCTGCC
ATGGGTGCAGTGTCGAGGAGGTGGATGTCATTCATCGGCAGCAGAGAGTTCAGTGCTGTCAGGAAGGAGG
TTATGAAGATTGAAGAGTTGGTTTATGTCCTTGCTGCTGAAGCTGGAGAAAAGGGATGTCGCTGGGAGAT
CTTGGGGGAGCGCAAAAACAGTGCAATTCCCCCTATGCCTGGACTGACCAAAGTTGGGTTCGGTGTGGTG
GTTCTCTATGGGAAGTTGTATGTCATTGCTGGCTATGCTGCTATCCATGGGATGGACTACGTTTCTGACG
ATGTTTATGAGTACGATGCTCGGCTCAACAGGTGGGGCGCCCTTGCCAAGATGAATGTTGCGCGTCGCGA
CTTCGCCTGCGCTGAGGTCGACGGCACGATATACGCTGCCGGTGGATTCGGCTCCAGTGGCAACAGTCTG
TCCAGCGTCGAAGCATACGATCCCCAGCAAAACAGATGGACACTGATCGACGGCCTTCGCCGGCCAAGGT
GGGGCTGCTTCGCCAGCGGGTTAAGCAGCAAACTGTACATAATGGGCGGCCGCTCGAGCTTCACGATCGG
CAACTCACGCTTCGTTGACGTCTACGATCCCGGCCGCAGCCGATGGGAGGAGATCAAGAGAGGCTGCGTC
ATGGTCACATCGCACGCGATTGTCGGCGAGGCCCTGTTCTGTGTGGAATGGAAGAACCAGCGCTGCCTCT
CGGTGTTCGACCCTTGGTATAGTTCGTGGAAGAAGATTTCGGTGCCGCTCACAGGTAGTTCAAGCACCAG
ATTCTGCCTTGGGGCGCGTGGCGGGAAGCTGCTGCTGCTGTCGCAGGAGGAAGATGATGGGTATCGGACG
ATGACGTACGATCCGGCTGCGGCGCCAGGCTCAGAGTGGGGAACGTCAGAGCTCAAGCCGTCCGGGTTGT
GCATGTGCAGTGTGACCGTTCAAGTTTGATGGTTCAGCGAGGCCTATACAACACAAGAACTCTTTAATGC
ACTGGAGCAAACTAATTTGTACAGTTTTGAAACATTAATCTATGATCTTGTTTTACCAACCGTAGAGTAG
ATACACTTTGTTATCTCATGACACAAGTCGATTAATATTTGTACCACAAGAATTCCCACGTTAGAGAGTA
ACAGGCAACATTTGATTTTCAGTAAAAAAAAAG
>TCONS_00055300 gene_id=XLOC_035766 ref_gene=MLOC_18725 ref_transcript=MLOC_18725.3
TTCTGCAAGCACTACATGTGGCCGCTCCTCCACTACCTGCTCCCGCTCACGCCCTCCACGCTCGGGGGCC
TGCCCTTCGACCGCGCGCTCTACCACTCCTTCCTCTCCGCCAACCGCGCCTTCGCCGACCGCCTCACCGA
GGTGCTCGCCCCCGACGACGACTTCGTCTGGATCCAGGACTACCACCTCCTCGCCCTCCCCACCTTCCTC
CGCAAGCGCTTCCCGCGCGCCAGGGTCGGATTCTTCCTCCACTCCCCCTTCCCCTCCTCGGAGATCTTCC
GCACGATTCCAGTCCGCGACGACCTGCTCCGCGCGCTCCTCAACGCCGACCTCGTCGGCTTCCACACCTT
CGACTACGCGCGCCACTTCCTCTCGGCGTGCTCGCGCCTGCTCGGCCTCGACTACCAGTCCAAGCGCGGA
TACATCGGCATCGAGTACTACGGCCGCACCGTCACCGTCAAGATACTGCCCGTCGGCATCGACATGGGCC
AGCTCCGGTCGGTCGTGTCGGCGCCGGAGACGGCGGACGTCGTGCGCCAGGTCGCCGACGCGTACAAGGG
GCGGCGCCTCATGCTGGGCGTGGACGACGTCGATCTCTTCAAGGGGATCGGGCTCAAGTTCCTGGGGATG
GAGCAGCTGCTGGTGGAGCATCCCGAGCTCCGCGATAAGGCCGTGCTCGTGCAGATCACCAACCCGGCGC
GCAGCGAGGGCCGGGACGTGCAGGAGGTGCAGGACGAGGCGAGGGCCATCAGCGCCCGGGTCAATGAGCG
GTTCGGCACCCCCGGGTACACCCCAATCGTCATGATCAGCCGCCCGGTGTCGGAGCACGAGAAGGCGGCC
TACTACGCGGCCGCAGAGTGCTGCGTGGTGAGCGCCGTCCGCGACGGGCTCAACCGGATTCCCTACATCT
ACACGGTGTGCCGGCAGGAGAGCACCGCCCTGGGCGACGCCCCGAAGCGGAGCGTCATCGTCCTCTCCGA
GTTCGTGGGATGCTCCCCGTCGCTCAGCGGGGCGATCCGTGTCAACCCGTGGAGCGTGGAGTCCGTCGCG
GAGGCCATGAGCTCGGCATTGAGGATGTCCGACGCGGAGCAGCGGCTGCGCCACGAGAAGCATTACAAGT
ATGTGAGCACCCATGATGTGGCCTACTGGGCGCGGTCCTTCGACCAGGACCTGCAGCGAGCCTGCAAGGA
CCATTTCTCACGGCGACATTGGGGGATTGGTTTCGGGATGAGCTTCAAGGTGGTGGCGCTTGGCCCAAAT
TTCAGGCGGCTCTCCGTCGAGCACATTGTGCCGTCCTTCAGGAAGACGGAAAACCGGCTGATTCTCTTGG
ACTACGACGGGACCGTGATGCCGGAGAGCTCAATTGACAAGGCGCCGAGCAGTGAGGTCATCTCCGTCTT
GAATCGTCTGTGTGAAGATCCGAAGAACAGGGTGTTCATCGTGAGCGGTCGGGGGAAGGATGAGCTGAGC
ACGTGGTTCGCGCCATGTGAGAAGCTGGGGATTGCTGCAGAGCATGGCTACTTCACTAGGTGGAGCAAGG
AATCGCCATGGGAGACCTGCGGGCTGGTAGCAGACTTCGATTGGAAGAAGACCGCCGAGCCGGTGATGAG
ACTGTACACAGAGGCGACAGATGGATCATACATCGAGCACAAGGAGAGCGCGCTGGTGTGGCATCACGAC
GAGGCGGATCCAGACTTCGGTTCATGCCAGGCCAAGGAGCTGCTCGACCATCTGGAGAGCGTGCTCGCCA
ACGAGCCGGTCGTCGTGAAGAGGGGCCAGCACATCGTGGAGGTTAATCCTCAGGGCATCAGCAAGGGAGT
GGTGGTGGAGAGCCTGTTGTCGTCCATGGTGCGCGGCGGTAAGGCGCCAGACTTCGTGCTCTGCATCGGG
GACGACCGGTCCGACGAGGACATGTTCGAGAGCATCGTGTGCCCGGCCAACGGCAGCGTGAAGCTCCCGG
CGACGAGCGAGGTGTTCGCGTGCACCGTGGGGAAGAAGCCGAGCATGGCCAAGTACTACCTGGACGACAC
GGTGGACGTGATCAAGATGCTGCAGGGCCTCGCCAACGCGCCGTCGCAGCAGCGGCCGTGGCCCGTGCAG
CTCCGGGTCACCTTCGAGGGCACGCTCTGACGAAGGAAGGAAGTGTAGCATGAACAAAACCGACGAGATG
ATGTCAATAACCAATGAAAAATGACGACGACGACGATGATGATGATTCAGCAAGTCAGTTGGTGTGGTTT
TAGGATTAGCTGCAGTTACAGGATAAAGAGGTTTCTTTCTTCTTTTGGGTTTACGTTTCCAACCTCGTCT
CTCACGCACGCATATACATATGCCCGCCCCAT
>TCONS_00055427 gene_id=XLOC_035827 ref_gene=MLOC_18785 ref_transcript=MLOC_18785.1
CGCGAAACTGTAAATCGCGTGATTGAAATAGCACAAGATCATTCGTGAAATTCCTGCTCGTTTGAAGCGC
GCCGGCCGGGACAGTAATTTCGGCATTCCGGTGACATTCCACCTGTTTTCGCGGCTGCAAAGGTGGAATT
CAAGTGTACCGGATGTGAATTGTACGAGTATCATTCATGACGCCACAAACATAGAGCACACCGAACACGT
CGATGTGTGTTTCTTCTTCGGTAACGTTACAAAAACTAGCGCACGTCAGCTCCAAGGTCACGGCCAAACT
GCACCTGAAAGGCTGAAACCCGTCCAGATTCGTTGAATCAAACCTGCATAAAGACTCTTTTTAAGCCCCT
CGTCACCCACCACACTCAAGGCCACAATGCACGCGCCAGTCGCCACCGTATACGTACGTGAGAGCTTGAG
TTACTTGATCTGCTGATCGCCGATCTCGACATCGCCATGGGCGGCCTCTCCATGGGCCAGGCCTTCGTGC
AGGCCCCCGAGCATCGCACCAAGCCGACCCTCGCCGACGCGGACGGCATCCCGGTCATCGACCTCTCCCC
TCTCGCCGCCGGCGACGAGGCCGGCGTGGACGCGCTCGCGGCCGAGGTGGGCAGGGCGAGCCGGGACTGG
GGGTTCTTCGTGGTGGTGCGCCACGGCGTGCCGGCGGAGACGGTGGCGCGCGCGCTGGAGGCGCAGAGGG
CCTTCTTCGCGCTGCCGGCGGAGAGGAAGGCGGCCGTGCGGAGGGACGAGGCGGCGCCGCTGGGGTACTA
CGAGTCGGAGCACACCAAGAACGTCAGGGACTGGAAGGAGGTGTTCGACTTCGTGCCCCGCGAGCCCCCG
CCGCCTGCCGCGGTTGCCGACGGCGAGCTCGTGTTCGAGAACAAGTGGCCGGAGGACCTGCCGGGGTTCA
GGGTGGCTTTCGAGGAGTACGCGAAAGCCATGGAGGAGCTGGCGTTCAAGCTGCTGGAGCTGATCGCCCG
GAGCCTGGGCCTAACACCGGACCGGTTAAACGGCTTCTTCAAGGACCACCAGACCACCTTCATCCGGCTC
AACCACTACCCGCCCTGCCCCAGCCCCGACCTCGCCCTCGGCGTCGGCCGCCACAAGGACGCCGGCGCGC
TCACTGTCCTCTACCAGGACGACGTTGGCGGGCTCGACGTCCGCCACCGCTCCGACGGCGAGTGGGTGCG
CGTTAGGCCCGTCCCGGACTCCTACGTCATTAACGTCGGCGACATCATCCAGGTGTGGAGCAACGACAGG
TACGAGAGCGCCGAGCACAGGGTGTCCGTCAACTCGGACAAGGAGAGGTTCTCCATGCCCTACTTCTTCA
ACCCCGGCAGCGACGCCATGGTCGAGCCGTTGGAGGAGATGGTGAGCGACGAGAGGCCCGCCAGGTACGA
CGCCTACAACTGGGGCCACTTCTTCAGCACCAGGAAGAACAGCAACTTCAAAAAGCTCGACGTCGAAAAC
GTACAGATCGCACACTTCAGAAAGCTCCACCTTTGAATGAATCTTAGCGCTCTCCTCTCTTCGGTGATCG
AGCTACAAGCATGCCACCATTTGTAATAGTACTACAAGTAACTATTGTGCGTATTAATTCCAACCTTATG
TGTGTTTATTCCAATATGAACTCGT
>TCONS_00055568 gene_id=XLOC_035915 ref_gene=MLOC_18869 ref_transcript=MLOC_18869.1
CGCCGACGACGGCCGGAGGCAGGCCGCCGCCGACGAGTCGCTCCGCAAGGCCATGTACCTCAGCTGCTGG
GGCCCCAGCTGATCACGGCGCCACACCGGCCCTCGCGGGGACGGATGGAGCGCTGTGGGTTAGTGGGGCC
TCGATGGGCTTGAGCTTGGGCCGGGCGCACTTGGGTAGCAGCAATCATACAGTCTCGTCACAAGAAGATG
GTTGGTTGGAGAGGGTGAACAAACATGTGCAAACCTTTGGAAATAGAGGATGGTGGATGTACTCCTGTAC
ATACAGATGCTAGTGTTTCATGTACATATTTCATGCAATTAATTTGAAGAAGGGAATATTTCAGCTAGAA
TTAGTGACAACTGGCAAGCAGACTTAACCATGCCAGGTGTTCCTTAGCATTGGGATCGTAGCATATTTGG
ATAAACTTGATACAACGTCCTGCGCCCTGCCATGGTCTATTTCAGTTTCTACTTGAAAATCTGTAGCGCG
ACTGCTACCGCAGGTTATTTTGTGCCCCACATAACTGAAGCAAGCAAGCAACACCGCCCAGGCGGCCTGG
GGTGGCTCCCCGTTTTGTCTGTTCAGCACTACAGTATGAACCAAACCCAACAGGGCCACCAATAATTGTT
GCCCAAACCAAAAGGTACAGTTAAATCTTGTGATTTGGACGTTTAATATTTTAATTATGACTACTACCAC
CGCTCCCCCCTCCCGTTATTTTTTGATGACATGAATTAATATTTTGTTAATTAAATAAATTCACCTTTAA
AGGGAATTTATAGTTAAAGATAAATCAACAATTGAATTTGAAAATAATAATTAACCTATTATCAATTTTT
AACACAAATACAAACTGGACCAATAAATCATAACAGAGATAGTAGATAGCTTTCAGACATAGCTCACGTA
AAAACCTCCGGTAAAAACGTCTCACAACTCTCTATTCACCTACATAGTCGTCGTCGTCTTCTCTTCAAAA
AAAAAAAAGTTA
>TCONS_00055810 gene_id=XLOC_036047 ref_gene=MLOC_19008 ref_transcript=MLOC_19008.1
CCGGCACGGCATCTCCCCTAATCCCTCCGCACCGATCCCAAGCATCTTCCGCCGATCCGCACCTTAGCGT
CGCCATCCAGCGGTCCAGATTCAATCGCCCACCCTCCGTCTCCCCAACCCCCATTAAATACCTCCCCTCC
GCTCTCCACCCTCCTGCCCACCCCCGCTCGGCTCAGTCGCTCCTCCCCCAGACGCAGACAGAGAGCAGCC
GCCAAGTGACGAAACCAAGAAAGAAACGCCGGCGACCGGCGATCGATCGAGATGGACATCCTGGAGCAGC
CCCTGGAGGCCGTCGCCTTCCGCGTCCACTCCCTCCCCGAGGCCGCCGCGGCGTGGACCTGGCTCGCCGC
CGTCCTCGCCGCGGC
>TCONS_00055954 gene_id=XLOC_036115 ref_gene=MLOC_19074 ref_transcript=MLOC_19074.1
AGACACAAGGCTAACAAGAAGCTATAGTTTGACAATGATAATGAAGCAATCTTCCTATTCATCCGCGATG
ATAGGCGCCGTGGTCCTCCCGGCTATTATCGTATGCTGCTTCCTGCTTCCATGCTCTGCTGCCAGGGAAA
AAGGTGCAACCTCTAATTCACCGAGCGGGATTCGTAGAGAAAGAATATGGCCGTATTCACCGATACCCGG
CTCGCCGAGGACAAAGAGCCACCAGGGTTCTGGCCATGACTATGCTGTGCCACCGCCGGCTGGTACAGCA
ATTGTGGCGCCAGCGCCGCCGAAGCAACAGAACTGCCCGGGGTGTGGCAATGCCTACGCTCCGCCGCCGC
CCCCTTCCACTACAACACTTTCAGCGCTCGGGCCGCCAAACCAACCGAACTGCCCAGGGTGTGGCTATGC
AGATGCTGTGGCGCCATACGCAGCTACGACACTAGATGCCTATGCTGCCGCACATGCAGAGCCACAACGT
GAGAACCTTCCTGGCACGAGGTACTGAACAACGGCTAGGAGAGGAGAGATTGAGCCGATCCAGCCAACTT
TGTGCTATTATGATGAGTGGCCTTGTATCTTTGGAATCATCACGAACTAGGTTTTTTTTTTAAATTTCAT
TTTTCCTCCTAGGCATTGCCATATTTCGCCAAAGCAATAGTTTCGTGATCTTTTGTTTGTATTTTTACAA
TTATTTTACATCGGACAATCAAGAAAGAGAAATAGCAACA
>TCONS_00056265 gene_id=XLOC_036267
CATGGCCCCCTGGTTCGTTTCTTCCTCCTAGGAAGACCAACAAGACCGCCTCGATGGGCACCTCCTCCTG
CATTCCCATTTTCATCCTCCTACTCTTTAGTCCACTCTGCAAATCCGATGACCGGCTCACACAAGCAAAG
CCGCTCTTTCTCGACGACACGCTCATCTCCAAAGGCGGGGCTTTCGCCCTCGGCTTCTACTCCCCGACAA
GCTCCAACGCAAGCTGGTACCTTTGCATATGGTCACATTCATTGGGCGGTGAACAACGACATTACGGGCA
TGGGAGTTGTCGCGGAGCTGCTCAACAAGGGAAACTTTGTCCTCCGCCGGTCTCCAAACAACACAACCAT
ATGGGAGAGCTTTGATCACCCAACAGACACCTTGCTCCCAACTGCGAAGATCTTGTTCAGCACGGGGCGA
CTCGTATCATGGAAGGAGCTAAATGATCCGTCCACGGGTAACTTTTCTTTGAGCTTTTACTCAAGCTCAA
CCCTTCAATTTATCATTTGGAATGGGACTCAACCCTACTCCCGCATCCTTATGCCCAATGATGGATCGGT
GTTTGGCGACACATACCCGAACATCGTCTTCTCTGAAGCCATTGGCGGCACGGGTGACGGGTTATATTAT
CAATACACAATCATTTCTGACAACTCACCTTATGTACGTGTTATGCTTGACTACATGGGCGTGTTGAGGA
CTCTCAGCTGGAACAACTTGTCATGGACAAACATTTCTGTACGTGCCACTAGCGACTGCGACCTCTACGC
CTCGTGTGGCCCGTTTGGCTATTGCGACTATGTCGGGCATGTCCCAACATGTCGTTGCCTCGACGGGTTT
GAGCCCGTTGGTCTTGGTCTGAACTTTTCAGGAGGTTGCAGGAGAACAATGGCCTTGACATGCGGCAAGC
AAAGTTATTACCTGAACTTAACTCAGATGAAGATTCCCGACAAGTTTTTACATGTCCCAAATAAAAGCAT
TGACGATTGTGCGGCCGAGTGCAGCAACAATTGTTTGTGCACAGCCTACACTATGACCAACCAGTCAAGG
TGTTTGATCTGGCTAGGGGAGCTTATCGACACGGGAAAGTATGATCAATACGGCGAAAACCTGCACCTTC
GACTTGCTGACTCTCCTGAGAATAACAAAATGGTAAAGATAGTACTCCCCATTATAGCATGCATGTTGAC
ACTCACATGCATAGCCCTTGTCTCGATATGCAAATACAGAGCAAGAAAACGACATAAAAAGGATACCCAT
AAGAGACAGATGATAGAATATCTTAACTCCTCAATCGAAATTGAAGACGAAGATGTGGATTTTCCGTTTG
TTAGCTTCGAAGATATTGCCGCCGCAACAGATAACTTCTCTGACTCGAACCAAATTGGAAGGGGTGGTTT
TGGAAAAGTTTACAAGGGAATACTGGAAGGTGTCAATGAAGTTGCTATCAAAAGGCTTAGTAAGGATTCT
GGGCAAGGGATAGAGGAGTTTAAAAATGAAGTAGTTCTAATTGCTAAATTGCAGCATAAAAACCTAGTTA
GACTTCTTGGTTGTTGCATTCACGGAGATGAAAGGTTACTTATCTATGAATACTTGCCCAATAAAAGCTT
GGACACCTTCCTTTTTGATGCTGCAAGACAGTTTGTACTTGATTGGCCCACACGTTTTAAAATAATTAAA
GGGGTAGCAAGAGGGCTTCTTTACCTCCACCAAGATTCAAGATTAACTATAATTCATAGAGATCTCAAAG
CAAGCAACATTTTGCTGGATTCAGAAATGGTTCCCAAGATTTCAGATTTTGGTATGGCAAGGATCTTTGG
TGGAAACCAACAACAAGCAAATACTACTCGAGTTGTTGGGACATAGTAAGTAACTCAATGCACTAAACAT
TGGTTAACTTTGTAGCTTCTATTGTCTAGTTTATCCAAAATTATGCATTTTTTTAAATGTCTAAACAGTG
GTTACATGTCACCTGAGTATGTTATGGGAGGTGCCTTTTCTGTAAAATCAGACACGTATAGCTTCGGTGT
TCTTCTTTTGGAGATTGTAAGTGGCTTAAAGATCAGCTCACCCCAACTCGTTATGAACTTTGTCGGCCTT
ACAGCTTATGCATGGAGACTATGGGAAGATGGAAAAGCAGCAGAATTAGTGCACTCTTCGGTTATTGAGA
CCTATCAACTTCATGAAGCTCTAAGATGCATTCATGTTGGACTGCTGTGTGTTCAGGACCGACCTGATGA
TAGGCCACTCATGTCATCGGTTATTTTTATGTTAGAGAATGAAAGTGCATTGCTCTCAGCACCAAAGAAG
CCTGCATATTTTGCACTGCGGAATTTTGAAACCACAGAACCAAGAGAGAACATAGAAATTTCTGTGGATG
GAGTGAGTAACACAACACTAGTGGGTCGTTAGATGTTTAAGCCCCCTTATATATTTTGAAGAATTTTAAG
GGTTCGCTTTTAGTGTATGCAAGTTTCAGTATATGTAGTTGTCTCTTGATTGGTGATTATATTGTACAGA
GAAAGACCATAAATTGAGATGTAAAT
>TCONS_00056311 gene_id=XLOC_036289 ref_gene=MLOC_19247 ref_transcript=MLOC_19247.1
TGACGACCTAGATACACGTGTCGGACTTATAAACTGAAACGGAGGGAGTATGTGTTTTATAGTGCATGCA
AAATAAATAGATACGTGTTTAAAAAATGAATATCGTGAATTTGTTTTAAAAGGCAAATGTTGTGGCTAGC
TTACGACTCATTGTTTTTTATATAGCTCATCATTATGCCAAATGGTTCCGTAAAACGATTCTCCTTCGTC
CAATAAAACCATGTCGACGGGCACTACCACCAGGTTGAGGCGACACTAAAACCAACATTCTAAATTAACA
GTAGCATTTCTGTCAGGTCACATTGTTTGCTTTGTATAGCAAGATTGTCGGCATCGATCTTTTCATTTGC
TTGACACCAGTTCAAAATCATGTGTTATACCGTAGACAGCAGACTTTACATAGGTCGGCCGGTATGGGAA
ATGATCAAGAGTCTAGATAGCGTCTAGGTTCATTCTACACTTCAACTAGCCATTTGTAACCCACACTATT
TTTAAAGCCAACTAGCTAGCTAGCCCATGGCATCAAAATAAAGCTAGCATGAATATACCCGTCAAACTTT
GTCCAAGGCAGGGATCAGCTGTTAAACTAAAGTAATACAGCAAATGGACAGCACCAAGCATTAGTTTAAG
GCAGATAACCCATTGCTAGTTACAGGTCACGTCGACGGGTCGGAAGCCGTCTTTTGTGCTTGGAACCTGG
CCTGTGTGCCTGTCCACATTCATCGTGCATGAATTCACTCAGCACAGATCGAAAGCGTCAGCGGAAGCTC
GCACCTCTGACGGTGGACGTTTACCAATCATATGAAATGCATAAATGACTTCATCAGTGTGTAATGCTGT
CCTGTCTGTGCAGGGAGTGATCAGGATAAAGCCCTGCGGAATAGCGTACTGGCTCGCCACCGTGTCCCAG
GTGCCTTTCGCTGTGGCTTTCACAGCCTATATCATATACGCAAAGAGGAAGAAGCAGGCTACGCATCACC
ACGAAGATGGCAAGGCACATTCTTCTGTGCACACGAAGTCGGAGACCTTGCCGGCGCTCGCGCTCCCGCT
GGCCGCTTTCGTGACCGGATCTCTGAGCGGCCTCTTCGGCATCGGCGGAGGGCTGCTTCTCAACCCCGTC
CTCCTTCAGATCGGGATACCCCCGCAGACGGCGGCGGCGACGTCTTCGTTCATGGTGCTGTTCTGCGCAT
CGATGTCCATGGTCCAGTTCATCCTGCTGGGCATGGACGGGGTCGGGGAGGCGTCGGTCTACGCGGGGAT
ATGCTTCGTCGCCTCGATCGCCGGGGTGGTCTTGATCGAGCGGGTCGTCAGGAAGTCCGGCCGGGTGTCG
ATGATCGTGTTCTTGGTCACCGCCATCATGGCGCTCAGCACCGTGATCGTCACCTGCTTCGGAGCCCTAG
ATGTCTGGACGCAGTACACCGGCGGAGCGTACATGGGGTTCAAGCTGCCTTGCTGACCGACATTCGTCAG
TACGTAGTTTTATACATGCATATATGAGAGCATGGGTGAGAGGTGCCTAGTTGCTAATTGCTTCTTCTGG
CTTGGCGTCTATGTCTTTTGTGAAGGAAGGTTTTGTTCGTGGTGTTGCTATGGCTTGTTTATGGGCTATA
CATAGAGTTGTGTGAATAAATATCTGCTTCTGGAATGAAGCTTA
>TCONS_00056486 gene_id=XLOC_036398 ref_gene=MLOC_19356 ref_transcript=MLOC_19356.1
CAATGCACTGGATGCAGCTGGCTGGTTGTTAGCTCGCTCGCTCGCTCACTCATCACTCGATTGCCATCCC
TCGATCGATCATGTTCATCTAGTGCCACGTCAAAACAGGTTAATATTATTTCGCCAAGCAAACCAATAAT
ATATAGCGCTGGTACTCCGGGAACCTAGTGAGCTCAAACTAGCTATAAATACCCACAGACTTCTCCATCT
TAGCATCCACCACAAGCAGTCCACCACTCGGCCATTGTTTCTAGTAGTACTAGCCAAGCCATTGTTTCTA
GAAGTAACAGAGGAGGAGGAAGAGAGGCCGGCGAAATGAAGGCTACCGCGGGGGCCCTCCTCGCCGTGGT
GGCCACGGTGCTACTGCGAGGCATCGCGGCAGCGCCGCCCCGGAAGCCGGTGGACGTGCCATTCGAGAAG
AACTACGTCCCGACATGGGCGGAGGACCACATCCACTACGTGAACGGCGGACGGGAGGTGCAGCTGTCCC
TCGACAAGACCACCGGCACTGGCTTCCAGACCCGGGGCTCCTACCTCTTCGGCCACTTCAGCATGCACAT
CAAGCTCGTCGGCGGCGACTCCGCCGGCACAGTCACCGCCTTCTACCTGTCGTCGCAGAACTCGGAGCAC
GACGAGATCGACTTCGAGTTCTTGGGGAACAGGACGGGGCAGCCGTACATCCTGCAGACGAACGTGTTCT
CCGGCGGGAAGGGCGACCGGGAACAGAGGATCTACCTCTGGTTCGACCCAACCAAGGACTACCACTCCTA
CTCCGTCCTCTGGAACCTCTACATGATCGCGCTCTGTTATTCCAACCATCCAACATCGACCCAGACCCAC
ACGTTGGTTTGCTCTCACAGGTAAACTTTAATGTGCCGTACATGCTTGGAACATGATGTTTTAAAATCTG
TACTGCCCAAACAAAGCGTAATATCCGTAACTAGAACAGCAGCTAAGATCGGTGCGCATGTGCAATCGAT
GCGAATACCAAGGGTGGAGGTCGGTCTGCCCCTGGGCCGCTGCTCCAGGCAAGGCAATTATGCCTCAGCG
TCTCATTGGCGCGTGCAATACAGTTCACTTCACCGCGGAATTAGGGCATCTTCAATGGTTG
>TCONS_00056894 gene_id=XLOC_036597 ref_gene=MLOC_19559 ref_transcript=MLOC_19559.1
CACAACCTAATCGACCAACCCGCAGCTGCAGGCCGGACGGCAGGACCATGACAACAAACCCATTTGAACC
ATCTTCTTCCGAACGCTATATATACCGCCCCCTCGACGCTGCAAGTCCCATCCCCAACTCAACTCCAGCC
TTCACACACAACAAGACCTTCTCTAGCTAGGTAGCTTGCACCCCATCCCATCCCAGAGCGCCCTGACTTA
GACGAGGAGATTGGCGACCGGCGATCGGTGGACCGGCAATGGCGTCCTCTGGGCTGCTCCTTCTCCTCGG
CTGCCTCGCGTCGGCCCTGCTCGCCGGCGCCACCAAAGTGCACCACCACGAGTTCATCGTCCAGGAGACG
CCGGTGAAGCGGCTGTGCGAGGAGCACAACATCATCACGGTGAACGGGCAGTTCCCGGGGCCGACGCTGG
AGGTCCGGGAGGGGGACACCCTGGTGGTCAACGTGGTGAACCGCGCGCAGTACAACGTCACCATCCATTG
GCACGGCATCCGGCAGTTCAGGACGGGGTGGGCGGACGGGCCCGAGTTCGTGACGCAGTGTCCGATCAAG
CCCGGCGGCAGCTACAAGTACCGGTTCACCATCGAGGGCCAGGAGGGCACCCTGTGGTGGCACGCCCACA
GCTCCTGGCTCCGGGCCACCGTCTACGGCGCCCTCATCATCCGGCCCCGGGAGGACAAGCCCTACCCCTT
CGAGAAGCCATCGCGTGAGGTGCCCATCCTCCTCGGCGAATGGTGGAACGCCAACCCCGTCGAGGTCATC
CGGGAGGCGCAGAGGACCGGCGGCGGGCCCAACGTCTCTGACGCCTTCACCGTCAACGGCCAGCCCGGCG
ACCTCTACAACTGCTCCCGCGAAGACACCACCGCCATCTCGGTGAAGCCCGGGGAGACGGCGCTGCTGCG
GTTCATCAACTCTGCGCTCAACCACGAGCTCTTCGTCTCCATCGCCAGCCACAAGATGACGGTCGTCGGC
GTCGACGCGTCCTACACCAAGCCGTTCGTCACCTCCGTGCTCATGATCGCGCCGGGCCAGACCACCGATG
TGCTCGTCACCATGGACCAGGCGCCCACGCGCTACTACATCGCCGCGCGGGGCTACGTCACCGCGCAGGG
CGTGGCGTTCGACAACACCACCACCACCGCTATCCTCGAGTACGACTGCGGCTGTACCACAGAGTTGGGC
CCCACCATCCCGCCGGCCTTCCCGACCCTCCCGGCATTCAACGACACCGGCGCCGCCACGGCCTTCTCCG
CGGGCATCAAGAGCCCACGGAAGGTCGAGATCCCCAGCCCCGTCGACGAGAACCTCTTCTTCACCGTCGG
CCTCGGGCTGTTCAACTGCGAGCCGGGGCAGCTATGCGGCGGGCCGAACAACAACACCCGCTTCACGGCC
AGCATGAACAACGTCTCCTTCGTCTTCCCCAAGGCCACCTCCCTCCTCCACGCGCACTACTACGACATGC
CGGGCGTGTTCACCACTGACTTCCCGGCCTACCCGCCGGTGCAGTTCGACTACACGGCGCAGAACGTCAG
CCAAAGCCTGTGGCAGCCGATTCCGGCGACCAAGCTATACAAGCTCAGGTTCGGCTCCGTGGTGCAGGTC
GTCCTGCAGGACACCAGCATCGTCACGCCGGAGAACCATCCCATCCACCTCCACGGATACGACTTCTACA
TCCTCGCCGAGGGCTTCGGCAACTACGACGCCGAGAAGGACGCCGACAAGTTCAACCTCGAGAACCCACC
TCAGAGGAATACCGTGGCGGTGCCGGTGAACGGCTGGGCGGTCATCCGGTTCCGCGCCGACAACCCGGGG
GTGTGGCTCATGCACTGCCATCTCGATGTGCACATCACCTGGGGCCTGGCAATGGCGTTTCTGGTGGAGG
ACGGATATGGCGAGCTTCAGTCCCTGGAGGCGCCTCCAGTTGATCTTCCAATGTGCTAATCACCAGCAAA
AAGATACGATCGATATTCAAGGCTGCCCACGTTCTATTATCGGTTCCTGCCATTTAGGGGGGGTATTTGT
GATCTTTATTTTATACTTCTAGGGGGGTTGATTTTCCATCATGCTTTGTAACTTTCCCCTGTAAATTTGC
GTATTTTCAGTAATTCATCAGCTTATTA
>TCONS_00056916 gene_id=XLOC_036609 ref_gene=MLOC_19571 ref_transcript=MLOC_19571.2
CACGCTACTCCAAAATCCTGCAACTGCTTTGGAAAACTGGTGGCCAACGCACGAGCGGCGGCGAGCCCAA
TCTCCATCCTTATTCCGACTTCACAGCAACCACCGGAGCCGCCGATCATGGAGTCCTCGCCGACGTCGTA
CAAGAAGGCCACGGCGGCGCTGGACGAGGCGGCGAGGGCGCGGCTGCGCGGCCCGTTCTTCGGCGGCACC
ACGCCGTCCGCCGCCGGACACGAGGACGCCCACGACGACGACGGCCTGGTGGAGCTGGTGGACGAGTTCT
ACAACGGATACGGCGAGGACGCCGTCACCAAGGAAGCTGTGGCGCCGCGGCCCGCTACCACGTGGGCTGA
CGCGCTGCGAGCGGCGCGGATCCGCGCCGCCGTGGGTGCGGGGCCGAACGTCGCTGGCGGTGAAGGGGTC
AGGAAGCACGTCGCCGACAGGCTCCGTGCGAGAGGGTTCGATGCCGGCGTCTGCAGATCGTCGTGGGAAA
GAAGCAGCAGCGTGCCGGCGGCGGGCAGCCACGAGTACGTGGACGTGGTGATCGCAGCGGGCACGTTGAC
GTCGCGGTACATCGTCGAGGTCAACATCGCCGCCGAGTTCGAGACTGCGAGGCCCAGCGCAGAGTACCAG
CAGCTCCTCCTCGCCCTCCCCGCGGTTCTCGTGGCGACGCCGGAGACGTTCAAGGAGGTCGCCGCGGCAA
TGTGCGCGGCGGCGGCGGAGTCCATCCGAGGCGCGGGCATGCACGTGCCGCCATGGAGGCGCGCGCGGTA
CGTGCAGGCCAAGTGGTCCGGCAAGTACAAGCGAGCGGCGCCCGTGGCCTTGGCCGTGGCCGCGCCGTCG
GAGACGCCGTGGGAGGGAGGGGCGAGCAGCACTGCAGCGGCCGAAGCTCGCCTGCGCCGCAGCGTGCCGG
CGTCCGGCGGCCGGAAGCATTGCGGGATGGAGATGGGCCGCAGGGAGATGGCGTTCGGGAGCACGAGGCC
GCTCATGTTCAGAGGATTGTGACACGCCGCTGGTGCACGCACTGACGACGCGTCCGATGATACGATCGGA
TGAGACGACTGTTTGTTTTTTATTTTTTGGCCTCTTGGGCTTGCCAACTATGGCAATTCCTTTATTTTTG
TATACGTATCTTCTTCTCTTGTGGATGGCCTGTAGGCTGTAGGGTTCTTGCTGGTCAGGGGTTGCGTGGA
AGTGTATGTTTTGGGAGGTTTATCTGACCAGTGAAAAATAATCAATTGTAAGGCACATATCCGATCGAAT
TTATCTGAATAAAATGCAAG
>TCONS_00056948 gene_id=XLOC_036631 ref_gene=MLOC_19593 ref_transcript=MLOC_19593.3
GGCCATTCGTGGCCAAGGATCGCTCCCCACGCGCTGACTGGGGCCCGGACCGGCCGCGCTAGTCGCCGGC
CACCGGCCTCTCCCGGTGAGGCAAGCCACCCGTGCCCCTTTGCTAAACAAACCCCCTAACTATCTCGTAA
CCACGAACAGGTTTACGCTGCGAAAACCGCATTGCTAAATGGGATCCGGCCCACTTAGCAGCAAGGACCA
CAACGCAATTCCCCAAAAGGTGCAGTGGCTTGGCCGCACGGACGGACGCGAGGCTAAAATGGGAGCAAAT
CTTTTCCCCCTCTGTAGCCGAGTCGCCAACTCCACTTGTCGGATCTTGCCCCCATATGGAGCTCGCCGGA
GCCGCGCGCCCTCAGCCGCCGGAGCCCGACGTGGCGCCGCCCCGTACGCCTCCGCAGGCGCCGGCAGAGG
AGAATTCATGCAAAGATACAGGAGACACAAGGATCACTGAGGAAAAGTCATGCACACCACATGACTTAAA
TCTTAGTCAACCAAATAATTCTGGCCTTAATAGTTTGAGTGCGTGTGAGAACCAGACATCCAACGGTGAT
GAGATGACTGAACCAGAATCCAGACTGGAAGCAGCTAAGACCGAGGGCGACGGATCAAGCAAAGAGAAGG
TCCTAAAGAAGCCAGATAAGATTCTGCCATGTCCTCGGTGTAACAGCATGGATACAAAGTTCTGTTACTA
CAACAATTACAACATCCACCAACCAAGGCATTTTTGTAGGGGTTGTCAAAGGTATTGGACGGCAGGTGGA
AGCATGAGAAACCTCCCTGTCGGTGCTGGTAGGCGCAAGAGTAAGAGCTCCAGTACAAACTGCCACGGTA
TATTTATTCCAGGAAGCAGTCTAGCACCTCCTGGAATTCCATTGCCTATAAAGGAAAATCAACCAGCAGT
TAAGTTTGGGTCTGATTCCACTCTATCTAACTCCATGGCTTCTTTGTTGAGAGTTGAAGAGCAGAATAAG
AACAGCAACCTTGCCTCAACAGCACATCCCAGAAATGGTGAGAACCAGACATGTCCACCTTCAGCAACAA
CTTCAGATAATCCACGGACCGAGTCAGTTAAAGTAACAGCTGGTGTACAACAAAATGGAATTGCTGGGGA
TTGCAATGGCGTCACTCCCATGCCTCCTATACCATGCTTTCCCGGCCCTCCTTTTGTGTACCCATGGAAT
CCAGCATGGAATGGTGTTCCTGCCATGGCAGCACAAGTATGCCCAGTCCCAGCTGAACCAGCAAATTGTT
CAGAAAATGGCAATGGAGGTACTATTCAATGGAACTTTCCACCAATGGTGCCGATGCCAGGTTTCTGTGG
CCCACCCATTCCTTTCCCACTAATGCCGCCTTCCGTTTGGCCATTGGTTTCTCCTTGGCCTAATGGTGCA
TGGAGCGCGCCATGGCTTGGACCTAGTTATAACATGTCAGCAGCACCTCCAACAAGCACTAGTACATGTT
CAGATAGTGGTTCTCCAGTCCTTGGCAAACACCCTAGGGATTCTGATCCACAAGGTGGTGAGAAGGCAGA
AAAATCCTTGTGGATTCCCAAGACACTCCGGATTGATGACCCCGACGAAGCTGCAAAGAGTTCGATCTGG
ACCACCCTGGGGATTGAACCCGGCGAGCGTGGCATGTTTAGACCGTTCCAGCAGAAATCTGGTGGCAGGG
AGCAGATGTCCAACGCAGCCCGAGTCATGCAAGCGAACCCTGCGGCTCAATCCCGCTTTGAGTCTTTCCA
GGAGACGACGTGATACGTAAAATTCCGCCGTTTCTTTTCCCCCTTCAAGCATGTTATATCAAGAAAATGA
TGTTGTCTGAGCACTGATCGGCGATGTAGATGTTGTGCAACTGTACTATCGGATAGCGGTGTTTTTCTTT
TCTTGTAATATCCTTGTAGAGCTTGTAACACTCCACCGGGCTCATGACCAGACCGCCAGCATGTGTTTGG
TTGTACAATGATAATAATTGTTAATAGCTTTGCTTAAT
>TCONS_00056957 gene_id=XLOC_036637 ref_gene=MLOC_19600 ref_transcript=MLOC_19600.1
CGGAGCTCTTGCCGTCCATGGCCGCTGCCGCTGCCGCTGCCTTCCTCGCCATGCCTCCTAACTTCTCGGG
GTGAGTGGAGGAGAGTATGTACTGTATATGTATATGCAACAGCACTATGCACAGACGTGTTTACGAGTTC
GTTGGATCTGGAGCTCTCTTCAGGTTGTGGCGCCTTTTATATAGGCCGGGCCGCTCGGGACGGCTGCAGC
TGCGGAGG
>TCONS_00057223 gene_id=XLOC_036788 ref_gene=MLOC_19754 ref_transcript=MLOC_19754.1
GATGTCTCCGTCCTCCTTGGCTCATCCATGGCCGGATTTCTTCTTCTTTTTGTTGGCGCATGCACATGAT
TCCACTTCCAGAGATCGATGTGGAAAAACTGTACACGGAAAAAGAAAAGTCCACCGTACGTGCCGCTGCT
TCATCGATCAACTCCCTCTATATAATGCTCCGGCCCGGCCGGAAGAGGCTACTCGCATCGCCCCCGGCCG
ACGTCCTCTCGATCGCCGCCAAGCTGCCACTGACCATTGCATACGTATACACATCCTGCCTGATCCCAAG
GAGAGTAGATCGACGATGGCCGGACGTGCGGTACTGGCGGCTGTCCTGCTGTGCGCGTTGGCCGCCATGG
CCGCGGCGCAGTCGGCGTCCAACGTGCGCGCCACCTACAACTTATACAGCCCGCAGAAGAACAACTGGGA
CCTCAACACCGCCGGCGTCTACTGCGCCACATGGGACGCCGGCATGTCCTTGGCCTGGCGCTCCAAGTAC
GGCTGGACCGCCTTCTGCGGGCCCGCCGGGCCCATCGGCCAGGCATCTTGCGGCAAGTGCATCCAGGTGA
CAAACACGGCGACGGGGGCACAGATTACGGCGAGGATCGTCGACAAGTGCAGCAACGGCGGTCTAGACCT
GGACTTAGACACGGTGTTCAGCAAGATCGACACCGACGGAGTGGGTATGCAGCAGGGCCACCTCACTGTC
AACTACCAGTTTGTCGACTGTGGCGACAACTAAGAAGAAAGAATTGGTGCTCCAGCCCTATGGAAAATAA
TATAAATTGGAGTACGAATAATGACACGCTTCCACGAATTGTAATCACAATCCTTTTGTATGGCTGGACT
AGGAAACAATTACA
>TCONS_00058235 gene_id=XLOC_037406 ref_gene=MLOC_20378 ref_transcript=MLOC_20378.1
GTTGCAAAGACCAATATTGGCTAGCATGCGATGTGGCAGATTTTTCCCAGCCAGCATTGGCCGGCTTGTA
AATTGTCGTCCCTACCAATCTTGAAATATATTCCTTCTAGCGATCCTTCACCCAAGCTACAAAGTACTAT
AAATGAGCACGTCCTAGCCAATCCCTTGAACCAACAATACCACAGCAATCAAGCAAGCCAAGAAACAACA
ATGGCCGCCTCCTCGTCGGCGCTCATCATTCTCCTTGCCGCAGCCCTGACCGCGGGGGCTAGCGCCAGGA
GCTTCTCCATCACGAACCGCTGCAGCTTCACTGTGTGGCCGGCGGCCACCCCGGTGGGCGGCGGGCGGCA
GCTCAACGGCGGCGAGACATGGAACCTCGACATCCCCGACGGCACCAGCTCCGCCAGGATCTGGGGCCGC
ACGGACTGCAGCTTCAACGGAAACAGCGGGAGATGCGGCACCGGCGACTGCGGTGGCGCTCTGTCCTGCA
CGCTGTCCGGCCAGCCCCCGCTGACGCTGGCGGAGTTCACCCTCGGTGGCGGCACAGACTTCTACGACAT
CTCCGTCATCGACGGGTACAACCTCCCCATGGACTTCTCCTGCAGCACCGGCGTCAACATTCAGTGCCGC
GACCGTAACTGCCCCGACGCGTATCACACGCCACCGGAGCCCAAGACCAAAGCTTGCAGCGGCAACAGGA
GGTTCAATATCGTCTTCTGCCCATGATGGCCTAGCTCTACCATACGCATGCATGCTTGTCATGCGCCATG
GCATGCCACAATGATATTTGTTGTACCGCTTCCAT
>TCONS_00058377 gene_id=XLOC_037460 ref_gene=MLOC_20434 ref_transcript=MLOC_20434.1
GCACCGTCAGCCATGGCTTTGAAGCCCAGTCATGCACGGACCGCCGGCGGCGAAAGGAATGCCAAGAAGG
GTAAGCACAGCAGCTACACGACCTCGCTAACGAGCTTCAACCGGCCAACGAGCCGCCGCGTGCAGGCCCC
CGCGCCCGTCGTCGACCGGCGAGAGGACGCCACGATCGCGTTCATCAAGGCGCACGCGGACCGCAAGGAT
AAGCTGCTGGTTTCCTCGGAGCGGCCGCACCTCCGCGTCCGCGCCGACGCCATGCGCTCCCTGACCGTGC
CCATGTCCCAGGACGGGCCGGAGCGGAAGATTTCCGGCGTTGTCCTGGACGCGTACCTCGAACTGCTCCG
CCGCCGCCAGGGCGCCGAGCGCGGCAACAACGCACGCCACGTCCTCCTGCTGGGAGTCGAGGAGCAGGAC
TGGCTCCAGTACCTGGGCTCCCTGCCAAAAACGGACGAACGCCTCACGGACCAGGACGCCGCCGACGTGG
CGGCGACAGCCGCTAGGTACCTCCAGAACGACATGGTGTTCTTCCTGGTGAACCACAGGGAGCACTTCTT
CGTGGCGGTGCTCAACTTCGCCAGGGCCGAGTACCAGGTGCTGGACTCCGGGAACTACGCGCGGCACAAC
GGCGCGCGGTTCTACGAGGAGGCGATGTCCAAGATACGGGACGGCGTGCGGCGGTGCATGGAGGTGGCCG
GCCGGGCACACGTCGCCGGGTGGAGGCTGCGTCTGGAGCCTGGCCTCCCGGAGCAGGCCGACGAGTCGTC
GTGCGGCTTGTTCGCGCTCAAGTGGATGGAGCTGTGGGACGGGGAGGAGCTGGCGCGGAGTTTCTCCATG
GACGACGTGCACGCGTTCCGGACGAAGCTGGCCGAGGAGCTCGTCTTCTCCGAGCTGAATGAGATGCAGG
GCCTGAAAGAGGAGATCGAATCGAAGATGACGACTTAGCTGCGTTTCAAGAAGAGAAACATTCTGGGTCG
TGACGCACTTAAGCATGCAGATAGATGTTGCAAGCAACACGCCCGGCTAGGACTCCATGGCGAACAGAGC
TCAAAATGTTGTAAGTTCTCGTATATATGTACACACGGTAATTGTATTATTAATCAAGAAAATATATAAT
GTGAACGCTCGGTATTCCTAAACGGCGCCCGTTTGTTCGATTCCTGCAAACGGGCGCGCACTATGGATCC
GCGCTCGGCCGGCCTGGTTACGTATTTTC
>TCONS_00058389 gene_id=XLOC_037468 ref_gene=MLOC_20442 ref_transcript=MLOC_20442.2
CGCATCGCTCCTCCCCGCCGCCGCCGCCAAGCGCCCCTTCGCCACCGACTCTGCCTTCGACCCTTCTGAA
GAAGGGCAACAACTCGCGCAGGAGAGCGCGGTGACCAAGAAGAACGGCGAGAGCCAGCAGCAGAAGCTGG
AGTGCCCGCGGTGCAGCTCCAGCGACACCAAGTTCTGCTACTACAACAACTACAGCATGGCACAGCCGCG
CCACTACTGCCGCACATGCCGCCGCTACTGGACGCACGGTGGCACGCTGCGCAAGGTCCCCGTCGGTGGC
GCGTGCCGCCGCAGCTCCGGCAACAGCAACAAGCGCCGCAGGCCCTCCGCCGAGCCCCACACGCCCTCCT
CCGACTCGCCGCAGCCGGACCAGCTGGATACGCTCCCACCGTTCCCGGTCTTCCCGTTCCTCACCGACGG
CGGCCCCGTCTTTCTTCCGCAGTTCGACCTCGGGCTCGGCGGATTCCCGTGGACGGCACCGCCGGCCACG
GACCACCTCTACGACGGGCTCGCGGCGCCGTCGGGTGGCTGTGATGGGGCGCTCACCCCCGCCGGCGCGT
GGGACGACTTGGGCGGCCTCGACTTCACCTGGCCACCGCCTGCCGGCAACTGACCAGCGTCATCATGTCA
GTCAGCATGTCGCCGGCGCGTTCGAGGCTCCTGTTTTATCATCGCAGCCTCATGTGATGTGACCAACTAG
ACATCTTTCTCCACACTTGATGTCTGATAACATAGCTCGATCCATTTGAAGTTAAATTTTTCATGTAATT
TGGATGTGGCTAGCAAGCGCATGTTGTTAAGTACTTTGTTGTGCTAGATAAACCTCATGGGAATAGGAAC
TCATGCAACTTGAGTAGAGCAATGTTGTAATAAATGGCCATTTCTTTTGAAAGCATTGCTCCAA
>TCONS_00058448 gene_id=XLOC_037510 ref_gene=MLOC_20481 ref_transcript=MLOC_20481.1
CTATTGTCTTGGCCAGATTTCTTTCAGAGAGGAGCATGATGTCGTCAACCCCAGAACCTAGGAGTCAAGG
ATACAACCTTGTGAGATGGGAATTTATCCAAGTCATCTGTTCCTCTGGGAATGGAGTCCCATGGGCACTG
GAGATTCCTCGAGTTGCTTCCGTCGTCAGCCTTAGACTTTAGTCCAAACGAGTGGATCTTCATGGTCTTA
TAACCCAGATTTTGTGTTTTTCTTGGGATTTCTTGTAGTCCTGGGGCTGGTGAACACAAAGGCCTGTTTT
CTGGAACTTATTTTCCAAAAAACCGGTCATCACAAGTGTCTCACACTGAAATAAAGATAAATGAAAATTT
GGTAGAGATGTACCACATGGAGGAATTGATGTGGCGACAGAGGTCTCGGATCGAATGGATATCTACAGGG
GATAAAAACACAAAGTTCTTCCATCTCAGAGCGAGCATTAGGAGGAAGAAAAATATGGTGAAGGCTCTGG
CGAACTCCCTTGGCACTATTACCGATGATCCACGTGATATAAAAGAGATGGTTAATGATTTCTACCAGAA
TCTATACACTTTCGAAGGAGTCAGCGGAGTCGATGATGTTTTGGTGCATGTACCTGAGACTGAGAAGGTC
ACAACGACCATGAATGACATTCTTTGCACACCTTACACCAGCAAGGAGGTTAAAACTGCTCTCTTCCAAA
TGTTCCCAACTAAGGCCCCAGTTCGGATGGTTTTCCTGCACACTTCTATTAGAGACACTGGTCTTTATGC
GGGGAGGAGATCACTAGAGTGGTCCTCAGAACTGTGAGGGGAGAGCAGAGTGCAAAAATTATCAATGACA
CAGTTTTGGTTTTAATACCAAAGGTAATGAATCCAACTCTTATTTCACAATTTAGACCCGTTAGTTTACG
CAATGTTCTATACAAGATAGCCTCCAAGGTGGTTGGAAACAGGCTCAAGCACGTCATACCTGATATTATT
TCTGAGTAACAATCTGCCTTTGTCCCGAGAAGGCTTATCACCGACAACATCATATGTGGAGAGTGTTTGC
ATTTTACGAAGCGGTCCAAAGCAAAGACAAAAGGCTTGTGTGCTCTCAAGCTTGATATGATCAAGGTGTA
GTGCCCCAAGTGTAAGACTTTCCCTTTTTGTAACCTTCC
>TCONS_00058474 gene_id=XLOC_037531 ref_gene=MLOC_20502 ref_transcript=MLOC_20502.1
TTCCAAGCTAAGTTAACCACACATGACCAGATAGACACAAAACAGAAGTAAGTAAACAACCACCGAAATG
CAGGTGATCTACCACCAGGCCACCAAAGTTTCAGTCAGGCTACTATAGTGTCTACTGAACGTTACACGCA
TGCATGCAGCAAGCAGTCACCATTTGGATTTTGGAGTGCTACAAATACGGGCCTTCTCCTATCTCCCAGA
CATCACAGCAAGAAGTTGCCTCTCGCTGATCGGTACACATAGACAAGAACACCATGCTGCGCAAGAACAC
CATGTCCTCCCTTGTCTTCCTCGTGGCGGTGCTACTCTTGTGCAGCTCCATCTCCATGAGCAGCGCAGCA
CGACACCTAGAGGAGGCTGTTCCCAAGAAGGAGTATCCACCACATCCGATCGTCCCGGAGCTGCCAAAGC
CCGAACTCCCGCCGCACCCCGTCATGCCCGAGCTGCCGAAGCCTGAGCTGCCACACCCTCTCGTCCCCGA
AGTGCCACACCCCGTGGTGCCCGAGGTGCCAAAGCACGAACTGCCGCCACACCCTGCTATGCCCGAGCTC
CCGAAGCCTGAACTCCCGCATCCGGTTGTGCCTGAGGTGGCAAAGGAGCCTGAAGTGCCAGTGCCACACC
CCGTGGTGCCGGAGATGCCAAAGCACGAGCTGCCACC
>TCONS_00058615 gene_id=XLOC_037627
CCGGGTTTTCCCAGACCCTCAGAGGAACCTCTCCGGCCCCTCTCAAGCTCCCATTGCAACCAATCGACCG
GGGGAGGTCGTCTTCCTCACCTCCGGCCGAGGTTCGGCCGCCGCCCCTGTAGTTAAATTCGAGGCCAATG
AAGTTTATCCTGCATCGCTCTCCCCCTTGGTGGAATAACACTGGCACCGCGAGCCCATCCCCCCTCTCGA
TTTCACTCAAGATGAGCCGTGGGCAAAGTTCCCTTGCGGACCCGCGCCGCCGTCCGCACGCCTCGAAGCC
GCTGGAGCTCCCAGGCTCTCCGCCGACCAAATCCCGCACCTTTGGGATTGCCTTGGGACCCCGAGCATGT
TGATACTCTCGGATTTTGGTGTAGTGCCCCCAATCACCGTCAAGAGCCACCGGAGGCCTCTCCTCCCCTT
GTTTGGAGGAGGTAGATGACCGGTTTGACCAAAGTCAAACCTGTATGAAGGGCCCCACTCGTCAGCGACA
GAGCCGAGCTTGAGCCACGTTAAGTGAAGGTGTATTTGTGCAAAGTATGTATTCCCTTCTGTAAAAGCAT
AATGTGAGCCGAATCGCTTTCTTTTCTGATTTATTTTAAAAACAGAAGTTTGACCAATCTTTTACTGGTC
ATATCTTTTAAAATAAAACTCCAAATGAGTTGATTCTTTTACTCACCTCTTTCAATTTTTCTCTAGTTTA
TTTTAGTATTTAATTGAAAAATTTCCGAATAACTTTTTACTTTTGTTTGAATGGTATGTTGATTTGAGTA
TTTTCAAAATAGGAATTTGAAGAGGAAGATTGAAAACTTTCAAAAGTTTTGAAGTGCACCCTACCTTTCT
ACACAAACAAGGCAAGCATTCTGAACATGGAATATTACCTTTGTGTATGGTTTGTTGTGATGAAGGAAAC
GTTATTGTTATGTTAAAATAATTGAGGATATTTCATGCGGTGATATGTGTGACATCCCGAGACCGACGCT
CCAGAAGTTCCCCTTTTATTTCGTTCCCGTCG
>TCONS_00058638 gene_id=XLOC_037639 ref_gene=MLOC_20608 ref_transcript=MLOC_20608.1
TTTCCGTCCGGCCAATGATATTGAGACGGCACAGACTTGATAATCAAATGGCGGGGATGCCTCGTGTCTG
CACACCTCACCTCAGAGCCACCACACCGCTCTCTACGCGTCTCCCACGTACACTCTCACACGCGTCAGGG
CCCGAGGCAACAAATCCTCCTTCCGCGGATTCATGGCGCCGCGCTATAAGTCTCGTCACGACCCTGCTTG
CCAAAGCACGGCAGCCTGTCTAGAGATTCCAGCAGCATCGTCGGCTAGTCCAAACTGAAGCAAGGGAGGT
CGAGCGGCATGGAGTCGGGCAAGGAGGCCGCGGCGAACGCCGGCGCGTCGGCGCGCGCCGGCATGGAGAA
GACGAGGGCCGCCTTCCAGGGGCAGGTGGACAAGGCGGCGGCGTACACGACAGGGCACAGGGAGGCGGCG
GTGGTGAATAAGGAGGCAGCCGAGGTGAAGAAGCAGCAGCGGATGCGCGCCGCCGAGGAGGAGAAGCAGC
GCGCCGTGCGAGACAACGCCGCAGCCAAGGAGCGCGCTGAGACGGAGGACCGCCACGGCGGCCACAGCCC
TGCGAGCGGCCAGAGCAAGGAATGAGGCGCCCGCGCGTCGCCGGGGCACGGCGGCGCATGACCCGAGCGA
CCGGCCCGGTGTGATCCAGCTGTTATACGTATCCATTCATGTGGTGTTACGTGTTAACCGTGTCGTGTGT
GTTTTCCGTAGCTCGCGTATTGGTGGTGTTTTCCGCTGCTGCTTGTGATGTGTAATCGGACGAGATTTGT
GTGTAAAATTGTTAGTACGGATGGTACTCCCTAGTCCTTCTAAAGGTTTCATTTTTCAGCAGAAGGAATA
ATGTTTTTGTGTTAAAATTTGTATTGTTAGACGTAGAACCTCTTTGGAACCATAATAGATTATGATAATC
TGGATTATGAAGATAGATTATANNNNNTGGTTTATAAAAATAATCTAGATGGACATGTTTGGAGACCAGA
TAATATAAACTGTAATTCAGATTTTATATTGCATAATGACTTGTCTGTTCTTTGTTTTTTTTAAAAGAAG
GGTGCGATGGTAGGAATGTAATTATCTCCAACTTT
>TCONS_00059150 gene_id=XLOC_037929 ref_gene=MLOC_20901 ref_transcript=MLOC_20901.1
GTCGTGGGGGGCCATGAGCGCCGCGGGGTCCCGGGTCGACGCGGCGCCGCGGCTCGCGCAATGGCGCGTC
GACGCGCTCCCCTGCTACACCTACCGCAAGTCCGACTCCTTCCGCGTCGGCCTCTGGAACTGGTACCTGT
CTGTGGAGAGAAACAACAAGCAAACCTGCGTTAAGCTCTTTGCAGAGTTGTCAAATTCTGCCAAGAACAC
AGCCCCCGCACCGATAGCCTCCTTTGTCACGAAACTTCTGATATCCTTTCCTCCAAACCAAAAGATCATA
GAGCATCCAGGAATCTTGGACAAGCCTCTGAAACACGAAGGATTTGTGTGGACGGTTGATAGTAGTTTTA
CAGGAAGATTTGTGATTGAGATAGAGTTTCTGGACCTCAAAGTTGCAGATTCATCTGGCGGTGAACCTGC
CTCGATCTGGGCCTCGCGCCAAATCAAGCAGTCCTCAGACAACACCGCGCTGTCATCCCTCGCAAGGATG
CTGCACGAGGGCATCCTCACCGACATCACCATCAACGCCGACGACGGCAGCATCAGGGCGCACCGCGCGA
TCCTGGCGGCCCGCTCGCCCGTCTTCCGGAGCATGTTCTCGCACGACCTCAGGGAGAAGGAGCTCTCCAC
GGTGGACATCTCCGACATGTCCCTCGACGCGTGCCGGGGCTTCCTCAACTACATCTACGGCGACCTGCGA
AGCGAGGAGTTCGTCGCGCACCGGCTGGCCCTCCTCGGCGCCGCGGACAAGTACGACATCGCCGACCTCA
AGGAGGCGTGCCTCGAGAGCCTGCTGGAGGACATCGACACCCGGAACGTGATCGAGCGGCTCCAGACGGC
GCACCTGTACCGGCTGCAGAGGCTCAAGGATGGCTGCCTCAGGTTCCTCGTGGAGTTCAGGAAGGTGTAC
GAGGTGCAGGACGAGTTCAGCGCGTTCCTTCAGACGGCGGACAGGGACCTGGTGGCTGAGGTGTTTCAGG
GCGTTCTTGCGGCGTGGAGTGGCCGGTGAGCTCTGCGTCTGGGTCTGGGGTGGCCGTGGTGGTGTTCCAT
TGGTGGCGCATTGTTTGATGGATTCTTGCTCGTGCAGCTTGTAAATAGCGCGTGCAAGCCATTGTTTGTT
GGCCGTAAAGTTTAACGTGTATATCTCGATTGGATTTTGTTCATATCATATAGTAGGACTGCGTTAACGT
CCAAACGTTTTACGTTTTACTTTTAAAGATAGATCCGAATGATCCTTCCGCGATCGTTAAGTCCATCAAT
CCCGTTTTATTCTCTTTTAAACGCTCG
>TCONS_00059548 gene_id=XLOC_038141
CCCCGCCACACCCGAGAAGCCGCCGCAGCCCGCACGACGCCCCGGCGGGCGGCGGCTGCGCTTGCGGTTG
AGAGGGAGCAGGCGCTGGTTGAGGTGTGGTTGCGGCGGGGGTCTGCGGTTGCGCGCGGCCGGTGCTGACG
TCGTCCTGGGAGCCGAAGAAGAGGACGTTGGTGGGGAAGTTGGGCGACTCCTGGTCGGCCTCGGGCGCCT
GGACGGGCGCGGGCGGCAGGGGCGGCGCGTCGACGGCGGGGCAGCGGCAGAGCGGGCAGGTGGAGTGCGA
CCTGAGCCACATGTCGACGCAGTCGACGTGGAAGCCGTGGCCGCAGCGGGGCAGCACGCGCGCCGTGTCC
CCGGTGGCGAGCTCCGTGATGCAGACCGCGCAGTCCATGGCCTCCCCCTTGGCCACCTCCCGGCGGGGCA
GCGACGCCATCGACGCGTCGTCCAGGCCCCCGTCGTAGAACCACGGTGCGACGCCGTCCCCGGCGCCGGC
CCGCCCGTCCCCGCCGCAGAACAGGTAGCGCAGGTGCGCCATCACGCCGCTCCCCGGCGGCGGCGGCGCG
CCGCCCC
>TCONS_00059811 gene_id=XLOC_038284 ref_gene=MLOC_21258 ref_transcript=MLOC_21258.1
ATCAACTAATCGACCAATATAGCTCCATTGCCATGTTACGCAGTACTACTTGTCACTCCAGCTAGCTAGC
TGCAATGTTAATTAATGCAGCATCTAGATCTGCTTTGTTTCACCCTGCCTATAAAACCACACCATATGTA
TCTCCATTCTCCACACAACATACACAAACACACACAAACCACAACAGGTGCAACACAACTTGCAAGCACA
AGAAGTAGGCAGCAATGGCGAGGCATCGCCTCCTCGCCGTGCTCCTCATCGGGGTAGTTGCAGCCTCCAC
TCTCAACCAAGTTGTTGCGGCTGGCCGAGGCCTTGCTGCTGTCGAGAATTTTGCAGAGCTAGAGCCAAAG
CCAGAACCCAAAGCAGAGCCAATGTCCAAACCTGCGCCACAACCAGAGCCAATGTCCAAACCTGCGCCAC
AACCAGAGCCAGAGCCCTGCAAACCTGAACCGATGCCAAAACCCAAACCAAAGCCTAAACAAAAGCCCGG
AGAGAAGCCCGAACCAGAACCCAAGCCCAAGCCAATGCCAAAACCAAAGCCCGAGCCCTGCTCCAAACCA
AAGCCAGGTCCTAAGCCCGAGCCGATGCCGAAACCCGAACCAAAGCCGGAGCCCAAGCCTAAACCTGAAC
CGAAACCGAAGCCGCCTCCGAAGTGCAAACCACCGGCAACACATAATTGATGGGATACTTATATACGACA
CTTGACGGAGGAGACCCAATACGGAGCCACAGTGTGCTATTATTAGAATAAGTGGTGTAGTATTCCCTGT
ATTCAATTTCTTTCTATTGTTCCATACACGTGTGATGAGAATTAGTACTCTGTGATTACTATTTTCTTGT
TGCTATATGTTCATCTACTTTGTATGTGGCCCGTTGTTCTTTTGAGTATTAATGCATGATTGTATTCATT
TGCATGAATGAGCGATTTTGTCCAGTCGGCTGCAGTCTATGTTGTTTTTTTCTATGTGATGC
>TCONS_00060534 gene_id=XLOC_038744 ref_gene=MLOC_21718 ref_transcript=MLOC_21718.1
TGATATTGCCATTGTTGTGAAATGGTAAAGGACAATACTAATACAGTACATATACACAGACAACTTCTCG
TTAGACGATACTAGTACAGTACATATCAAGGATGTTGCATCACGACGAGTTGATCCGCCGCATGGAGGAT
GGAGTGAGAAATCAGGTTCCGGCGGGCGGTGGCGACGACAAGGACGCCTTCACCATCGTCCGCCTGCCGC
GCCACGTTCGGGAGATGAACAGGAGCTTGTACGAGCCGGTCATGGTCTCAGTCGGGCCGCACCATTTGTC
CAGCGCCAGCACCTGCGGCATGCAGCCTCAGAAGTGGCGCATGCTCTGCGATTTCCTCCGCCGAGATGGC
CGGGACGACGCAGCTGGTCTCCTCCTCCTCGCGGACTGCATCAAGGCTGTACGCAGGATGGAGCAGCGAG
CGCGGCGCTGCTACGGCGAGGTCCCAGGGCCCGGAAGTGACGACTTCGTCGGGATGCTGGTGCTCGACGG
CTGCTTTGTGCTCCAGTTCCTGCTCCGGTGGAGCGAGAGCGACGCCCGGTGTATGCAGGGCACGTCCACC
TACGTCTACTACGACCTGCTCCTCGCCGAAAACCAGATGCCGTACTTTGTCCTCGCCAAGCTCTTCAACC
TCGTGAAGGGGATTGAAGGCGACGCTGTGGATCCGGGGCTTCTTCATCTCATATTTAACCTTTTCAAGCT
GCGCGAACCTCTGGGCCAGGTCCGGCCGCCAGCGCTGGCACCGGAGGATCAGTTCACCGAAGTCCAACAC
CTGCTCCACCTCCAGTACCAGAGGATCGTCATGATCCCGGAGCGGCAGAGGCTTCGCCATATGACGGAGC
TGGGCATGAGCCTGCATCACATCCCCGCGGGTCACGCCTCGTTCAGTCGCACGCGGGCGGACCTGACCAC
GACACCGCTGGCCATGCCGTGCGTGACCGTGCTCCAGGAGTTCGGCGTCAGGTTCAAGGAGAGGCCCTCG
CCGGTGAGCCAGTTCGACGTGACCTTCCACGGCGGCACCATGGATATCCCACGCCTGGTCATGAACGGCG
GCACCAGAATCCTCCTGGCCAACCTGTTCGCGCTGGAGCAGACCAGGGACTGCTGGAACGAGGGGACCGT
GACGGGGTACCTCGTGCTGATGAACGCGCTGGTGAACACGGGCGCGGATGTCGCCGTGCTCCAGCGCCAC
GGCATCCTGGACAACATGCTCTCCAACGAGGAAGAGGCGGCGGCTTTCTTCAACCAGCTCGGAGGCAGTG
CGCTCTTCGACCCAAGGACGCACCGCTACGCGCGGCTGTTCAAGGACACCAACGATTTCTGCGACTCTCG
CTGGAACCGGTACATGGCCGTGCTCAGGCGCGACCACCTCCGGACCCCTTGCTCCATCATCAACCTCCTC
GTGGCGGCCATCCTGCTCTTCTTCTCGGTCATCTCTGCTGGCTACGTGATTTGCCGCTACCGCCATTCAT
GTACCTGATCAAATCACTTATTTCTGCAGAGACGAAATGGCAGCTCAATATGGACATGGTAGCCACAATC
CAAGCCTGTGACATATTCCAACAATGGAATCAATCATCAATTATGTTCTAGTCACAACTTTCAGTAGCCG
TTTCTGTCGGGCCACAAGCACAAGAACTCACAATAGTTGATCAGCCAC
>TCONS_00061136 gene_id=XLOC_039093 ref_gene=MLOC_22078 ref_transcript=MLOC_22078.1
GGCGGCGCCGGGGGCGCCGCCGATGGTATCCGCGGCGAGGCCGGCGGCGGGGTCGCTGTACGAGGCGCTG
CGCGTGGGGCGCTCGGCGACACAGGTGGAGATCAGGACCGCGTACCGCTCCATGGCCAAGCGCCTCCACC
CCGACGTCGCCTCCTGCGGCCACGGGTACGGAGGGCCCGAGGCGTTCCTGGAGATCCGGAGGGCGTACGA
GACGCTGTCTGACCCGGCGGCCAGGGCGCGATACGACAGCTCGCTCGGGGTGTTCCGCGGCGGCGGCGGC
GGCGGCGTGATGCGGGTGCGGAGGTGGGAGACGGACCAGTGCTGGTGATCCATCCACCAAGCCATGATGT
CCCAACTCCCATGAACGTGGATGAGCTGCAACGGCCTGCGTAGGTGCAGTTTTTTTTAAGTCGTTCTCGG
CGCAGTTAGTGCTAGGTTAGTGGAAAGGTTGTGGTGTGGGCCCAGTCATCTGTCCCTCTATGTAGCTGGC
CCCACTTGTTAGTCTTTTTTGCGGGGCCATTTTTTGGTTCGGTGGTGTAGCTTTTGTAAACATATATATT
CAAGCTTGCTACTCTTCAGCTGTTTTTCGCCTAAATTTTTAGTTTCAGGTGTTTGAGAGTGAGTAAAATG
CATTATATCATTGGACTTATCGTATACGCTCACTTTGATCACTCTAC
>TCONS_00061906 gene_id=XLOC_039542 ref_gene=MLOC_22537 ref_transcript=MLOC_22537.1
CCGCGGCGCCGCCGCGCGTGCCGCTGCGCGTCGCGATGGCGGCCGTGCTGTGGTGGGAGGTGGCAGCCCA
CGGTGGCGTCCGCGAGCCCGGCGACGCGCTCCGGCGCCTGGAGGCCTGCGCGCACGTGCCGGCGAGGGTC
CTGTTGGCGGTGGAGTCGTGCATGGTGCGCGGCCGCGCCAAGAAGAGGACGGCCGCCGAAGGCTGGGGCG
AGTGGTCGCCACCCCGCACAAGAGGCAAGACAAGACAGCATCTTCTCCAAGACATGACAAGACATGACTC
GTCCGTTTAGCATATTTCTTCTGTAAAGTTAAGTAAAGTTAGATCAAACCTTGTTGTTTTATGCCTTTTG
TTCTCTTTGTCACTGATGGAGTATTGATTTTCGTTAGATGTAACCCAAATACGTAGAAGAGCAAAGTGGG
CGTGTTTCTTTCTTGGCGATTTCCATTTTTGACCGAAGTACGGCGTTCCAAAAGACAAGACAAGCTTGTA
TTATCCGTTTGCGTTGGCCTTTTCGTGAAAAGAAACATCCCAAGGTCTGATCGACTCGACGGATAAGAAA
CGTTTTTCCTCGGTCAACCGAGTGATAGAGATATCGGTGCGTGCGTCGGCGAGGGCGGCAGGCGCGTGCT
ACTCCGCAGTTCGGGTGGGACGAGGTTTTGGTGGCCAAGGATGACTGTGGGCAACTCCAAAACGCGCGGC
TCACGTCGGTCGACCGCAGCCGCTAGCTTGTGCAAGCGCGACGCGCGCCGTGGAGTTTCGAGTGGCCGCG
GTTGCATGCGTGCGTGGACGAGCGGAAAAGATCTCGCGTGTTTACGTTCCAACTACTGAATGAACTCGCG
CTCACGAAATCCACGTCCACCAGAAACCTCGAGCTGGC
>TCONS_00062062 gene_id=XLOC_039654 ref_gene=MLOC_22651 ref_transcript=MLOC_22651.1
AGAGAGCCCAACCAAGCCCATACGCCGTTACCGTCCTGTCTTCTTGGACCCTGCTTCTCCGCCGCTCTCG
CTGCCGCGAGAGCTCCGATCGGCGATCTTTTTCCCCGGTCAGGATGACCATCATCATCGACCAGACTCAG
TTCGATGCGGCGGCGGAGAGGAAGGTCGCCGGGGACCCGGGGGAGCTCGTGCTCGACGGCGGCTTCACCG
TGCCGGATTCCAACGCCTTCGGCCACACCTTCAGGGACTACGACGCGGAGTCGGAGCGGAAGAAGACGGT
GGAGGAGTTCTACCGCGTGAACCACATCAGCCAGACGTACGAGTTCGTGCGGCGGATGCGGGACGCGTAC
GCGCGGCTGGACAGGACGGAGATGAGCATCTGGGAGTGCATCGAGCTGCTCAACGAGTTCATCGACGACA
GCGACCCCGACCTCGACATGCCGCAGATCGAGCACCTCCTCCAGACCGCCGAGGCCATCCGCAAGGACTA
CCCCGACGAGGACTGGCTCCACCTCACGGGCCTCATCCACGATCTGGGCAAGGTGCTGCTGCATCCCAGC
TTCGGGGAGCTTCCTCAGTGGGCAGTCGTAGGTGACACCTTCCCCGTGGGCTGCGCGTTCGACGAATGCA
ACGTCCACTTCAAGTACCTCAAGGAGAACCCTGACTACCACAACCCGGAGTTCAACACCAAGTTCGGGGT
CTACTCCGAGGGGTGCGGGCTGGACAACGTGCTCATGTCATGGGGCCATGACGACTACATGTACCTGGTT
GCCAAGGAGAACAAGACCACCCTTCCTTCTGCAGGGCTGTTCATCATCAGATACCACTCCTTCTACCCCC
TGCACAAGCATGGAGCCTACACGCACCTGATGAACGAGGAGGACAAGGAGAACCTCAAATGGCTGCACGT
GTTCAACAAGTATGACCTGTACAGCAAGAGCAGCGTCAGGATCGACGTCGAGAAAGTGAAGCCCTACTAC
ATGTCGCTCATCGAGAAGTACTTCCCGGAGAAGCTGAAATGGTGAGGAGGCACCCAGGCAGGGAACGGAA
CCCAAACAACATATGATAGTATTATTATTCCAGCTTCCACTCGCCATGGAAAACAGAAGGAAAAGAGATT
GTTCCAAGCTGTCGTGTATTGTCACTCATCCGAGTTGAGTGAGCGTTGCTAGTAGTGTCAACTCCAGTAC
GAGAGCTATCAGCCATGCGTTAATATTATTGCGTATACCCTAATAAAAGTTTGCCGGTATTTGTTGTCTT
TCGAGTGTGCTCTGTTCTACAGTTTGTAAACGAAATAATTTTGCTCACCTTGCAAGTACACACAGATACA
GCATGTGCTGCTTGCGAGCG
>TCONS_00062204 gene_id=XLOC_039746 ref_gene=MLOC_22742 ref_transcript=MLOC_22742.1
GAAGCCTACAAATAGGATGAACCTAGCTAGACAAATTCCATCCCTCGGCCGCGCACGGTGCATCGCCACC
ACCATACACACACTGCCGCAGCAGCGACATTCTTCTCGCCGGCCGGCCATGACTGCTCCCTCGTCACCGC
TGCTTATGCTCGCCCTCCTCCTGCTGACCTCGTCGGCGTGCACCAGCGCGAAGGCCGACGACCTGAAGCT
CATCCGCGTGTACATGCACGAGACGCTCTCGGGGCCGAACGCTACGGTGCTGAGCTCGGTGCAGTCACCG
CTGGGTGGCAACGCAACGTTCGGGCAGATGGGCGTGCTGGACAACGAGCTGCGGGACGGGCCGCGCCGGG
GCGGCTCGTCGGAGCTCGGCCGGTTCCAAGGCTTGTTCGCCATGACGGGCTCCGGGAGAGCACTGAGCAT
ATTGTCGGCGGTCAACGTCGTGTTCACGGCCGGGGAGCACCGGGGGAGCACGCTGGCCATGCTGGGCACC
ATACATGACTTGCGGGCAACCGTCGAGCGCACCATCGTCGGCGGCACCGGCGCGTTCCGGATGGTGCGCG
GGTACGGCTTAATTGATTACGTGCCCGAGGCGAGCACGCCGGGCCACGATGTCTACAGGGTCGACTTGTT
TGTTGTTGTCTAGGTTTTCTCCATTCAGAGTGTTTTAACAGTCAATCATTGAAATAAAGGGAAGGGAACG
AATGCAGCATTAACGCGTTGCATAATCTAGGTTGTTTATATCTCCTGACCGTTCGGCAAGGGGGATCGAC
ACATCGAATGAGTCATCGAGAACGTTCAGGGCGAAGCACGCTCCAGTCTGAACCCTGCACAACCGTTTAA
AAGAAAATAAATCAAGCGGGCCAAATAAAAAAGAGATTGCTACGCGTTCATCGATAGACGTATGCGATAC
GTCCGTCGCGTCGATAATCGCTGGATCTATGCGTGGTCCGATCGATCTTTTTCCACGTTTTGTCTTCTC
>TCONS_00062242 gene_id=XLOC_039771 ref_gene=MLOC_22770 ref_transcript=MLOC_22770.1
GTAGAATCTAAACTGTGAAGTGGTATTTTTCTGTTCAGGGCCATGACTACGCGCTGTTGCTGAACGAGGC
CTATGAAGTGTTGATGAGGAGTTCTTCCAGGAAAGCTGATGGATTTGGCAAGAGCAGAGGCGGCTTTGGG
AGCGGTTACACCGGGGACGGATGCAGTTCTTGGAATGGGCCTATGAGAAGCCAAGCTCTCTTTGTGGATG
AGAACAAATGCATAGGTATGTAGTACCGGTATTTCTGATCAAAGAACACCAGTGCTTCAGAGGTACAGGT
TGCCGTGTGCAGGATGTAGGGAGTGTGTCCACCATGCTGGCGAGACGTTTGCCATGGACGATGTTCTTGG
AAGCGCGCGCGTCCAAGTCCAGTTCGGTGACGCGGACCAGCAGATCCAGGTGGCTGTGGAGTCCTGCCCT
GTGAACTGCATCCACTGGGTCGGGAGCCAAGAACTCCCGGTGCTGGAGTTCATGACGCGTCCGCAGCCCA
AGGAAGGGCACGGGGTGTTCGGCGGCGGGTGGGAGAGGCCCAAGGACGTGTTCGCGGCGGCCAGGAACTT
TGCCAGGAAACTCGAGAGGCAGGAGCAGCAGGAACGTTCCCAAGGCGCCAACGGGGGTGGCCGTGAAGAT
ATGGAGGCTGAAACGGCAGCGCAGGCCGAAGCGAGACGTCACGCGGGGCAGGAGCTCCGGTGGAAGAGTT
TGCTCGATATTTGGAATGGGTTGGGAGACTGGAGGAAATCCGGAACTGACCGGTAGATGTGCAATTGCTA
GTCGTTGGTTAGTGATTTGCTAGTCGTTGGTTAGTGATGGTGTGAAGACTGCAACCACACACTGAATGTT
TTTTCTTTTCTTTTTGCGGGGTAACCAGGGGCGGAGCCACGATTTAAACATAGACGGACCAAAGCGACGA
CACTTAGATAATGCTATCGCCTTTTCTCCGAATTATAATATGTTTGGTATATTTCAATTTAAACTTC
>TCONS_00062511 gene_id=XLOC_039950 ref_gene=MLOC_22956 ref_transcript=MLOC_22956.1
CGAGACGATGCTTTTGTAGCATTCGCTGTCCCACGGGTCCGCGACACACGCCACCCTTCCCGGTCGCTTC
CAATCTCCGACGAGCAACTACCATAACTGTCAGGTCACATTCCATGCATACAATGATACAAACCACCTTT
CATGGAGCCGAATCAAGTGATCGACCGCTATATATAGTCCTATACCGTGGTACGTAGCTAAGCACCAACG
CACATCCAGACATGGCATCCTCCAAAGCTTGCATGTCCACTTACCTGATCGCCGTCCTCTGTCTGGTCGC
CGGCATGCGCAACGCCGCGGCGTTCAACTACGCGGACGCCCTCGACAAGGCGGTCCTCTTCTTCGAGGCG
CAGCGCTCGGGGAAGCTGCCGCGGGGACAACGAGTGGCGTGGCGAGCCGACTCCGCCCTGTCCGACGGCA
ACGCCTCCAATGTGGACCTTGTCGGAGGGTACTACGACGCCGGGGACAACGTCAAGTTCGGCCTGCCCAT
GGCGTTCACGGTGACCATGCTGTCGTGGAGCGTGGTGGAGTTCGGCGGCGCGATGCCGGGCGGCCAGCTC
GCGAACGCCGAGGCCGCGGTGAGGTGGGGCTCCGACTACCTGCTCAAGGCGGCGACGGCGACGCCGGGCG
CGCTGTACGTGCAGGTGGCGGACCCGTACCAGGACCACCGGTGCTGGGAGCGGGCGGAGGACATGGACAC
GCCGCGCGCCGTGTACAAGGTGACGCCCCAGAGCCCCGGGTCGGACGTGGCGGGCGAGACCGCGGCGGCG
CTGGCCGCGGCCTCCCTGGTGTTCCGCGCCCGCGACCCGGCCTACTCGTCCAAGCTGCTCCGCGCCGCTC
GGCAGGTGTTCGATTTCGCGGACCGGTACAGGGGCTCCTACAGCGACTCGCTCAGCTCCGTGGTGTGTCC
CTTCTACTGCTCCTACTCCGGCTACCAGGACGAGCTCCTTTGGGCGGCGACGTGGCTGCACCTGGCGTCG
TCGCCATCATCGAGCTCGCCGTACATGTCGTACATCAACTCCAACGGGCACACTCTGGGCGCGGAGCAAG
ACGGGTACACCGTTAGCTGGGACGACAAGCGCGCCGCCACCAAAGTCCTCCTCTCCAAGGTGTTGCTGCA
GAACCGGGTGGAGGGGTTGCGCACGTACAAGGCACACGCCGACAAGTACATCTGCTCGCTCGTCCCCGGA
GCCGGCGGCTTCCAGTCCCAGTACACACCAGGAGGCCTCCTGTTCAAGGAAGGCTACAGCAACATGGAGT
ACGTCACCTCCACGGCCTTCCTCCTCCTCACCTATGCCAAGTACCTCGGCTCCACCGGCGGCGCGGCCTC
CTGCGGCTCCACCGCCGTCACGCCCTCCACCCTCGTCTCGCTTGCCAAGAAGCAGGTGGATTACATACTG
GGCGCGAACCCGGCGGGGATGTCGTACATGGTCGGGTTCGGGGCGCGGTACCCGAGGCGCGTGCACCATC
GGGGCGCTTCCATGCCGTCGGTGCGCGACCACCCGGCCCGCATCGGCTGCGACGAGGGGTTCCGCTACCT
GCACTCGTCGGACCCGGACCGCAACGTGCTCGTCGGCGCCGTCGTGGGCGGACCCGACCAGAGCGACAGC
TACTCCGACAGCCGCGACAACTACGCCCAGGCCGAGCCGTCCACCTACACCAACGCTCCGCTCGTTGGCG
CCCTTGCCTTCTTCGCGGGGCCACGCTCAGCATAACCCAAGCGGGTAAACCAAATGCGTAGGCGATGGCT
CAACTTGAACTGTGAACGTAGGAGCCATTTCTTCGCTCTTCGGTGATGAAACACATTGTGCATGCATGGG
ATCTTCAAAATGAAGTAATACTCGGAGATCTATTAGCTGTGATGTCTTCTTTCTTATGAAAGACTTCTCT
TTCTTTTTGAAGGAAAAAAATGCC
>TCONS_00062634 gene_id=XLOC_040041 ref_gene=MLOC_23044 ref_transcript=MLOC_23044.1
GGCGTGCGGCAGCGGCATTGGGGGAAGTGGGTGGCCGAGATCCGCCTGCCCCGCAACCGCACCCGCCTCT
GGCTCGGCACCTTCGACGCCGCCGAGGAGGCCGCGCTGGCCTACGACGCCGCCGCCTTCCGGCTCCGCGG
CGAGTCCGCCAGGCTCAACTTCCCCGAGCTCAGGCGCGGCGGCCAGCACCACGGCCCGCCGCTCGACGCC
GCCATCGACGCCAAGCTCCACTCCATCTGCCACGGGGAGGACCCGCCACAGAGCCAGAGCAATGCAACGC
CGACGCCGACTTCTTTCCCGGACGTCAAGAGCGAGCCAGTCTGCTCCGTCTCCGAGAGCTCGTCGTCGGC
CGACGGCGAGGTGTCCTCGTGCTCCGACGACGTCCCGGAGATGCAGCTTCTTGATTTCTCGGAGGCTCCG
TGGGACGAGCACCTGCTGAGCAAGTACCCGTCGCTCGAGATCGACTGGGACGCCATCCTTTCCTGAATCA
AGCTGCTAATGCTTGGTTCATAGCTCGATCAAAGTGATTGCTTCTGCTTTTATTAGGCTCTTGGATAGGT
TATGGGTTTGATCAAGTATTCATGTGTACCACCATCGACCCCTGCTCTGCTTGGTTTTTGAATGGCATTG
ACAGGAAGGAGGTTCTATGTAGAAATTTAAGTATCTCATGTAGTTTATGATTCAATAAAGATACACTTTG
GTACTTGAAATTGCTGTTGGTATGTACAT
>TCONS_00062698 gene_id=XLOC_040083 ref_gene=MLOC_23086 ref_transcript=MLOC_23086.1
TGTTCATGCAACCCAACTCGCAACAGAGGAAGAGCAGCCTTGCCAATCACTACCCACGCACGAAGTTAAA
CCGTCTCAAAGAAACTACTGTACTAGCTTGCACTGAGCAATGGCTTCCAATGCCAGCTTGCTGGCGGTGA
TCATGGCGTGCACGCTGCTCGGTGGCCACACATGCTACGGTGCACGCCACTTGGCCGACACCACCCCGGC
GGCTTCCCCACCTGCTGCGGCTGCTGTCCCTGGCATCCCGGCCGTGCCTACCATGCCGACCCTGCCACCG
ATGCCGACAGTTCCGGTCGTGACAGTGCCAGCTATGCCGACGGTGCCTGCGGTGACCGTGCCGCAGGTGA
CACTGCCTCCTATGCCTGTTGTTTCTTCCGTGCCCAAGGTGACCATGCCTCCGATGCCCTCCATCGTCAT
GCCCAAGGTGACCATGGCGCCAATGCCCGCCGTCGTTGTGCCTAAGGTGACGGTGCCACCGATGCCCGCC
ATTCCTTCCATGCCCAAGGTGACCCTGCCGCGGATGCCTTCTATCCCGGCCGTCAATGTGCCTATGCCGT
TCCTGGAGCCACCTCCATCAGCGTAGGTGTGCCATGTGCATCGTGTTGCATGGACGGTGCCGCGCTCTTC
TTGTTTGATCCAGTGCTAGATCACTCGCCTCCTCCTGTGCGAAATATTTGTGTTCATGTTGTATGTTTTG
CATTTCAAGTCTCGGATGTCAGTTAGTGTGGGTTGATTTTATAGGGTTGTCCCAATTACATATGCGGCAT
TTCTATGTATTGACTGATGTGTTTATATTCTATCATTGTTGATAT
>TCONS_00062981 gene_id=XLOC_040276
GCAAGCAAGAGCTCATGGACAATTCATTCCGGCGCTGCAGAGGTCTCGATATTGGGCCGGTTGTGTTGGC
CGCACGTCGAGCCGCCTCGGCTGGAGTATGCCGATCTCATCGCAGCTGCTACTAGAGGCACCCCTACTGA
GAGGCCTAACTGAGCTATCTGGGCTGTCCATGATCAAAAAGGGGGCATTTGAATTGTTGGGCTTACGGCA
ACATGGCCAGCCATGTGGGCCGAACGAGTCAGTGAACGACAGCCTGCTGAAGAATGCTGTGTTCTGTGTG
GTTAGCAGAGCAGTTACCGCAGATGCCGAGACACCTGCTCCTGCGGCTCTGTTCATGTGCTTCAGCAGTA
ACCAGGTGGGTAAAAGCGATCGACCATGGTGTCCGAACAATGTCACTTCATATTCCAGACTGTAGTAATT
CATTTCCAGCTTCAGGCTCACCTTCTTCTTAAGGTAACTTGAGCCGCACAATGGAGTCACTCACGCC
>TCONS_00063084 gene_id=XLOC_040356 ref_gene=MLOC_23365 ref_transcript=MLOC_23365.1
CACGAAAGCAACCTCAAAGAGGCCGACAAGCAACTCGCACTGGGTGGCTGACTCAGCGGGAGCTCACACA
TAATAATCTTCTTGGCTGCGGTGGAGATAAGATCAAGCGCTAGCTGGGCGTACGAGTGGAACCACAGACC
CCTCCGTCCTCACCCCCTGTCCGCTCCGGATTCCCTATAAAACCATCGGCGTCTCAGCTTTCCTCGACGA
GGACGGACAACAGTGCAACGAAGAAATACTCTGCTTTTGGTCTTGGATAAAAGAATCAAGAATAGTGATC
GGAGAATCCATGGCTGCTGCGTTTGCGTCGACGCCGGCGGTGTTGGGGTCGGCTCGACCGGGACGGGTGG
CCGGGGTTCGGCGCTCTGTGGTGGTGCGGGCGTCCTCCACGGTGGCGGTGGCAATCGGGAGAACGCACTA
CGAGGTGCTCGGGCTGGGCGCCGGGGCCAGCAGGGGCGAGATCAAGGCCGCGTACCGGCGTCTTGCCAGG
GAGGTGCACCCTGACGCCGTCGGAGGTGGTGGCGACGAGGGGTTCATCCGGCTGCACGCGGCCTACGCCA
CCCTCGCCGATCCCGACGAGCGCGCTCGCTACGACCGGGACGTGACCTGCCGCGCCGCCGGGATGACGAT
GCGGCGGAGGGCGGCAGCGGCCGGACCGGCGTTCCGGCGGAGGACGTGGGAGACCGACCAGTGCTGGTAG
GACGGGCGGACTCGCGCGGCTGCCCTCCCGGACCATCGGATCAGGCACGCCGTGTCATGGCCGGCTGCCT
TGGCCGGCATGGTCAGAATTGGACGACCCAGATCGCGTGTGCGGACGCGGAAAGAGTCGTTTTTTTAAGA
TCTCTTGTGCGTCCGATTAGCAAAATGCAAATATGTAAATGAATTAGTTACCTACTTGTAAATTAAAGGC
CAAGGAATATACTACGTAGTTTTCAATACAACAAGGGCAACTCCAACGGGCCGATCCAAACGGACGACGA
TTTTGTTCGCTTTTTGTTCATTTGGGTTGTTGAGGCGGACACGAACGTCCGCTTCCGCAGATGGGTTGGC
GCATGCGTCCAACGCTGGCCGGACTCATTTTTGCCGGCGTGCAAAAAAAATATATAAGTGCATAACTAAA
CATTAAAAACCGGCCACGAAGGCCGCACGAGAGTACATGCATCCGCATTACACTAACTAAACATAAAAAA
AACTAAAACTACGAGGGCAGCCCTAGGCGGCGGCGTCGTCGAAGCAGGTGAGGTCGACCAGCATAGGCGC
AGGGCTGGCCCAAGGGAACGCCGTGTTCCACAGCTCCGCTGCGTGCGCCTCCGTCGTGTGTCCTGTCGGC
GTGGGTTGTGCTGGTGGCGGTGGCAGCGCAGCAGCAGGGGCACGCTCCTCCGCTTTCGCCTCCCGTCGTT
CCTCCTCCGCCTCCTTCTCCAGCTCCATCAGCTGAAGGCCTTCGGCACACTCCGCCAACAGATGTTGCGC
CCTCGAGTGCTCGAGGTAGGCTTGCTCCTGCTGCGGTGTCGCGCCCAGCCAGATGGGCGGCGCAGTGTCG
AACTCGTGGACGATGTCGGTCCACTGGTAGACCTCCTG
>TCONS_00063204 gene_id=XLOC_040457 ref_gene=MLOC_23468 ref_transcript=MLOC_23468.1
TGAACAAATGGGTAATGAATCTTGACATATGAAACTTTATTTGACAAAACAACAACATTGTGCATACAAA
TCTAAGCTAAAAAGGCACAATGATTTTAAGCATATGAAAAATCAAGATCTAGTGGACATATAATGGTGAC
TGAGGAGAAAATGCAAGCTTCATTGACGGCACACCACTCATAAGATGTAGCTCATAATGAAGGCCGCGGG
GAGCACATTTGCTGAACTATCCCCTTATGTGCTCTTGTGCGATGGGGCGGAAGCGACGCACCGTCTTCGT
TCGGCTCTTCTATTTTTGTGGTGGTGGAGTCATTGGCTTTTCAGAGCTCACCGACATCGACGGCTTTGGT
GCCGGAGGCATTCTCCTCTGCCGTTTCATCGGCACACCAACTTTCGGCGCTTTTTTTGGGTGCTTTCCTA
GCACACTAACCTGCGCCGACACATTTGAGGTGGACAAAGCAACCAAGATTGCCAGGATGGCGAAGATCTT
GAACAGCTTCATTTTGGCCCAAAA
>TCONS_00063536 gene_id=XLOC_040699 ref_gene=MLOC_23718 ref_transcript=MLOC_23718.1
GTTCAGAACCAACATCCCACGGGATACATACATACCGGACCTTTGCAAGTTGCAACTGCTCTGCTGCTAG
TATCTGAATCAAAAGCGTATCCTATTCAGCATGCATCATCGGAAAGCGAGACGGTCACCAAATCTCCAGC
CCCTGACCGTGAGCAACTGTGCATATCAGCATGCACACTTACAGAGGACTCAAGGATGTTGTGGAAGAAC
AAAAAGATTGACGGCGAGTTTGACTGAAGCAACACGCAGTGAATTTGTACAAGAACATGCACATATTTTT
TTGCTCCATTTCCATTCCTCTTTAACAAAGCCTGCCTACTAAGTTCCACGAGGTACTACTAACCCTCTCT
CTTCTTCAGCTAGAACTGAACAAGACTGTATGTACAGAGATTCAGAGAACAGACACGACGAACAAACACA
CATTCAGGCTAATTCAGGCGAAAGCTTCTGCAATTCCAGCTTCACCAGAGACCCCTAGACCTAAAGTAAA
GGATCTACTTACTGAACTCAACTCCGGCGCCACCGCTGCTTCTGTCCATCGCCGATTTGCCGGAGAAACA
GAGCAGAGCCGCAGAGACCGAGCCGTCGTCGTCTGCCTGCGGAGAAGATCTTCTATCTACAGGGAGGATG
GAGCGCGTCGATATTATGTTGGTCCATCGATTTCTTCAGCCCGCGACCGCATCCCCGCCGCAGCTCGCGA
TCCACGGATGCCCTGCGGAAAACACCAGCCGAT
>TCONS_00063701 gene_id=XLOC_040830 ref_gene=MLOC_23856 ref_transcript=MLOC_23856.1
CACCACCCTCAAGACAAAAAAACAGAGCAGCAAACTGATCAGGTGCAACTCCTCTGCTCTGCTACGCCGT
GCCCGCATAACACCAACACACACCATGAGGCCCGGAGCCGAGTTCGTCGCCATGAGCCACCGCGCGGGGG
CGCCGACGGTGGCGCCGGCGCACGGGATGATCAACGGGACGGCGCCGCACTCGCCGTGGCAGTCGCCTGT
GCCGTACCTCTTCGGCGGGCTGGCGGCCATGCTGGGGCTCATCGCCTTGGCGCTGCTCATCTTGGCGTGT
TCCTACTGGAAGCTCTCCGGGTACCTCGACGGCGACCGGGACGGCCAGGCGGCGGGGGGCGACGGGGAGA
AAAACTCGGCGTCCGGCCCGTCCAAGCCGGCGATGGATTTCCAGGAGCACGTCGTGGTCATCATGGCCGG
CAACGAGCGGCCCACGTTCCTCGCCAAGCCGGCCGCCAGCCGGGCTGCCGAGGTGGAGCTCGCTACCGCG
GCCGCGGCAGGGAGCGCGCTCGCCGGCAGCGAGGAGCAAGAGAAGAGGGTGGACGAGCAGGGCAGCGAGG
CGAGCTCGCATCTCGGCGCCGACTCGGCGAGCCCGAGCCGTGATCACCACGATGCGACGAGCCGGAGCCG
CGTCCACGATCAAGACGCGGCGAGCCAGAGCCGCGACCACCACCACCACGATGACCATGACCACGAGAGC
AGCAGCACGACGGCCCTGCAAGAAAGCTCGTGATAAAAGCAGCCGCCTTTTGCTCGCTACAGCTTTCCCT
TTTCTTGGGCTGCTTTTCTTCCTCCTCCTCCTGCTTCTTCCTCCCGTAGATTTAGGCTGGGCTGTGTACA
TTCTTGGCGTGGAAATTAATGGAGATATATATGCGAGACTTGGAAGTTTTGCCAATCGAAGGTCTCTTTT
GCACCCTAAATAATGGTTGATCGATCGTAGCATCATGCTCTGCTTCAGTTACCGCTCTCTGAAGAAACGG
AGGACGCTCCACGCCATTATTCCCCATCTTTAGGTAACTTACACCACCTTTTAGATGGAAAAAGAATTGA
TTGAATATTGATCACAATGAA
>TCONS_00063747 gene_id=XLOC_040870
GCAGCGCCGCGCGGTCGACCTCCCCACCTCGGGCGGCTCAAGATTTGGACCGGGCGCCGCGATTCCTGCA
GCACGGCGGCTGCTCAGCGTTCTCCGCCGGTCCGTCGGTGAAGCTAGCGCGTCTGCTGCTTCGGCAGGAG
ACGGGTAGCTCGGGTTCGCCCCCGGATCCGGTCGCAGCGGGGCATCCTTGGCCGCTTAACTCCGACGGGA
CGGTACCTCAGACCGTGCCCCACATCAAATCCATCGTCGTCGCGCCTCCTTCGGGCTGTAGGCTTTCCCC
TTCGGGCACGGAGCCAGGCTGGACCGAGGTAAGCACTCGGAGGGGCGGCCGTCACCTGCTCGACCCCCCG
G
>TCONS_00064024 gene_id=XLOC_041072 ref_gene=MLOC_24103 ref_transcript=MLOC_24103.1
GCCCGCCTGATCCTGGCGCACGGCGTGGCCGGCACGGCCTCGGTGCGCGACGCGAAAGGGAAGACGGCCT
ACGAGACGGCCGCCGAGGAGGGCCACACCGGACGGATCATGGACTTCCTGGGGCTCGGCGAGGCGATCCT
GGCGGCCGCGCGCAAGGGCGAGGGCCGGGCCGTCCGCCGGGCCGCGGACGGTGGCGCGTCCGTGGAAGGG
CGGGACGCGCACGGATGGACGCCGCTGATGCGCGCCGCGTTCAAGGGGCAGGCCGACGCGGTGCGCGACC
TCATCGAGCGGGGCGCCGAGATGGAGGCGTGCGATTCCGAGGGATACACGGCGTTGCACTGTGCCGCCGA
GGCTGGGCGCACGGACGTGGTGGATGTCCTCCTCAAGGCTGGGGCCAACGCCAGGGCAGCGACGGTGAAA
GGAAGGACCGCTGCGGCCTCTGCGGCGGTCACGGGCAAGGCCAAGGTGGTGCGGTTACTGGAGAAGGTCG
GTGGGGTCGGGCGGAAGGGCACCGGCGAGAAGGCGGCGCCGGTGGTGGTCAAGGGCGGGAGCATGGACAG
GCGACGGAGGGGAAGGAAGGGGAGCAGCGGCGCCATACGTTTCGGTGGCGGGAAGGAAGGGTACGAAGCC
GCCACGGTCACCGTCGGGTGGTCGCACTAGTGGTTTTGGTTGAAAATGAAATGGTCCTCGAAAGAAAATG
GATTCACACGTGGACGATGCATGGGAATTTGTGATTAGTTTTGGGTGAGATGGTGATTTCTAATTTGTTT
TCAAGGAAGAGATGTGTTTTTACCGTGGTACTCTAGTGTATTGTATACACTTTGTATAAATGGAATTGTT
CAAAGGTTTCATTGCTCTCGTGTTACAATAAGATGA
>TCONS_00064085 gene_id=XLOC_041120 ref_gene=MLOC_24152 ref_transcript=MLOC_24152.1
AACTGCGGCTCCACAATATGGCCGGCGGGCATCCCGGTGGGTGGGGGCTTCGAGCTGGGCTCAGGCCAGA
CGTCGAGCATCAACGTGCCCGCCGGCACCCAAGCCGGAAGGATATGGGCACGCACCGGGTGCTCGTTCAA
TGGCGGTAGCGGGAGCTGCCAGACCGGCGACTGCGGCGGCCAGCTCTCATGCTCTCTCTCTGGGCAGCCA
CCAGCAACGCTGGCCGAGTTCACCATCGGCGGCGGCAGCACCCAGGACTTCTACGACATCTCGGTTATCG
ACGGCTTCAACCTTGCCATGGACTTCTCGTGCAGCACCGGCGACGCGCTCCAGTGTAGGGATCCCAGCTG
CCCGCCGCCGCAAGCCTACCAACACCCCAACGACGTCGCCACACACGCCTGCAGTGGCAATAATAACTAC
CAGATCACCTTCTGCCCATGAAGCCTCTTTACGTCGCACCGCCAACCAATAATAGGCGTATGTGTGTGTA
TATATATATATATATATATATATATATATATGTGT
>TCONS_00064237 gene_id=XLOC_041225 ref_gene=MLOC_24260 ref_transcript=MLOC_24260.1
CGGAAGGAAGATGAGCCGCAGCCTGGGTATCCCGGTGAAGCTGCTGCACGAGGCGGCGGGGCATGTGGTG
GTGGTGGAGCTCAAGACCAGTGAGGTCTACCGGGGCTCCATGATCGAGTGCGAGGACAACTGGAACTGCC
AGATCGAGAACATCACATTCACACCAAAGGATGGAAAGGTGTCGCAGCTGGAGCACGTCTTCATCAGGGG
CAGCAGGGTCCGGTTCATGACCATCCCCGAC
>TCONS_00064786 gene_id=XLOC_041616 ref_gene=MLOC_24671 ref_transcript=MLOC_24671.2
CGACCCTATCCGGCTTGTTTGACTCATCATCCGCAATTACCGATGAAGATCCTGAAAACAACCCCATTTT
ATCCAGTTCCACCCTATCCGTTTCCTAATTCCTGATGGCTAAAAAACTGCGCCGGCTACGCTGGACCGCA
GGAGCCGAGCCGAGCCGAGCCGATCGAGCCCGGAAACAGAAAGATGGGCAATCCAAAGTTGCGTATGCCC
TCCAAATATCTCGCCTACGTCCCCTCCCCACCCTTCGGCCTCATCCATCTATAAAACTCCACCCGCTCCC
TCCCTCCAACAAAGAAGGAAAGAAGGAAGGAGGATACACTGCGCCTGCGCCTGCGCCACACACACCCCTC
GACACCAAAGGTTCCCGGATCCTGTTCCATGGGGCTTCTGGACCAGCTGTGGGACGACACGGTGGCCGGG
CCGCGGCCGGACCACGGCCTCGGCAGGCTCCGCA
>TCONS_00064886 gene_id=XLOC_041701
CTTCCCGTTCGACTTGCATGTGTTAAGCATGCCGCCAGCGTTCATCCTGAGCCAGGATCAAACTCTCCAT
GAGATTCATAGTTGCATTACTTATAGCTTCCTTATTCGTAGACAAAGCAGATTCGGAATTGTCTTTCCTT
CCAAGGATAACTTGTATCCATGCGCTTCAGATTATTAGCCTGGAG
>TCONS_00065762 gene_id=XLOC_042310 ref_gene=MLOC_25404 ref_transcript=MLOC_25404.1
CCTCCGCGTCGGCGGCGGCGTCCCGATCCACCCGGGGTTCGTGCGCGCCACGCGGAGCAAGTCGGAGCTG
CAGGTGACGCCGGACTCGGTCCTCTTCACGCTGGACATGTTGGACAAGTTCATGGCCATGGCGCCAAGGA
CCACCCATACGCGTGCCCGATGGGCCCGAACGCACCGCCGCTCGAGTCCGTTCCCCTGCCGCCGATGCTC
GTCACCGTCGAGGAGAAGGACCTCATCCAAGACACCAACCTCGAGTATTGCGACGCGCTGCGTGCGGCCG
GCAAGGACGTGGAGGTGCTCATCAACCGCGGCATGACCCATTCCTTCTACCTCAACAAGTTCGCCGTCGA
CATGGACCCCACCACCGGGGAGCGAGCCCAAGAGCTGATCGACGCCATCAAGAGCTTCGTCGCCCGCCAC
TAATTAAAGCATAATTAAACAGCATATTGTGTTCCACACGTGTCGCATGACTGTTATTACCATCAGGTGT
GTTTGCCATTAAGTCGATCGACCTATGTATGAATTTTACGTCCATATATATGGGTGCTTCGAATAATTAT
TAAGCAGTGCACAGACTCGGCTGGAGTAGTGTATGTGACTGTGGAGTAGTGTATACGCGTCCACAGTGTT
TTGGTCATGTCACTGTAGTAATCCGTCGTAGTCCATGAAAATTATTTGTAATATTAATTATTCAAAATTC
AGTCAAATGTTCTACTCTC
>TCONS_00065991 gene_id=XLOC_042470
TTCGCGATGAAGAGCTCTTTTTATTTATTTATTATTACCGTTACAAATAACTCGTATCTTTGTGTACTAG
TGTGGTACTTCAATTTCGTGCTCTGTCTCAAGAGGGCGTAGGCTGACATTCAATCACCATGCGCGCCTCC
GGATTTCGTCCATGGCATCAAGATGACAGCTCGTTGACGGCACACTGCTGCGCGCCTTCTCCACCTCGCA
GCAGTTGCATGGCGGGTTCACCACCGGTGGCACCAGCTCGAGGTAACCCTTACGTGCGACAATGACGGAG
TAGACCATCTCGGCATTATCGGGATGGTGCACGGCCAGCACCTGG
>TCONS_00066024 gene_id=XLOC_042493 ref_gene=MLOC_25595 ref_transcript=MLOC_25595.1
GACACCGTCGTCGTCTCCTCGCCGGCGGCGGCGCAAGAGGTCCTCCGCGATAAGGATCTCACCTTCGCGT
CGCGGCCCAACATCCTCGTCTCGGAGGTCTTCTGCTACGGGGGCCGCGACGTCGCCCTCGCGCCCTACGG
CCCGTACTGGCGGACGGCGCGCAAGCTCTGCACCGTGGAGCTTCTCAGCGAACGCAAGGTGCGTCAGTTC
GCGCCCTTCAGAGACAGCGAGACCATGTCCCTCGTCGAGAACGTCCGCGCCGCCGGTCGGGGCGGCGTGC
CGTTGAACCTCAGCAGGCTGCTCATTTCCTGCGCCAACACTATCACCGCCAAGGCCACGTTCGGCCAGGT
GTGCGACGGCGAGCTGCAGGACCGGTTCATGGCCGTGGCCGCCCTGGCGATCGAGGTCTCCGGCGGATCC
AGCGTCGGGGACCTCATCCCGTCGCTGTCGTTCGTCGACTCCCTCACCGGGCTGAGAGGCCGCCTGTGGC
GTGCGCGTCGGCAGCTGGATGACATCTTGGACAAGATCATCGCTGATGAGCGCAGCGAGGGGCAGCAAGG
CGACCACCTTCTCGGAGTTATGCTTCGGATCATGGATGAGGGCAATCTTGAATTCCCCATCGACATGACA
AACATCAAGGCGATCATATCGGATATGTTCACGGCAGGGACAGAGACCACGTCGGCAGTGGCCGAATGGG
TCATGTCCGAGCTCATGAGGAACCCAAAGGTCATGGCCAAGGCGCAGGCTGAAGTGCGTCGTACCTTTGA
CAACAAGAGTCCACTAGACCATGAAAAACACATAGATGATCTGCACTACATCAAAATGATGATCAAGGAG
ACCATGAGGTTAAACCCTGTGGTGCCGTTGCTTGTCCCTCATCTCTGCCGGGAAACCTGCGATGTTGGCG
GATTTGAGATCAAGGAGGGCACCAGGGTCTTGGTCAATGCGTGGGCGATGGCGAGAAGCCCGGAGTACTG
GGAAAACGCAGAGGAGTTCATGCCGGAGAGGTTTGAGGATGGCACGGCAACCTACAAGGCCTCAAGGTTT
GAGTACTTGCCATTCGGCACTGGGAGGAGGAAGTGTCCGGGCGATACATTTGGGCTAGCCACGCTTGATC
TCATCGTGGCACGACTCCTCTACTACTTCGATTGGAGCCTCCCTGCAGGAACACGGCCTGACGAACTCGA
CATGGAAACAAGCCTGGGGCTAACCGCGAGGAGGAAGAACCAGCTGCATCTAGTGGCCACCCCGTATAAG
GGTGCTTGCTAGATAAAGAA
>TCONS_00066251 gene_id=XLOC_042664 ref_gene=MLOC_25773 ref_transcript=MLOC_25773.1
GTTCCAGCTGAGCAAGACGGGGACCACGTACAAGCTCGTCGACGACAAGGCGGTGATGGCAGGCTTCGAC
GGCAACTACAACACGCTAGTCGGCGGTGTCAACAATCTGCCCACCTTGAACCTCAACAAGTTTAGCATGG
CGCAAGCAGCTGCCGCGCTCTGGAACAAGGCCAGTACTATCTCCGGTGATGTCGACGACGACGGCGACAT
GCTTCGAGCCAACGACCCGGTAAAGCAAGCAGTGGCGACCCTCGCCGTCGCCGTCTGCGAGGCCGCGAGA
TTCAGCCCTGTCTCCGAGGTCGTCAATGCAGGTTGGGACAAGGACAAGGTATCCGTCACACCCGACGAGG
TCAACTACATCAAGGAGTGGGGTGACTTGTCCACCGCGCTGCTCAGCTGGATGGACAAGCAATACAAGGA
CGATGCAACCATTTTCAAAAAATTCAATGGTATCGGGATAACCAACGGGGAAAAAGCCTTGGCTGTGGTG
CGGCTTGTGAAGGTAGTCATCCGAAGCAACATGGCGGACGCCCCGACAACCGACGAGCAGCTGCTCGCGT
ACGCTCAACTACCCAAACACGGGCGCTACATGGCGGAGGTGTTCGCCGTGCGCATCCCCGCCACCGCCGG
AGGAGACCCGCCCAGCGGCACCATTTCTTTGCACGGCGGCCACTGCAGCAGCGACTTCATTTACAGCCCG
GATGAAGAACACACCTCGCAGCAAACCAGCTGCGACAGCCAGGGTAACATGGTCCTCACTGGGCCATCGG
TGGCCACCTCGGCATACGGTCCAATTGTCTTCAACCTCGACCTCCATGACGGCACTCGCGGGCAAGCCAA
CGAGGAGGAGGATGAAGAGAACATCGGGAGGATAGTGTGCGACGCCGTTGGCGGTGACTTCTCCAACTAC
GATAAGGCCATATCAGAGACTGTCCTCACACGCTACGGCCCTGCGGAGGTGATCTACGCAGTTCTAAGCA
ACGGCGTCCAAGGCCGGGTCGATGTGAAGCTTGCTGGCCTGCAGTCCCGAGACGAAGTGGTTCTCGTCGG
CAGCATTGTTGCTCGCAGCAAGCTGTTCGATATCGGCTGTGTGCTCTTCTACAACGAGGCCGCTGGAGTG
CGCGTGCGACCTGGGGAGCTGGTCCCCTTGGCGAGGCATGCGCTTGCCGTGCCGCTGCACATGCCGCTCA
CGATTGAGCTTGACATTCATCATGCTGGATCCGGAGATGAAATTGTTAAAGGCGAGCTTGAGTTCAAAAC
TGCCATCGACGGCCTCCATACGGGACGTCTTGTTGGTGTCAATGATGCTGAATTCGAGGTGACAATCTTT
TGGTCGGAGTACCCTTGGTAGACACCCATGTGAACGAGCGGACTACTATCAACTACAAATACTATATGGA
ACCCAGTACGAGTTGAAAAATAAGTGTCTTTTCTTG
>TCONS_00066252 gene_id=XLOC_042665 ref_gene=MLOC_25774 ref_transcript=MLOC_25774.1
GGGGGGGTGTCTGACTCTGACCGCGCCGTCCGTCCGTCCGTCCGTCTATATCTACCCCCGTCCGGCGGGG
GGAGGGGGCACCGACCCAACGGACTCGCCGCCCTCGCTTTACTCATCCTCATCCTCCCCCTCTTTCTTCT
CTAGCTTTCTCTCCTCTGCTACGCCTCCGCTCCCCGTCGCTTCCTTCCTCCCTTCATCCCGCCCACGCCC
CTTTCCCCGTCCCTTCCGTTCGCAGCCGCGCGGCGAAGCACGACCGGAGGAACGCGCGGATCGCGGCTGA
TGGCGTCCCCGGCGCGGCCAGCCTCCGTCTCGGGCCCCTTCGGCATGTCCCCCGACCTCGCGCGCTGCTC
CTTCGACCACACGCTCCGCAGAGAGGATTTTCAGGACAACAGGCTGCTGAGGTCACTGGTTAGCATGCGC
GACCAAGAAATCCATTCCAAGGAAATTATAACGGAAGCTATCGAGAGCTGCATGAACAAACAAGCAGAGA
ATCTGGTGAATTCACTGGATGTCATCAGTGGAAGGCTGTCGCAGCTGGAGTTGTACTGCTATAAGCTTGA
AAGGTCCATTGGAGAACTGCGAAGCGACGTAATGGATTACCACAGCGAAGCAAACCTTAACTTCCGTGGC
CTTGACAAGAACGTCAAAGAGGTTCAGAAATGCGTACAAGTTCTGCAGGATAAGCAAGAGCTTGCTGAAA
CTCAAAACGATCTAGCTAAACTTCAGATTGCATATGAAGATCCTGCACAAAAGAGTGAAGGTACTGCCCC
ATCAGTTTTTATGGCCAGGGAAAATGATGGCAGCTTCCCAGGTGCAAAACACGAGCTCGCACTTGTCCCG
CTGCACCAAGTAAATGCTACGCAGTCTCCTGCTATGCAATTCCAAAGTTGCAACGGGCTTATTCTACAGC
AACTTGTGCCTGTCTCTTTGAGTACCCAACAAGATCAGCCACACTTGAACCAACCTACTGTTTACCGTAC
GCAAAATCAATGTCATCCGGAGCACAGGCAGGCCCAAACATTTCAACCTGCACCGCAGTCTATGCAGCCG
CAGGCCCAGAACCCTCGGCCACAGACTGTAGTTGAGGTACCCCCTATAACTAGTCAGGCACCGGAGTTCT
ACATCCAAGCTCAGCACCATTGGCAACATCAAACAGTCCAGGATGTTCACTCGCAGGCAAGGCAACAACA
ACCACAGCCCCAGGTGGCACAACAGCAGCAGTACCACAACATGCAACAAGTTCCAGCTCAGATGGTTCAA
CTGCAAACATCTTCTCCGCAGGCCCAAAGTGCGCCTCATGTCGCCCTGTTCTATCCTCCTTACGGATCCC
AACAGCCCGCATGTGGTAACACCGAGACACTTTCTAGAGGCATGGTTGTGCAGCCTGCCTATTCTACGAT
CTCTTCTTCCCAGCGAAAGCATCATGAAGCTGCTCCTGTTTACGTGCAAAGCAGCGCCATTGCTGTTCCT
ATGGCAGAACATCACATCCAGCACCAGCAGACCCAGCAGTTTCATTCGCCCGGCAATGGCTCATTTGCAC
CTCAACAATGCAAGGTTGGACCCTATTCAGTCCAGGGCGGTGCCCAGGCCTACAACACCGTATATGGGAG
CCCTCCCAACAGTGCTGCCACTTTTGTTGCTGTCCTTCCTCAGCAAGCGCAGGCCAGTGCTCCGATGATG
CTCCATCACTTAGGACCCCAGCCCGTGCAGAATCACCCTGCAGACATGGCTGACAAGGCTGTTCGAATGG
GTTACTTGAATGATCATGCCGAGAACATGCCGCGCCGAATGGTGGCCACAGGCCAGCCCGTAGAGTACAA
CACCTTCCATGACGGGCTGAGCTCTGTTGGCAACGCGGCATGGTCTGGCTAATTGACGATGGAGAAGTCG
CATGTGAAGCACTACATCTGCTCCTGCGACTTTTCTCGTGCGATATACTGTGACCATCTTATTGTGATGG
GAAGCTCGATTTTGAGCATCCCTACGGTATTTGCTCTGGCATCTTTTATCAGCCGGCAGATTGTTACTCC
GTATCCTTCAGCTTACTTTTTTCAGCTGGATGATCGCGATGAAATAAGAATGATAGGTTAGTTGAGTGGT
GATGATGTTGTCGGCATTTGTCCCATTTTTAGTGGACGCGTATGCTTGCTTGTAACCTGTTGTGGACTTG
CATTTGCATGTTTGCAATCGATATGGAAATATGAGAAATTTGTTGGTTTTCACGTTCTTGTTCAGTGTGT
GCTCATCTGTTCACCTGCTCGTAGCAGTTGGCGTATTGCCGGGTTTGTGTTTACCATCTGCTTGCCAGTG
ATTGTTAGTACTTGATATGAGA
>TCONS_00066279 gene_id=XLOC_042678 ref_gene=MLOC_25787 ref_transcript=MLOC_25787.1
GTTGCAGCCTTAAACCTTAATGAGCCTATAAATACCTGAGCATAACCCCGGCTTATGATTCTACCAGGGG
CAAATCACATTCACATAGCAGCAAAGCAATACAGAAGAAAGGCCTATACTACGAAGCTAGATTGATCCAC
GTTCTGAAGCAAGATTACCGCCAAGAGTGAGCATGTACTCAAGAAGGACGCTGCTTCACACCCCTTCCTT
CTCCGGGGGCCAGCCCTCCGGTCCAATCCAGCCGGTGACCGACGGCGGCGCTCCGGGAAGCAGCAGCTTC
GACGCGAACGTGGTGATGATCCTCGCCGTCCTCCTCTGCGCGCTCATCTGCGCGCTGGGGCTCAACTCGA
TCGTCCGGTGCGCGCTGCGGTGCTCGAGCCGTGTGGTGGCGGACGCGGAGCCCAGCCGGGTGGTGGCGCG
GCTGGCCAAGGGCGGTCTGAGGAGGAAGGCGGTGCGAGCCATGCCGATCATGGTCTACTCGGCCGGGCTG
AAGCTCAACACGGCCTGCCCGATGTGCGCCATCTGCCTCTCGGACTTCGAGGCCGGGGAGCACGTCAAGG
TCCTGCCCAAGTGCAACCATGGCTTCCATGTCAGATGCATTGACCGGTGGCTCCTCGCGCGCTCCACGTG
CCCGACGTGCCGCCAGTGCTTGTTCGCCGAGCCGAAGAGGGCGTGCGGGTGCTCCGAGCCGGGCCAGCCC
GACCCGGCGAGAGTCCACTCCGTGCTTGTGCCGCTCAGGCCTGAAGGTTTGATCACCACGTATGATTTTT
AGAGCCATTGTTATCAGTTGCTTCCACTTGTTGCATGAAGGATGACACAGAGTGGCCGCGAGTCTTTTGC
CTTCCTTCGTAACGGAGTGGCCGTGGGGTCATAACACAGTAGAAGGTTGTGTTGTTGACTCGGTGTTTGT
TACTGCCAAAAAAACTGGCTTGTAGTCATGCTGCTCCTGTACATTGTGTATGTAGTCCCTCCCTAGTACT
AGAAGGAACTGTGCATTTCCTCCGTGTTTCAGCAGCTCGTGTGTTGATGCCAATTATTGCTGGAGATTGT
CATGGGAAACAGGTGCGATGAATCACATTTGAATGTCACTTTGAAAAGAAAGGAACAACAAGATTGCAGG
TCTAATCGTATGGCAGTGCCGCACCACCGGTCCAGCATTATGGTGATTGGATTTGGAGGTCAACCTGTCG
AGAGGTTGCTAAGGTTCAAGCCTCGGTGGAGGCAGCATATTCTCGAGCCATTACCAAGAGATCAGGACCT
TGCAGTAGTAGACTTCGCAGCTAAGCCACATAATTCACGCCTGGGTCCACACCCGGCTATAGGCATGGCC
ACTTCGGCTATATGTGTTTATCTGCTGCTCTTCTACATAGGATCACGAGGTGATTGCCCAGTGGCATGTG
TCGCATTGCTATTGCTTAACTATTCTTCCTCTGATTTGATGGTGCATCCGCTAGTTTAGCTGTGGTTTAC
ATGAACATTGGGTTGTGCTCACTGAAAACGAAAACCGCCTGATACCCACTCAATGGAAAGCTGAGATCTT
TCTGCAGCTTATGCGGTTCCGTTGGACCAGACACTTCACAGTCACAATGATTATGAGAATGTTGTAACAG
TGTTATGAAGAACGTACTGATTGTTTCCTGCACCATTCTTCTTTTCTGAGCAAAGTTGTACTATTCTTC
>TCONS_00066920 gene_id=XLOC_043164 ref_gene=MLOC_26293 ref_transcript=MLOC_26293.1
GACCTCGTTGTCCTTGCTATGCACGGCATTGGAGGCCTTGGCAAGACGACCTTGGCGAAAATGATTTACA
ATAATAATACAAAATTTGAAGAATACGTCCGTGTGTGGATTTATGTGTCCGAGACATTTGATTTGAACAA
AATTGGCAATTCTTTAATAAGTCAACTGTCACAGAATGAGAGTACCTACACTGAAACGCAGATGATACAC
AGATCACTTGCACAGCTACTCGCCAATAAGAAGATTCTGATTGTCCTAGATGATTTGTGGGCAGAGGATG
ATTCCCAGTTGGATAGTCTGGTTGCAATGCTTAAGGTTGGCAAGGGTAGTAAGGTGGTTGTTATAGCAAC
CACACGCAATGAGGAGATTGCAAGGAAAATTTCGACCATTCCCTCACATGAGCTAGCATCACTAACAGAT
GAGATGTGCTGGACCATAATTAAGCAAAAGAGTGGCTTTGAATCTAGAGATGATAAAGAACAGTTAAAGG
ATATAGGGGAAGCCATTGCAGCGAAGTGTGGAGGTGTGGCTTTAGCTGCTCAATCAATTGGACCCATTTT
GGAAACTATGCCCTATAATCAATGGAAGAAAGTGAGAGACAGTGATATCTGGAAAGTATCTCCTTCTTCT
TCAGATCCGAAAGATAAAGCTGCAACACGGGTGCTTGCATCCTTGAAGTTAAGCTATACTTTTATGCCTC
CGTACTTGAAGCTCTGCTTTGCCTATTTGGCAATCTTTCCAAAAGGATGCAATATATATAAAGGTGATCT
AATTCATCAGTGGATTTCTCTTTCCTTTATTGGGGCAACACCAACATTCACCGCTTGGGAGCTCGGCGAG
ATGTACATTACTCAGCTTTTGAAACTTTCCTTCCTTGAACATTCGAAGGTAATTGAGTGAGAATTCATAC
AATGCTTGTTTATATGGTACACATGTTTATCCAATCTTTCAGTGGTTAATTTATTTTAAACATACTTAAC
TTATCCACGTAACTTGTCAGAAAATTCCTGTTGCTCTTGCACACACCACCACAAACCCCATATAAGCATA
TACCCACAGATAAAAGCGCACCGGAGGTCAAACCTAATTATTAGGCT
>TCONS_00067300 gene_id=XLOC_043419 ref_gene=MLOC_26558 ref_transcript=MLOC_26558.1
CTACGTGCCTTCCTTCACAGCATCGATTCCAACACAGAGACACAATCCGAAAATGGGGCAGTCCAAGCCA
GCTCTGGTGCTTCTCCTGCTCGCCGTCTCCACGGCGGCGACCGTCGGCAAGCCGCTGCTCACGAAGATCA
CCAAGAGCGGCGCGTCCACTGCGCTCTACACCGCACCACTCAGCGCCGGCCGCCCTCTGGTCCTCGACCT
CTCCGCGCCGGCCATCACGACGCCGTGCAGCGGGCAGACGACGACCGTGACGCTCTCGGCCAACTCCACC
GACGGCAGCAACCCGCTGTCCCCGGTCTCCTTCGCCGCCACCGCCACCTGCGCGGCGGCCCCCTCCGGCG
CCGTCGGCGTGGCGGGGCTCGCGCGCTCCAGCGCCTCGTTCCCGGCCCAGGTGGCCAAAACACAGAAGGT
GGCCAACTCGTTCGCGCTCTGCCTCCCGAGCGACGGCAGGACCGGGTTCACCGGCAACGGCATGGGTGCG
GCCATCTTCGGCGGCGGCCCGTTCTTCCTCGCGCCCCCGGCGGACCGGCCGTCCATCACGACGCTCCTCT
CCGACGGCGTCCCGCTCCGGCAGCCCTTCGCCGGGAACCCCGGCTACTTCGTGTCGGCCACCAACGGCAT
CGCCGTCGGCGGTGCGCGCGTGGCCGTGTCCGGCTCCGGCGCGCTCGTGGTCGGCCTCTCCACCACGATC
CCCTACGCGCAGCTCCGCGGCGACGTGTACCGCCCCTTCATCTCGGCCTTCGACCGCGCCATGGGCTCCA
GCGCCAAGGTCGCGGCCGTGGCCCCGTTCGAGCTGTGCTACAACTCGTCCAAGCTGTTTCTGACGCGATT
CGGGTACCTGGTGCCGGACGTGGACGTGATGCTGGAGGGCGGGACGAACTTCACGGTGGTGGGGGGAAAC
TCCATGGCGCAGGTGAACAGCGGCACGGCGTGCTTCGCGTTCGTCCGGTCGGGAGGCAGCACGGGCGCGA
CGCCGGCGGTGGTGATCGGAGGGTTCCAGATGGAGAACAAGCTGGTGGTGCTCGACAACGACAAGAAGAC
GTTCAGCTTCACCCCGAACCTCCCTGGCAGGGGGCTCACCTGCAGCAACTTCAATTTCACCAAGGCCGCC
TAGTGATCCATCCACATCGTTTGTTGCATGCATGCTGTGTGTGCCAGGGCTTTATGTTGAAAAAATAAAG
GAAATAAAATTTACTACTAAATCCAATTGAGTAGTAATACTGCACCTATTGATATTACCTCCGTCACGTT
TAAAAAGGCACGGTTAAATTTACGTGCATTTTCACAATAGACAAGGTTTAAGACGCGTTGCATTTACTCT
TAGCAGCTAATTAGATTGGCCATAGTGGGAGTAACTTAGGTGGTATCATATATTTGGGAATAGTAAACAT
GCTGATGTGGCAGATAATTAAAGAAGAAAAAGAGGATTAGAGTAACATAAGTCCCTTTCCCAGTGCTCCA
TGGTGGACTGGTGCTAAGCATGTCACATAAGCAAAAAAATGACATGACATAGCAATTAAGGAGGAAAGAG
AACACTTTGGTGATCCCAGGAAGAACCAATGCCATACATGTGAACCTAAGCAAACCACTTAAATGAAAGA
AGATGACCAATGCATGAGAGAGTTTAGGTGTTAAATCATTAAATAGAATGAGCTTAGCAACAACAAGTTA
AGCACCTATGCATTGGAAAGTTGAGTTGCTAACATCTTAGCA
>TCONS_00067770 gene_id=XLOC_043770 ref_gene=MLOC_26914 ref_transcript=MLOC_26914.1
GGCGAGAGAGGAGCGGCTGCGGCGGGAGCTGGAGGCGGCGCTGGCGCGGGTGGCCGTGGCGGAGGAGGCC
GAGGAGCGGCTGTGCGTGCAGCTGGGCGAGCTGGAGGCGGAGGCCATGACGCACGCCATGGAGTACCAGC
AGCACGTCAGGGCGCTCTCCGAGAGGCTCGCCCTCATGGACGGCCTGCTCAGGTCCTCCGGCCTCCACGG
CGCCGTCGTGCAATCCGGGCTTCACTGACGAACCGAGTCTCATCATGTGCTTCTCCTAGATTCTTAGTAT
ATGTGCGATCAATCAAGGCTGTACTGGTTTTTAAATTTTCTCCTTTCTGTCTTGCGCGTGCGTTTCATGC
CAGCCCGTGCGCGGTGGTGGCGTGTAGGATGTACATTTTTCTTCTTCTTGAGATGTACTAGTATATAGAG
TAATGTCGTTTGTCAAACTGTTGGTAAGCATGTAAATATTGCCCCCGATCTGGTGCAAAGACGTATGCAT
TCATCTAATATCACACGCAATGACGCAACGGGATTCCTTGATAACGATCGAGCTTATTATGTCCACAAGC
AAAAT
>TCONS_00068135 gene_id=XLOC_044064 ref_gene=MLOC_27228 ref_transcript=MLOC_27228.1
TTGCTCATTCCACTGGTAAAAGGAAGAGGGCTAGCCTCATGAGCGAAGAAGAAGTTTTGGTCATGACCAA
CATGTCTGAAGCAGTCCGTGAAGTTGCTAATGCTATCAAGTCCACTACAGAGGCACATCCTGAACTTTAT
GATGCTGTGATGGAGCTCCCTGGTTTTAGTGAGGATGATCTATTGATTATCTTGGATTATCTCAATGAGA
GTGCCAACAGGGCTAGGAGCCACTCATTCGTGCAGATGACGGAGACTCGCCGCACTCGTTGGGTCATTCA
CCACCTTTCCAAGCTCAAGGATGATGTGCCCAAGGGTGGAGTGTGAGCAAATCTTTGCTGATTAACTAGT
TGACCATATTTTATTCCATTTGGTCAAAAAAACAATGCCCCTATATATATGTGATGTATGGAATGTAACT
TGAATCTTATGTGATGCTTATGCGATGTACTGGATTAATATGGATGTGTGGCCCTATAATATGTGAACTT
TTAAGATGTATTGGATATTGATTTATGTGTATTGGATATTGATTTATGTGTATTGGATATTGATTGTATC
ATAAGCTGCTTCTATACCGTACAAACAAACAAGATGCTGCCAATTTTTTAAATTACTTCAATCATATTCT
TTCATTATTTCAATCATCAAAGATATTACCAAAACTATCTTGTAATTATTTTATATCTGTTCGACATCAT
ACAACCCACCAAACAATATCTGTTGTATGTTGCATCTCTCTCATATACAAAACCCAAGATGCAATATACC
AAACAAAATCTGAGTTGAACCCAGCTCGTATCATGCACCCAACCAAACACACATCTCATTTTTATTTTGC
ATCAGGTCAAC
>TCONS_00068668 gene_id=XLOC_044420 ref_gene=MLOC_27605 ref_transcript=MLOC_27605.1
CAACTTACAAGCTCCCAATACACGGACACCCAATGTCAATGGAGCTACCACCATGGGCGCCCTTCCTCGG
CGTCGCGCTCGCTACCATGCTCTTCCTCAAATGCGTCTTCCGTCGCAGCCGTCACGCACACAACCTCCCG
CCGGGCCCTAAACCGTGGCCGATCATCGGCAACCTGAACCTCATGGGCGCGCTCCCGCACCGCTCCATCC
ACGACCTCTCCAAGAGGTACGGCCCTATCATGTACCTCCGATTCGGCTCGTTCCCCGTCGTCGTCGGCTC
TTCGGTTGAGATGGCCAAGTTCTTCCTGAAGACCCACGACGTGGTGTTCATCGACCGGCCCAAGATGGCC
GCCGGCAAGCACACGACGTACAACTACAGCAACATCATATGGGCCCCGTACGGCGCCTACTGGCGCCAGG
CGCGCAAGGTGTGCCTCACCGAGCTCTTCAGCGCTAAGCGGCTCGAGTCATACGAGTACATCCGCAGCGA
GGAGATGCGCGCGCTCCTGCGAGACCTGCACGAGGCCTCCGGCCGCGTCGTGGTGCTCAAGGACTACTTG
TCCACCTTGAGCCTGAACGTGATCACGCGCATGATGCTGGGCAAGAAGTACCTACACAGGCCCATGGAGG
GCACGGATGGAGGGGGCTCCACGACGACGATGGAGGAGTTCAAGTGGATGATCGACGAGTGGTTCTTGCT
CAACGGCGTGCTCAACATCGGCGACTCCATCCCGTGGCTGGACTGGATGGACCTGCAGGGGTACATCAAG
AGGATGAAGAAGCTGAGCATGATGTTCGACCGGTTCCTGGAGCACGTCGTGGACGAGCACAACGACAGAC
GCCGCCTTGAGGGGGAGAGCTTCGTCTCAAGGGACATGGTCGACGTGCTACTGGAGATAGCCAGCGACCC
CGATCTCGAGGTACAGATCGACCGGGATAGCGTCAAGGCTTTCATTCAGGACCTCATCGTCGGCGGCACG
GAGACCTCATCCATCACGGTCGAGTGGGCGATCTCGGAGCTCCTGAAGAAGCCCGAGGTGTTGGCCAAGG
CCACGGAGGAGCTGGACCGAGTTGTGGGACGAGGCCGCTGGGTGACGGAGCAGGACATCCCGAGCCTCCC
CTACGTGGAGGCCATCGTCAAGGAAGCAATGCGTCTGCATCCGGTGGCGCCGTTGCTGGCTCCCCGGCTG
TCCCGCGAGGAGGCGTCCGTCGGTGGCTACGACATCCCCGCCGGCACGCGCGTGTTCGTCAGCGTGTGGT
CCATCGGCCGCGACCCGGCGCTGTGGGATGCGCCGGAGGAGTTCACGCCGGAGCGGTTCCTTGGCAGCAA
GATGGACGTCAAGGGGCAGGATTTCGAGCTGCTGCCCTTCGGGTCCGGCCGGCGGATGTGCCCCGCGCAC
AGCCTCGGGCTGAAGGTGATCCAGGTGAGCCTCGCCAACCTGCTGCATGGTTTCGCCTGGAGGCTCCCGG
ACGGCGTGTCGACGGCCGAGCTCGGCATGGAGGAGATCTTCGGTCTGACGACGCCGCGCAAGTTCCCGCT
TGAGGTCGTGTTCAAACCCAAGCTCCTCGATCACCTCTACTCATGGCGTCATTAGATGTTACTTGTGCCG
CTTCCCGAGTCTTGTATTGTGTTCGTGTACGTACTGCGTAGAGTCCCGTGGAAAGATAATGGGAAGGTTT
CAAGGATGCGTGTCAGTAAGATGCTTGCTTATTAAGAGCAGGTGTACTGGCTACTGCCGGTCCATTAGAT
GAAGAAAAGCAAGTTCAGGTTACAGGTCTTCAGAAAAGCAGGCCAGAGAGGAAGACCGGTCTTCAGAACG
AAAAGGCATCAAAAAGGGACGGTGAGAGCGAAGTTTGTGTGCCGGGCACCTTGGTGCCCTTTTTTGGAAA
AAAAAACATATTTAAAATTTTCAAAAAAATCAATAATAATTCTGTGG
>TCONS_00068893 gene_id=XLOC_044610 ref_gene=MLOC_27807 ref_transcript=MLOC_27807.1
AGTGGCTATTGATAAGCAGCCATCCCTAGTTAGCAGAGGAAAATAAGAACTAAGGTTCAAGTACATCATT
AGCAGTGGCCTCCTAATCTTGTTCTATCAGGTTTTCTGGAGGTTACCCTCGCTCTAACCAAAGCCATGGC
CTCCAAGCAGATGGTGCATATGAACCAAGGACAAGGGGAAAGAAGTTATGCTCGCAACTCTGGTATTCAG
AACGCTCAGCAGAACAGGATGAAGCTCCTGATAGAAAGAGCCATCATAGACTTATGCAGCTGCAGCAGCA
GCAGCACCTTGTTACCAGCTGACAAGATGGTGATCACGGACTTGGGCTGCTCCTCTGGCCCAAACGCGCT
GGCACTGGTGTCGGTCGCTGTCGAGGCAATCCATGGTTACTGTCTTCAGTTCCAGCTGCCACCACCGGAA
CTGTGTGTGTTCCTCAACGACCTGCCTGACAACGACTTCAACACGGTGGTGAAGAGCCTCGCCACACTCC
GTCGAACCAACGAACCTGTTGTTGTGACGGGTGTCGCACCGGGGTCGTTTTACGAGAGGCTCTTCACTAG
TAGCTCCGTGCATCTTGTGTGCTCCTCCAGTAGCCTGCACTGGCTCTCAAAGGCTCCTGATGTTCTAACG
AGGAACCAGATCCCGGCTTACTACACCGATGAGTATGCTAGGCGTGAAAACCTCCCTATGGTCCTTGATG
CCTATGCACAACAGTTCAGGAATGATTTCAGACATTTCCTGGGGCTGAGAGCCAAAGAATTAGTTCCGGG
AGGCCAGATGGTTCTTTCCATTATAGGGAGGCATTCCGATGGCATCGCCCGCTTTCACATCTGGGACATC
CTTGCTCAGGTTCTAAGCCTTATGGCCTCAGAGGGTGTAATCGACAAGGTGAAGTTTGATTCTTTCTACG
TGCCAGTCTATGGGCCTTCGAAGGAAGATCTAAGGGAGGTCATCCAAGAAGAGGGTTCCTTTTCGATCAA
GGAGATTCTGGTGCACGACTTTTTAAGCGACCTGGACAGTGCACTCGTCACCCCGAGCTGGATCGCGAAC
CAGATAAGGGCCGTGTATGAACAGATAGTCGTGCAGCATTTCGGAGATGTGATGGACGAGTTCGTGAGGA
TCGCGGAGCGGCGCTGGAGCCTCCAGGACGGAGGCTTGCTCGAGGAAGAACATGCCGGATTAGCTATGCT
CACTCTGTCGGTCGCCAAGGCATGATGGATTTAGATGATCGTACATGGTCGGTGGTCTGACTGCTTTGCT
TTTTCCAAAGGTACGCCACATTTGAATGAGACTGATCCGTTGATTTCTTCAAGGCGACAATGTCAACAGT
TTCCTTTGAATTTTGTCTCGCCTTGGCGGCCGGTTTACAAGGCAACAATGTCAAACACGTCCACGCTTCA
TTAATCGGTTTACATATTGGAGTGGGCTTTCTTGCGTCATATACCATGTGATTGCTTCTCTTCTGTGTTT
ACAGACTTTATGCATATTTCTATTATTATGTAATTGAAGGGACCATTTTATATATTGTAAACAATTTGTG
GTTCATTTGTCCATGTACATATTCACACTAT
>TCONS_00068912 gene_id=XLOC_044629 ref_gene=MLOC_27830 ref_transcript=MLOC_27830.1
CGAAGACTTATTACTGCTTTATCTATTACTATGCGTTTTCCATAGCATTTGTTGGAAGCAGTTGTTGACA
CTATATACTGCATAAACGAATGAGATGTGCACAGTAGGTTAGGAACTGGATTCAGTAGTTTCATACATAC
AAATAGTACATAACATTTAAGTACTTTTATGAACTTCACAACTCATGCGATCAGTGGACTGGCAGGTCGA
TATTGAGCTCCCGGAGGACTTGCCACTCAAGGAGGCACATGCAATTGGAGAATCACTCCAGATAAAGATC
GAGGAACTTCCAGAAGTCGAGCGGGCATTCGTTCACCTTGATTTTGAGTGTGACCACAAGCCAGAGCATT
CAATCCTCAGCAAGCTTCCTAGCAGCCAGCCTTGATTACTATCCGAATTCACCGTGGACAACATGCAGGA
TTTGCTGCAGTACTTGATGTCCTGCGCTATATGAAAGGGCTGAAGTCGAGCTAGGCACTGTTGGCCATCT
AAGTGAGATAAGCACCAGCGTTGGAGACTGTATAGACTTATTTTGCAGAGCCCTCTAAGGTCTAAGCGCC
CTGTTTCGAGTAAAAGTAGGTTCTTTTTGCATGTTGAAGCTGTCATTGTTTGTCTGCCACGAGGGCTGCA
ATGTGGAAACGTTTGGCACAAAAAGAAAGCAAGCGATTTTTGTGTGCTCAAAATCAGTTTAATTGTGAAC
TTAGTATGTTGCTTTTTTACTGGTGTGTTTTGTTCTAAGAAAAAAACATTTGGAAAATGATACACTAACT
TCGGTTTGCGAAAATTTCCTCGACTTCTACTTTATGAGAGTAACATAACACTATTTTCACCTGGAAATGC
AATTCGG
>TCONS_00068964 gene_id=XLOC_044673 ref_gene=MLOC_27877 ref_transcript=MLOC_27877.1
TACAAGGTGAATATGGAAACCATAAGTCTTAAGAGTATCATTATTGGAGTACTCATGCTAGGACTAGTCC
TTCAACAGACCCATATAGAGGCCAAGAGTTGTTGTTGTTCCACCACGACAAGAAACTGCTATAATGTATG
TCGTGTCACGGGTTCCACTCGGCCTACATGTGCAAGCTTATGTGGTTGCAAGATTTTGGAAAAATGTGTG
CCTCCATGTGACCGCTTCAACCATGTCACGGACGCAGACGAAGCAAAATCCATTGAGTTCTGCAAGTTGG
GATGCATGTCCTCATTGTGCGGGAACATCAACGCTGATAAGTTAAAGATCTTAGGGAAAATTCGTTGCAT
ATTATTATTAACTTTGAGTTAGTGATTGTTTCTAGTGGAAACAATTCTGCACTCAATTGTTGCGAGTCAA
GAAGTGAACGATGTCAAAGATCATTGCAAAACTGGATGCTACCATCTCTGCACTAAGGATTATGAATTTG
GCGAAGTCCTTGCTTAAGAAAGTGTGAGAGTCGACATTTCATGTTGAATATACGGGAGT
>TCONS_00069329 gene_id=XLOC_044953 ref_gene=MLOC_28169 ref_transcript=MLOC_28169.1
AAGGCTTGTGTGGCGAAGACGTTGCGGTGTATTTCCTAAGATCCGGTGTTCAAACTATGGATATGTTTCG
TCTACTATCTTTGTGGTGCATTTCCTAAGATCGGGTGCTTATGAATAATCAAGGAAGAAGACAATAAATG
AGATATCATGTGTGATTTTATATTATTTACAAGTCGTTTGTGTCAAGCTATCCCTCTTTTGTACCCACTA
CTGTTATCC
>TCONS_00070041 gene_id=XLOC_045513 ref_gene=MLOC_28768 ref_transcript=MLOC_28768.1
TAAAAGGAACCCATTGACTCCATGCTACCAAACCATCCCGAGTTTCGTCCAACACAAAAAGCACAAACTA
CTCACAAGTTCTCTAGCTACGAGGACACGCTAGAAGCAAGCTCGTTGATAGCAGCTTGCCTCAAGGTTCT
CGATCAACCGTCGGGGACAAGAGATGGACCGTGTGATGAAGATGGCGCCAGAGAGAGGGGTGGTGATCTT
CACCTTGAACTCATGCTGCATGTGCCACACAGTAACCCGCCTCTTCACCGACCTCGGTGTCAATGCTCTG
GTTCATGAGCTAGACCATGATCCCAAGGGCAAGGAGATGGAGAGGGCGCTCCTAAAGCTTCTCGGGAAGG
GGCCACCCGTCCCGGCAGTGTTCATCGGTGGAAAGCTTGTCGGCGGCACCAATAAGATCATGTCTCTGCA
CCTTGGTGGTGAGCTGGTCCCCATGATACGGAATGCAGGTGCTCTATGGCTGTAGAGGGCAGTCTACACG
TCAACATAGTCGGAGGGCCGGATATTCAGAGCCTAACTCCGGTACCACTCGACAAAATAAATTGTCCAAT
AGTGTGGAAGACAAGTTTTGGTAGAATAACCTAATAGCCTAAGTAGCACTACGTCGAGATAGGTTTTTCC
AAGTCCTACTCTGACAACAAATTTTGGATTACCATAGGTAGTAAGCTATGTGCATGGTTTATGCATATAG
TTAGGTTGCTTTTGCGCCTCTGTTCTTACCCCGATCAATTTATCTACCATCTGTATTCTACTTACCCTTT
TTGCGCATTTCTTTTAATGTATAAGAACGATTACTGAGGCCTCTGCATCAATACAATGCTTGCA
>TCONS_00070149 gene_id=XLOC_045594
CACGATCATTAGCCAGATAATAAAACTGCAAAGGCAAAAAACAATTCAACAGAAAAATGAGCACAGGCAG
ATTACTTCAAAGTTGACTTATTCATACTTAACGGCACAGATGTACCAGAAACTGTTTGCACAAAACCACA
CATAAGGATGACTCGATGATCCATCAAACCAGACACAGTACGACTTCACTCAGACGAGACGACACTTGAA
CAAAGAGGCACACCCACCGGACGACACACGGCAATTACTGACCACCACGGAGGCGGAGCACCAGGTGAAG
GGTGGACTCCTTCTGGATGTTGTAGTCCGCAAGGGTGCGACCATCCTCCAGCTGCTTGCCGGC
>TCONS_00070643 gene_id=XLOC_045972
GGGTCGGTTAGCAGCCTCGCTGCGTCAAACTCGAGCGGGGATTTGACTAAAGCTTCTGCAGCGGCGTGGA
CGTCCGCCGCCAGACTGTCGACGACGGTGGAGGTGTTGTAGGGCTTCGACGCTGTGTTGAAGAAAGCCTC
CACTGGGTCTTTCCCCGTGTGCCCGGCGTCAGGGCCTGCTGCCACTGGACTATCGCTGGCCAAGGGGGCA
TACCTCCCTGCAGAGGGAGGCGGAGTGGACGGGCGCGCCCGCGGCTGAAGGGGTTGGGGCCTCGCCCTCG
ACGAGGCCCTCCCAGCTCCCTGATGATGCCCAGAAGAGTGGCCGGACCTACGACGGGGCTGCGGGG
>TCONS_00071540 gene_id=XLOC_046698
CCGCCTCGTTCAAGGAGGCCATGAAGATGGGAGTTGAGGTGTACCACCACCTCAAGAGAATAATCAAGAA
GAAGTATGGTCAAGACGCCAAAAACGTTGGGGATGAAGGTGGCTTTGCACCTAACATTCAGGAAAACAAG
GAGGGCCTTGAACTGCTGAAGGCAGCTATAGCCAAGGTT
>TCONS_00072005 gene_id=XLOC_047060 ref_gene=MLOC_30423 ref_transcript=MLOC_30423.1
GACCGCTGGGAGTTCGCGCACGCCTCCTTCCTCCGCGGCCAGACGCACCTCCTCCGCCACATCGTGCGGC
GCCAGAGCAGCGGCAAGCGCGGCAAGGGCGACCTCGAGGAGGACGACGAGGACAGGAGCAGCAGCAGCAG
CAGCGAGATGCTGGCCATGGAGGTGGCCCGGCTGAGGAACGAGCAGAGGGCGACGGAGGAGCGCGTGGCG
GACATGTGGCGCCGGGTGCAGGAGACGGAGCGCCGGCCCAAGCAGATGCTCGCCTTCCTCCTCAGGGTCG
TCG
>TCONS_00072337 gene_id=XLOC_047324 ref_gene=MLOC_30719 ref_transcript=MLOC_30719.1
CCTAAATTAGACCAAAACACGCGCATCTCTCCATAGACCAAAGATTGTCAACTCTTCACGCTTTTCTTCC
ACAGCGTGACAAGATCTTGTTTATCACACCTTGCAATTTAACTATCTTTGTATCAGCGATCCATCACACA
CCTCGTTGCTCTTGCATGTATAAATGACCCTTCATTTGTGCACCACCTACAACATTCCTGCACCACCTAC
ACAGGCCATCAGGCAGAGAAGTAAGATGTCCCGGTCCTGGTCGTGCATGGCGCTGCTCGTCGTCGCCCTC
TCCGCGCAGCTCGGCGCGTCCGACCTGTCGACGGGCTACTACAGCAGAAGCTGCCCCAACCTGGAGAGCA
TCGTGCGCGGCGTGGTGACGCAGAAGATGGACGACAACATCCGCACCATCGGCTCCACCATCCGCCTCTT
CTTCCACGACTGCTTCGTCGAGGTACGTTCGCCGCACGCAGTAACACTTGCACTGATGCTTGTTATGCCC
GTGCTCTCAAAACTTATAGTCATCGAGTGGTTGATCTATGTGTGTGTATGCGGCGGTACGTACGTGCAGG
GTTGCGAC
>TCONS_00072595 gene_id=XLOC_047506 ref_gene=MLOC_30925 ref_transcript=MLOC_30925.1
CTCAAGTAGTAAAGAAATTGGGATTGGTGGCTGCTGAAGACTGAGTACTGATTCTCGTACACTGCTGAGG
AATTATTCAGAAAAGCGTCACTTTTGTGCTGGGCATGCCATCTACGTACTATAAGACGAGGGATTACGCT
GCCATTGCACACCCGCCACAGCGCACATACCCCCTCAGGAATGGCGCCGGTGAAGGTGTTCGGGTCGGCC
GCGTTCACGAACGTGGCGCGCGTGCTGGTGTGCCTGGAGGAGGTTGGTGCAGACTACGAGGTTGTGGACA
TCGATTTCGCGGCCAAGGAACACAAGAATCCCGAGCACCTCGCCCGAAACCCATTTGGTGAAATCCCAGC
TTTTCAAGATGGAGACCTTGTGCTCTTTGAGTCCCGTGCCATCGCCAAGTACATACTCCGGAAATACAGG
ACGGACGAAGCCGACATGCTGAGAGAAAGCGACCCGGAAGAAGCAGCAACGGTGGACGTGTGGGCGGAGG
TCGAGGCGCACCAGTACAGCAAGGCGGTTGCGCCGATCGTGTACGAGTGCATCGTGTATCCCACGGCCTA
CGGCGTGAAGACGGACCAGAAGGTCGTGGACGAGAGCATGGAGAAGCTCAAGAAGGTGCTTGAGATCTAC
GAGGGCCGCTTATCGAAGCACGAGTACCTGGCTGGAAGCTTCATCAGCGTCGCGGACCTCAACCATTTCC
CCTTCACGTTGCGCTTCATGGAAACCCCCTACGCGTCCTTGTTTGACTCGTTCCCTTGCGTGAAAGCGTG
GTGGGAGAAGCTCATGCTGAGGCCTTCGATGAAGAAGCTCGGCGCCGACATGCAGAAAAGGGTCTGATCG
CATGGGGTCGGGGCATGTTTGGCACGCCCGCACCGCGCACGTGTGT
>TCONS_00074453 gene_id=XLOC_048958 ref_gene=MLOC_32483 ref_transcript=MLOC_32483.1
ATATAACAGAGTTGCACTTCACATAACCTTAAAAATTACACGTCCCTTTTATTTATACATTTATTCGCTG
AATGACATGCACTCACCCGTCATGAAGGCACGCATATATGGACATATGGCACACACTGATACGATCGATC
GATGATCATAATAAGTAAGGAAGACTACAAGGACTAGTCCTCTCTACTTACTGATCCATGTGTAAATCAT
TTCGGGCAGGGCAGAGCACGATCTGGTAGTTGGTTCCGGC
>TCONS_00074482 gene_id=XLOC_048986 ref_gene=MLOC_32510 ref_transcript=MLOC_32510.1
TAGGTGCGGAGCAAGTGTTGGTGGCATGGTCGTAGTACTGCTTCCCGGACGCCCAATAAATCACTGCGTC
TATCGCATTCCATTCGGTACCAGGGGCCGAAAGATGTTCTCTCGGTATGGACCGCCCTCCGGAGAGAGTA
TTGGCTGGCAGTCGGCGCGGCGCTTCTCCGCGCATGACTGCGCGTACGCCGCCCCTATGGGGTCCCCCCT
CACCGGCCCCACACC
>TCONS_00075047 gene_id=XLOC_049390 ref_gene=MLOC_32958 ref_transcript=MLOC_32958.1
CGATGGAGGGGCAAGGCGCCAAGAAGGACATCGCGCCACCGCTGGAGTGGTGCGGGGTGCCCGGCGGCAC
GCGGTCGCTGGCGCTGGTGGTGCAGGACATCGACGCGGACGAGCGGGTGCCGTGGACGCACTGGGTGGTG
GCCAACATCTCGCCCGAGGAGAAGGGGCTGCCCGAGGGGTTCTCCGGCGCCGGGGGCAACGCCAACGCCG
GCGGCGAAGGCGGCCTCCAGGAGGGGGTCAACGACTGGAAGCAGCCCGGGTGGCGCGGCCCCGTCCCGGA
CTCCCACGGCCACCGCATCCAGTTCCGGCTCTACGCGCTCGGCGACGTGCTCAGCCTCGGCAACAAGGCA
AGCGCGCCCGCA
>TCONS_00075457 gene_id=XLOC_049703 ref_gene=MLOC_33302 ref_transcript=MLOC_33302.1
CTCGTATTTAAAAAGATCGATGCCAACAAGGTGTCCCAAAGATGCGAACAAAAGTCCCTATATTTCAGAT
TTTGGTCCCTCTGAATCGAGGGGGTTAGGAGGACACACGCATAAATAGAGGAAAGGGACATACACATGCA
TCCATGCAATGCAGACAGCCAGGCCAGCTCTCCTCTCATCATCTCCGGGATAATTAAGCCCGACGTAAGT
ACGCGCCAAATCGGCAAAACACAAACACAGTACGTCACTGAAAAGAAAGAAGAAGTGAGAAAATCACACC
ACCTCATGCATTCATGGCGGTCGTCACATCACACACGACATACGCACGTGGAGGCAAGCGCTGGCTGTGT
GTATATCAGTGGCCACCGGCGCCCCCTGTGTTTGGTATCAGTGGCCGTGCTTGTGGCCGCCGTGCTTGTG
GATGTGGTGCGCCATGGCATCCTCGCGGTGCGCGGCCTTTTCCTGGTGCAGCTGCGCCTCAGCGGCAGCG
ACCTTGGCGGCGCCGCGCTCGTGCGCCAGCTCCTTCTCGTCGTGTGACCTCGCCGTTGCCGCCTCCGCCT
TCTCCGCCACCTTGGCCTGCGTGATGGTCGCCTTCGCCTTGGCCGCGCTCGCGCCGTCCTTCATCTTCTC
CTTGGCGTGCTCCATCTTGGTGAAGTATCTAAGATTTGGTTGGCTGCTGCTTCTTCTTCCTCGTCTTCTT
CTTGCGTCCTTTCTTCTCCCCGGG
>TCONS_00075477 gene_id=XLOC_049719 ref_gene=MLOC_33318 ref_transcript=MLOC_33318.1
GATCGGATGTGGTGGATACTCCTTCTCGGGCACAGCCTCCTCTAGGTGTCGTGCTGCACTGCTCATGGAG
CTGCATGAGAGCAGCAGAGCCACGAGGAAGACAAAGGAGGCCATGGCGTTGTTGCGCAGCATGATGTTCT
TGTTTATGTGCATCGATCAGAGAGAGGCAACTTCTTGCTGTGATGTCTTG
>TCONS_00075571 gene_id=XLOC_049798
CATCCACCGCCGCCGCCGACGACGACCACCACACACACACACGAACGAACAAACAAGCAGAGAGTCAGAG
ACGCAGACAGGCTTGAGTGGAGGGGAAGGTACGTGGTGGTGGCACGCGCCTTTTCTCCTCGATCCGGGCC
GGCCGGGTTGATCGTTGATCGATCGATCGACATGGACGTGCACTCGGCGCCGGTGGCGGCGAGGAGGATG
TGGGGCTACCTGCGGGCGGTCTTCTTCATGATGCGCAAGGGCAAGCGCAAGCTGCTCCTCGGCGCGCACC
TCCTCATCAAGCGCCGCAACAAGGCCGTCTCCCGCTCCGTCGCCAGCCTCCTCTCCCACCACCACGCCGG
CGGCCGCGCGCTGCGCCGCCGCGAGTACGAGTTCTCCTGCAGCGACAGCCCCGACCCGGGCTCCTTCTCC
ATGCGCCGCCTCGCCTTCCCCTGCCTCGGCGCCGCCGACGACGACGTGGACCTGCCCGGCCGACTCCACG
CC
>TCONS_00075725 gene_id=XLOC_049905 ref_gene=MLOC_33518 ref_transcript=MLOC_33518.1
AGCGCGCGGGTTCCTGTACCCGATCGTCGACCCCCAGGACATCGGCCGAGGCGGGTTCGAGGTGCTGGCC
GTGTGCCATCCCGACGACGACGTGGTGAACTCCGTCATCATCGCACAGAAGTCCAAGGACGTGCATGCCG
ATGGACTTGGCAGCGGGCGTGGTGCCGGTGGACAGTACGCGCGGGGCACGGTGCCTGTTGTCAGCCCCCC
GTGCAGGTTCGGCGAGATGGTGGCGGACGTGACCCAGAACCACAAGAGAGACGAGTTTGCCAACGCCGAA
GTGGCCTTTTGATCGTTCGCTGCGAGGGTGTGCATCCATGATCCATCCATACCTCGTTGCTTGATTGCAT
CAAGCTTGCAATCGTATGCATTTCAAGTCACGTGTTGCTTCTATCCAATAATGTACGTGTGGTGTTTACA
CGCGAATGTCTTGTAGACCTTTGTATGTGTACAAGTGAATTTTAATTCACAAGTATATATAATGGTCACC
ATTGAAAAGATGTTTAGTGTGTGTTTTCCAATATATGTTTGTGTAAGGTTCATCATCTAATAAAATATGT
TTGGAACCCACTA
>TCONS_00075778 gene_id=XLOC_049953
GCCACGGGCGCGCTCAAGCTCGCCGACTTCGGCTCCGCGGAGTGGTTCGGGGACGGGCGGCCCATGTCGG
GCCTCGTCGGCACGCCATACTACGTGGCGCCCGAGGTGGTCGCCGGCAGGGAGTACGGCGAGAAGGTGGA
CGTGTGGAGCGCCGGGGTGGTAGTCTACATGATGCTCTCGGGGGCCGTGCCCTTCTACGGCGCCACCGCC
CCGGAGATCTTCGAGGCCGTGCTCCGCGGCAACCTGCGCTTCCCGCCGCGCGCCTTCGCCGGCGTCTCGC
CCGAGGCCAAGGACCTGATGCGCCGCATGCT
>TCONS_00076107 gene_id=XLOC_050205 ref_gene=MLOC_33834 ref_transcript=MLOC_33834.1
CTCGCGCCGCGCCTCTCAGACTCTGCGTCTGCCATTGCTCCTTGAGCAGAGTATTCATAAGGAAAGGGAG
GCAAGGCAGCCGAAGATGTCGACGTGCGCGGCGAGCCTGGCGCCGCTGCTGGGCACGGCGGCGGCGAACG
CGACGGACTACCTGTGCAGCCAGTTCGCGGACACCACGACGGCGATTGACTCGACGTACCTGCTCTTCTC
CGCCTACCTGGTGTTTGCCATGCAGCTCGGCTTCGCCATGCTCTGCGCGGGGTCCGTCCGGGCCAAGAAC
ACCATGAACATCATGCTCACCAACGTGCTCGACGCCGCCGCCGGCGCGCTCTTCTACTACCTCTTCGGCT
TTGCGTTCGCCTTCGGTACGCCGTCCAACGGCTTCATCGGGAAGCACTTCTTCGGCCTCCGCGACGTTCC
CCAGGTCGGCTTCGACTACAGCTTCTTCCTCTTCCAGTGGGCCTTCGCCATCGCCGCGGCCGGGATAACC
TCCGGCTCCATCGCGGAGCGGACGCAGTTCGTGGCCTACCTCATCTACTCGGCCTTCCTCACCGGCTTCG
TCTACCCGGTTGTGTCCCACTGGATCTGGTCCGCCGACGGCTGGGCCTCCGCCTCCCGGACGTCGGGGCC
GTTGCTCTTCAAGTCCGGCGTCATCGACTTCGCCGGGTCCGGGGTTGTTCACATGGTTGGCGGCGTGGCC
GGGCTCTGGGGCGCGCTCATCGAGGGCCCCCGCATTGGGCGGTTCGACCACGCCGGACGAGCGGTGGCGC
TGCGCGGGCACAGCGCGTCGCTCGTCGTGCTGGGCACCTTCTTGCTGTGGTTTGGCTGGTACGGGTTTAA
CCCCGGCTCGTTCCTCACCATCCTCAAGTCCTACGGTCCACCCGGCAGCATCCACGGGCAGTGGTCGGCG
GTAGGCCGCGCGGCCGTGACGACCACCCTCGCCGGCAGCACGGCGGCGCTCACGACGCTGTTCGGGAAGA
GGCTCCAGACGGGACACTGGAACGTGCTCGACGTCTGCAACGGCCTACTGGGTGGCTTCGCTGCGATCAC
CGCTGGGTGCTCCGTGGTGGACCCGTGGGCGGCGATCATCTGCGGGTTCGTGTCGGCGTGGGTGCTCATC
GGGCTGAACAAGCTGGCCGCGAGGTTCAAGTTCGACGACCCGCTGGAGGCGGCGCAGCTGCACGGCGGGT
GCGGCGCGTGGGGCGTCATCTTCACGGCGCTGTTCGCGCGCAGGGAGTACGTGGAGCAGATCTACGGCGT
GCCGGGGCGGCCGTACGGGCTGTTCATGGGCGGCGGGGGGCGGCTGCTGGGCGCGCACGTGGTGCTGATC
CTGGTGATCGCGGCGTGGGTGAGCTGCACCATGGGCCCGCTGTTCCTGGCGCTGAACAAGCTGGGGTTGC
TGCGCATCTCCGCCGAGGACGAGATGGCCGGCATGGACCAGACGCGGCACGGCGGG
>TCONS_00076213 gene_id=XLOC_050294 ref_gene=MLOC_33929 ref_transcript=MLOC_33929.1
CTCCTCCTGGCCGCGGCGCTCGTCGCCGGTGCCAGGGCCACCAGCTTCTCCATCACCAACCGCTGCTCCT
TCACGGTGTGGCCCGCGGCCACCCCGGTGGGCGGCGGGCGGCAGCTCAACAGTGGCGAGACGTGGAACCT
CGACATCCCCGGCGGCACAGAATCCGCCAGGATCTGAGCCCGCACGGGCTGCAGCTTCAACGGCAACAGC
GGGAGATGCAGCACCGGCGACTGTGGCGGCGCGCTGTCCTGCACACTGTCCGGCCAACGCCCCTTGACGC
TGGCAGAGTTCACCCTCGGCGGCGCTATGGATTCCTACGACATCTCGGTGATCGACGGGTACAACCTCCC
CATGGACTTCTCCTGCAGCACCGGCGTCAACATTCAGTGCCGCGACCCCAGCTGCCGGACGCATACCACC
AGCCCAACGACGTCAGGACCAAAACTTGCAGCGGCAACAGAAGCTTTCAAGTCGTCTTCTGCCCATGATA
ACCTACATCTACCATACGGCATGCGCGTCATCCGCCATGGCACGGACGATAGATACACCCATAATATTTG
AACTTTCAATTTTCAAAAAGTATGAATGCCCAATAAAATCGATAAATGAAGGTAAAGAATATCTCATTGT
CTATATCTAATATTTAAGTTTTATTATAATATGCTCGATCAACATCACTCCTACCCATGATTTCCTGGCC
TTTCATTAACGGATTACCGAGGTTTTGATTTATTTTGAAAATAATTCACCTAGAGGTCAGACATAAACCA
AGTAGAAAGCGAACTAGTATGAAAATACAAACAAACGCCACGGTAATTTTGACCTAGGGGTGGCTTGTAT
GAAAACATACCCCTAATAACTTTCATGTAAAAAGCATAGTACTACACGCACCATATACATGATAATGCAT
GCACAAACACACGCGATAACTTTGAATCAGGGGTGGGGAAGGTGAGGAAGTTGTTTGAAAACATAACCTC
CCCCGATAGCTTCCACGATAAATAGCAAGGCAATATACAAACCATAAAATTAATAACTTACGTATAAACA
TCGTGGTAACTTTGTCGTGGGGTGATGAAGTTGTTTCAAAAGATACACTTCATAACTTATGTGTAAATAT
CATGGTAACATACGAACCGCCAGTGTGTTAACTCACGGAGAAACAATAATGGGG
>TCONS_00076219 gene_id=XLOC_050300 ref_gene=MLOC_33935 ref_transcript=MLOC_33935.1
CAATCATTTAGGCCTCTCCATAAAATAAATAAATTTATATATACAGTAAATAAATCATTTAGGCCGCTCC
GTTGGGACGTTGGCTGAAAATTCGCCTTTAAGTAGCGCGCCAAAGCTCGCATTATTGCCACGGCCCAATT
ATCAATCCCAACCCCCACTCCCTCGCTGGCTGGCAGCTAAGCTTAGAGCTTAGCTTAACTACTGCTCTGC
[truncated: 508,620 more chars]
