# Supplementary material for: Comparative Transcriptome Profiling of Two Tibetan Wild Barley Genotypes in Responses to Low Potassium
Source: PLoS One. 2014 Jun 20;9(6):e100567. doi: 10.1371/journal.pone.0100567 (PMC4065039; doi:10.1371/journal.pone.0100567)
Supplement: Table S4 — DEGs at 6 h and 48 h after low K treatment in XZ153. (XLS) [file pone.0100567.s010.xls]

## Sheet: XZ153-6h vs XZ153-0h
gene_id	status	value_XZ153-0h	value_XZ153-6h	log2(fold_change)	test_stat	p_value	q_value	Function
XLOC_010283	OK	0	14.2666	1.79769e+308	1.79769e+308	0.00879479	0.371882	pathogenesis-related protein 1
XLOC_082469	OK	0	5.029	1.79769e+308	1.79769e+308	0.00834329	0.361183	agmatine coumaroyltransferase-2-like
XLOC_068746	OK	0.0629109	9.78372	7.28093	-4.44147	8.9345e-06	0.0025091	cytokinin hydroxylase-like
XLOC_028520	OK	0.0454229	4.58941	6.65874	-2.89706	0.00376673	0.225709	uncharacterized wd repeat-containing
XLOC_088026	OK	0.153284	14.4126	6.55498	-2.90264	0.00370033	0.223292	pathogenesis-related protein prms
XLOC_071068	OK	0.0856996	4.01106	5.54855	-2.81516	0.00487527	0.264211	cysteine-rich receptor-like protein kinase 3-like
XLOC_022400	OK	1.57641	73.4155	5.54137	-5.71308	1.1095e-08	1.06344e-05	late embryogenesis abundant protein lea14-a
XLOC_036788	OK	0.14376	6.14399	5.41744	-3.2134	0.00131173	0.113088	pathogenesis-related protein 4
XLOC_094476	OK	1.22619	49.0003	5.32054	-5.76278	8.2741e-09	8.32499e-06	type i inositol- -trisphosphate 5-phosphatase cvp2-like
XLOC_069158	OK	0.448098	16.9021	5.23725	-4.50434	6.65799e-06	0.00198928	adagio expressed
XLOC_090842	OK	0.593847	21.9405	5.20736	-4.47236	7.73626e-06	0.00223912	kda heat-shock protein
XLOC_065344	OK	0.363307	12.6413	5.12081	-3.01374	0.00258046	0.178153	protein
XLOC_096254	OK	0.0839356	2.8409	5.08092	-3.67024	0.000242324	0.0332793	---NA---
XLOC_032229	OK	0.0982656	3.24103	5.04362	-3.34493	0.000823022	0.0822821	cytokinin dehydrogenase 1 precursor
XLOC_045513	OK	0.223171	6.2255	4.80197	-3.4451	0.000570855	0.0632343	glutaredoxin-like protein
XLOC_067584	OK	1.31273	35.5499	4.7592	-4.6864	2.78049e-06	0.00099214	pathogenesis-related protein 1
XLOC_024068	OK	0.778691	20.4831	4.71724	-4.41262	1.02129e-05	0.00278066	dnaj homolog subfamily b member 6-like
XLOC_087265	OK	0.14555	3.80346	4.70773	-3.28288	0.00102752	0.0958061	---NA---
XLOC_091648	OK	0.228244	5.88405	4.68816	-3.10486	0.00190371	0.14589	pathogenesis-related maize seed protein
XLOC_032871	OK	0.148915	3.78656	4.66833	-3.08872	0.00201023	0.151254	predicted protein
XLOC_088250	OK	0.352659	8.69478	4.6238	-3.93878	8.18968e-05	0.0143446	amino acid permease
XLOC_095894	OK	0.155138	3.73691	4.59022	-3.63713	0.000275688	0.036656	cbl-interacting protein kinase 4-like
XLOC_074072	OK	0.165109	3.96976	4.58756	-2.98382	0.00284676	0.189809	sodium transporter hkt1-like
XLOC_082440	OK	0.717634	16.798	4.54889	-4.77687	1.78045e-06	0.000687808	f-box kelch-repeat protein at1g80440-like
XLOC_062165	OK	0.374209	8.68702	4.53695	-3.23469	0.00121774	0.107606	glutaredoxin-like protein
XLOC_054089	OK	2.14209	48.5298	4.50178	-3.79124	0.000149898	0.0229791	hypothetical protein TRIUR3_09860
XLOC_060141	OK	1.02085	20.968	4.36034	-4.31724	1.57992e-05	0.00389539	---NA---
XLOC_002529	OK	1.37258	26.3425	4.26243	-3.9652	7.33333e-05	0.0131488	pathogenesis-related maize seed protein
XLOC_054088	OK	2.88416	51.7987	4.16669	-3.5922	0.000327902	0.0418454	---NA---
XLOC_064196	OK	1.24354	21.3701	4.10307	-3.59182	0.000328381	0.0418859	pathogenesis-related protein 1
XLOC_094784	OK	0.440947	7.55031	4.09786	-2.87655	0.00402046	0.234652	vacuolar defense protein
XLOC_023509	OK	0.388218	6.41432	4.04636	-3.14768	0.00164571	0.132212	secologanin synthase-like
XLOC_009662	OK	0.179118	2.87497	4.00456	-3.33154	0.000863677	0.0850033	pathogenesis-related protein 5
XLOC_005543	OK	0.994135	15.0794	3.92299	-3.71341	0.000204485	0.0292167	predicted protein
XLOC_095891	OK	0.94495	14.2684	3.91644	-3.18753	0.00143494	0.120275	tpa: bzip transcription factor superfamily protein
XLOC_012942	OK	0.586491	8.76559	3.90167	-2.7228	0.00647319	0.313671	---NA---
XLOC_076642	OK	4.23973	61.8693	3.86718	-5.03015	4.90094e-07	0.00024306	RING finger family protein
XLOC_003376	OK	2.23148	32.1794	3.85007	-3.71046	0.000206886	0.0294694	ring-h2 finger protein atl32-like
XLOC_012395	OK	0.185398	2.66452	3.84518	-2.68323	0.00729155	0.335531	group3 late embryogenesis abundant protein
XLOC_053166	OK	0.766324	10.6734	3.79992	-3.15469	0.00160666	0.130039	predicted protein
XLOC_033167	OK	0.19799	2.65891	3.74734	-2.6019	0.00927095	0.383292	---NA---
XLOC_055640	OK	2.18153	28.8963	3.72747	-4.41949	9.89359e-06	0.00271255	predicted protein
XLOC_044673	OK	1.5134	19.5246	3.68943	-3.52476	0.000423869	0.0508216	thionin osthi1
XLOC_028440	OK	42.8179	534.02	3.64061	-5.26321	1.41558e-07	8.94611e-05	thiamine biosynthetic enzyme
XLOC_094981	OK	1.11255	13.7741	3.63003	-3.44123	0.000579067	0.0639283	nucleotide binding protein
XLOC_090374	OK	0.999045	12.2667	3.61805	-3.43453	0.000593589	0.0651545	predicted protein
XLOC_019361	OK	0.504715	6.10652	3.59681	-2.95451	0.00313166	0.201753	ring-h2 finger protein atl2a
XLOC_059442	OK	1.4135	16.5451	3.54906	-2.89934	0.0037395	0.224838	pathogenesis-related protein 4
XLOC_031176	OK	1.08437	12.6276	3.54166	-3.67967	0.000233536	0.0323778	hypothetical protein F775_09348
XLOC_023608	OK	1.70977	18.898	3.46636	-2.99183	0.00277311	0.186999	protein wir1b-like
XLOC_049390	OK	19.8007	218.498	3.46399	-4.61183	3.99146e-06	0.00132479	upf0098 protein mth_273-like
XLOC_086802	OK	2.24042	24.6427	3.45932	-3.45205	0.000556347	0.0620678	ring-h2 finger protein atl32-like
XLOC_078772	OK	0.57911	6.22295	3.42569	-2.80663	0.00500629	0.268469	heat shock factor protein hsf30
XLOC_022130	OK	1.32994	14.1229	3.4086	-3.98646	6.70676e-05	0.0122665	peptide transporter ptr2
XLOC_086342	OK	12.2049	126.866	3.37777	-3.46729	0.000525736	0.0596539	aquaporin tip4-1
XLOC_090934	OK	1.55882	15.691	3.33142	-3.26276	0.00110332	0.10049	iron-sulfur cluster assembly enzyme mitochondrial-like
XLOC_059862	OK	2.58501	25.4732	3.30074	-3.99417	6.49211e-05	0.0119465	isoform 1
XLOC_027090	OK	9.16618	88.5287	3.27175	-4.44934	8.61347e-06	0.00244064	auxin-repressed protein
XLOC_032438	OK	0.670578	6.37299	3.24849	-2.81923	0.00481388	0.262201	barley stem rust resistance protein
XLOC_054609	OK	80.4596	761.441	3.2424	-5.0999	3.39835e-07	0.000180278	low temperature-induced protein
XLOC_055790	OK	1.15803	10.9521	3.24147	-3.03048	0.00244167	0.171853	e3 ubiquitin-protein ligase xbat33-like
XLOC_094708	OK	2.00844	18.7302	3.22122	-3.25963	0.00111558	0.101199	18 kda seed maturation
XLOC_040830	OK	1.90886	17.7503	3.21706	-3.51864	0.000433768	0.0517212	protein glutamine dumper 4-like
XLOC_086071	OK	7.70619	70.8681	3.20105	-4.79334	1.64024e-06	0.000642654	protein zinc induced facilitator-like 1-like
XLOC_050294	OK	0.366183	3.33468	3.18691	-2.57587	0.0099987	0.400479	thaumatin-like protein
XLOC_036609	OK	1.74587	15.531	3.15314	-3.40147	0.000670254	0.0711703	predicted protein
XLOC_073433	OK	13.5479	117.538	3.11698	-3.45284	0.000554712	0.0619444	cold acclimation protein wcor413
XLOC_050998	OK	1.64831	14.2625	3.11316	-3.28038	0.00103669	0.096369	agglutinin-like protein isoform 2
XLOC_031853	OK	8.6778	75.0806	3.11304	-4.3972	1.09659e-05	0.00293325	f-box family protein
XLOC_090019	OK	5.52372	47.6783	3.10962	-3.99164	6.56184e-05	0.0120389	dehydrin 1
XLOC_023708	OK	1.23737	10.6722	3.10852	-2.818	0.00483245	0.262826	grc15_orysj ame: full=glutaredoxin-c15
XLOC_009456	OK	2.74714	23.5816	3.10166	-3.43804	0.000585951	0.0645087	---NA---
XLOC_021597	OK	1.42549	12.1694	3.09373	-3.26246	0.00110449	0.100536	predicted protein
XLOC_050537	OK	100.018	839.526	3.06932	-2.9594	0.00308243	0.199624	upf0098 protein mth_273-like
XLOC_041616	OK	5.0417	41.8215	3.05226	-2.93618	0.00332282	0.209248	---NA---
XLOC_067481	OK	9.11453	75.064	3.04188	-3.15433	0.00160865	0.130167	---NA---
XLOC_077857	OK	1.9675	16.0966	3.03232	-3.00822	0.00262787	0.180227	peptide transporter ptr2
XLOC_056027	OK	2.17981	17.3353	2.99144	-2.94683	0.00321052	0.204745	predicted protein
XLOC_085406	OK	2.71753	21.5624	2.98815	-2.70605	0.00680878	0.322649	salt-inducible protein
XLOC_040356	OK	1.67684	13.2209	2.979	-3.4188	0.000628988	0.0679934	chaperone protein dnaj 11
XLOC_000507	OK	10.7163	83.7603	2.96646	-3.20048	0.00137201	0.116585	protein wir1b-like
XLOC_073220	OK	10.9288	83.8842	2.94026	-4.00586	6.1793e-05	0.0114935	Zinc finger protein CONSTANS-like protein
XLOC_013972	OK	2.54737	18.4697	2.85808	-3.40748	0.000655647	0.0699404	glutamate receptor
XLOC_000883	OK	0.396953	2.84116	2.83944	-2.66094	0.00779224	0.348001	agglutinin-like protein isoform 3
XLOC_087240	OK	8.42924	58.686	2.79954	-3.68289	0.000230602	0.0320615	Leucine-rich repeat receptor-like protein kinase family protein LENGTH=1045
XLOC_024223	OK	0.621923	4.30345	2.79069	-2.77912	0.00545057	0.2835	polyol transporter protein 4
XLOC_066859	OK	2.80483	19.2625	2.77981	-2.95965	0.00307988	0.199568	kda class i heat shock protein 1
XLOC_076157	OK	4.65268	31.7904	2.77246	-3.73699	0.000186235	0.0271392	abscisic stress ripening
XLOC_011951	OK	1.17411	8.00751	2.76978	-2.70487	0.00683315	0.323287	---NA---
XLOC_008799	OK	1.24022	8.43973	2.7666	-2.82717	0.00469608	0.258426	barw_horvu ame: full=barwin
XLOC_085889	OK	8.77599	59.5271	2.76191	-3.33581	0.000850515	0.0841234	transcription factor myb1r1-like
XLOC_071812	OK	0.662182	4.4733	2.75604	-2.78389	0.00537112	0.280891	mate efflux family protein 9-like
XLOC_075522	OK	33.5553	226.448	2.75457	-4.19217	2.76305e-05	0.00605605	cold acclimation protein cor413-pm1
XLOC_071920	OK	5.54455	37.2935	2.74978	-3.29351	0.000989456	0.0934204	maternal effect embryo arrest 14- partial
XLOC_050654	OK	7.68384	50.9915	2.73036	-3.52671	0.000420752	0.0505415	tpa: ring zinc finger domain superfamily protein
XLOC_085798	OK	4.90123	32.5164	2.72995	-3.709	0.000208079	0.0296027	nuclear transcription factor y subunit b-3
XLOC_072378	OK	2.94221	19.2217	2.70776	-3.87847	0.000105115	0.0173816	two-component response regulator-like prr95
XLOC_042678	OK	1.86406	12.1198	2.70085	-3.21732	0.00129393	0.112045	ring-h2 finger protein atl78-like
XLOC_000426	OK	10.4015	67.2925	2.69366	-3.26358	0.00110016	0.100296	dehydrin dhn3
XLOC_018437	OK	3.62094	23.3683	2.69012	-3.07369	0.00211427	0.156258	predicted protein
XLOC_012683	OK	1.26087	8.05667	2.67576	-2.69134	0.00711651	0.331115	two-component response regulator-like prr95
XLOC_035333	OK	23.4397	149.684	2.67489	-4.24499	2.18603e-05	0.00502258	gigantea-like protein
XLOC_000692	OK	0.747577	4.7726	2.67448	-2.70521	0.00682612	0.323024	agglutinin-like protein isoform 1
XLOC_031008	OK	0.968622	6.13287	2.66256	-2.59414	0.00948279	0.388238	beta glucanase
XLOC_007973	OK	2.68188	16.9613	2.66093	-2.85095	0.00435894	0.246899	predicted protein
XLOC_059971	OK	12.3161	76.9927	2.64418	-3.60756	0.000309095	0.0399692	lysine-ketoglutarate reductase saccharopine dehydrogenase bifunctional enzyme
XLOC_030313	OK	2.97556	18.3126	2.6216	-3.16626	0.00154411	0.126451	high-affinity potassium transporter
XLOC_006409	OK	0.443373	2.71764	2.61576	-2.58456	0.00975038	0.394753	brown planthopper-induced resistance protein 1
XLOC_010004	OK	33.3817	198.284	2.57044	-4.12297	3.74024e-05	0.00771024	cold acclimation protein cor413-pm1
XLOC_081598	OK	5.74483	34.0659	2.56799	-3.33468	0.000853971	0.0843751	e3 ubiquitin-protein ligase xb3-like
XLOC_018788	OK	0.888794	5.17997	2.54302	-2.63301	0.00846328	0.363876	isco large subunit-binding protein subunit chloroplastic
XLOC_067822	OK	3.24397	18.8208	2.5365	-3.1825	0.00146009	0.12176	gdsl esterase lipase at5g37690-like
XLOC_066292	OK	15.7597	89.9731	2.51325	-2.97563	0.00292389	0.192849	trehalose-6-phosphate synthase
XLOC_077830	OK	3.24415	18.4574	2.50829	-2.78215	0.00539994	0.281693	predicted protein
XLOC_095741	OK	4.76734	27.1156	2.50787	-3.0049	0.00265667	0.181466	hypothetical protein TRIUR3_17360
XLOC_037406	OK	7.70987	43.5807	2.49891	-3.17656	0.00149033	0.123416	thaumatin-like protein
XLOC_091458	OK	11.8773	67.0208	2.4964	-3.84412	0.000120986	0.0193703	RING finger protein 5
XLOC_085754	OK	20.852	115.375	2.46808	-3.37633	0.000734589	0.0759405	gigantea-like protein
XLOC_034443	OK	7.07014	38.8957	2.4598	-2.82765	0.00468913	0.258142	expansin-like 3 precursor
XLOC_013647	OK	4.35281	23.9389	2.45934	-3.34992	0.00080834	0.0812869	thaumatin-like protein
XLOC_029569	OK	0.840936	4.55868	2.43855	-2.64666	0.00812904	0.356475	lysine histidine transporter 1-like
XLOC_025316	OK	7.85103	41.5476	2.40381	-3.22318	0.00126778	0.110513	predicted protein
XLOC_022129	OK	14.3179	74.547	2.38033	-3.16404	0.00155597	0.12716	dehydrin 7
XLOC_031824	OK	4.96597	25.7728	2.3757	-2.84405	0.00445436	0.250323	lipid-transfer protein dir1
XLOC_060936	OK	37.4506	193.284	2.36766	-3.75434	0.000173801	0.025712	heat shock cognate 70 kda protein 2
XLOC_086787	OK	7.32411	37.6812	2.36312	-2.8571	0.00427535	0.2438	high-affinity potassium transporter
XLOC_083479	OK	3.38889	17.1969	2.34326	-2.92223	0.00347531	0.215123	phytochrome p450
XLOC_079551	OK	2.33448	11.8166	2.33964	-2.78095	0.00542005	0.282389	mate efflux family protein dtx1-like
XLOC_000566	OK	7.31449	36.744	2.32868	-2.59704	0.00940297	0.386481	BLN2
XLOC_061124	OK	9.71072	48.4536	2.31895	-3.39061	0.000697361	0.0732795	probable carboxylesterase 15-like
XLOC_078824	OK	6.07638	30.2275	2.31457	-2.86933	0.00411342	0.238031	spx (syg1 pho81 xpr1) domain-containing
XLOC_077858	OK	9.08046	44.3905	2.28941	-3.62764	0.000286029	0.0377095	cct motif family expressed
XLOC_019062	OK	34.4391	168.179	2.28788	-2.7838	0.00537265	0.28096	---NA---
XLOC_073060	OK	2.14253	10.4389	2.28458	-2.69219	0.00709846	0.330745	glutathione s-transferase
XLOC_029018	OK	1.12294	5.45297	2.27976	-2.62021	0.00878765	0.371677	probable flavin-containing monooxygenase 1-like
XLOC_024970	OK	8.26307	40.0576	2.27733	-3.26719	0.00108619	0.0994926	tonoplast dicarboxylate transporter-like
XLOC_018978	OK	2.94106	14.2148	2.27299	-2.73627	0.00621403	0.30662	seven-transmembrane-domain protein 1
XLOC_008813	OK	2.02249	9.74364	2.26833	-2.67633	0.00744337	0.339206	pathogenesis-related thaumatin-like protein
XLOC_065955	OK	19.9086	94.7519	2.25076	-2.76259	0.00573451	0.292186	---NA---
XLOC_029842	OK	9.44628	44.6897	2.24212	-3.18664	0.00143936	0.120559	two-component response regulator-like prr73
XLOC_034853	OK	5.5726	25.9504	2.21933	-2.73558	0.0062271	0.306952	predicted protein
XLOC_006961	OK	5.42208	25.2032	2.21669	-2.72416	0.00644644	0.313222	gigantea-like protein
XLOC_021230	OK	21.0069	95.0828	2.17832	-3.04096	0.00235828	0.167928	predicted protein
XLOC_064715	OK	8.39974	37.8288	2.17107	-2.91195	0.00359185	0.219177	trehalose-phosphate phosphatase
XLOC_024764	OK	1.16732	5.23319	2.16449	-2.8092	0.00496655	0.267157	disease resistance protein rpm1
XLOC_032063	OK	35.8433	159.472	2.15353	-3.25424	0.00113695	0.102503	transporter arsb-like
XLOC_037929	OK	12.0143	53.4136	2.15246	-3.24545	0.00117265	0.104751	btb poz domain-containing protein at1g55760-like
XLOC_037639	OK	11.252	49.8594	2.14768	-3.07185	0.0021274	0.156826	seed maturation protein
XLOC_031163	OK	4.32917	19.1063	2.14189	-2.62338	0.00870611	0.36999	probable peptide nitrate transporter at1g59740-like
XLOC_041120	OK	16.613	72.4649	2.12497	-2.84071	0.00450135	0.251934	pathogenesis-related protein 5
XLOC_020473	OK	15.4171	66.5348	2.10958	-2.88975	0.0038555	0.228878	---NA---
XLOC_075652	OK	7.9701	34.0831	2.09639	-3.27638	0.00105147	0.0972752	nitrate reductase
XLOC_022005	OK	17.4594	72.5608	2.05519	-2.84175	0.00448666	0.251398	protein
XLOC_027435	OK	18.0168	74.8013	2.05372	-2.74792	0.00599748	0.300353	f-box protein pp2-a13-like
XLOC_093217	OK	30.9757	127.794	2.04461	-3.31536	0.00091524	0.0883984	nitrate transporter -like
XLOC_088793	OK	23.2581	95.7621	2.04172	-2.88512	0.00391263	0.23099	---NA---
XLOC_086346	OK	27.0035	109.104	2.01449	-3.04462	0.00232972	0.166526	protein
XLOC_080970	OK	12.2365	49.3438	2.01167	-2.8227	0.00476207	0.260354	lon peptidase n-terminal domain and ring finger protein 1
XLOC_083070	OK	79.4694	318.929	2.00476	-2.89653	0.00377311	0.225998	nod26-like major intrinsic protein
XLOC_035766	OK	31.4023	125.428	1.99792	-2.87049	0.00409842	0.237488	probable -trehalose-phosphate synthase
XLOC_031376	OK	27.4547	108.667	1.9848	-2.66762	0.00763906	0.344223	hypothetical protein F775_28160
XLOC_049703	OK	21.8999	86.6705	1.98462	-2.88121	0.00396148	0.232837	predicted protein
XLOC_054053	OK	8.60051	33.9887	1.98256	-3.15193	0.00162196	0.130982	dentin sialophospho isoform x2
XLOC_022085	OK	7.26837	28.3	1.9611	-2.64441	0.00818337	0.35789	---NA---
XLOC_073519	OK	21.2721	82.7916	1.96052	-3.17457	0.00150057	0.124066	dentin sialophospho isoform x3
XLOC_095996	OK	5.78192	22.2028	1.94112	-2.62983	0.00854278	0.365958	solute carrier family 25 member 44-like
XLOC_091259	OK	20.883	77.1621	1.88556	-2.66666	0.00766086	0.344836	c2 domain-containing protein
XLOC_096743	OK	19.6634	72.4557	1.88159	-2.67292	0.0075195	0.341222	protein phosphatase 2c family protein
XLOC_045594	OK	58.6333	214.621	1.872	-2.751	0.0059414	0.298711	polyubiquitin
XLOC_080126	OK	11.0158	38.6755	1.81185	-2.6361	0.00838641	0.36193	Glutathione S-transferase
XLOC_080089	OK	31.0876	108.988	1.80976	-2.949	0.00318803	0.203853	---NA---
XLOC_013590	OK	15.0074	50.7651	1.75816	-2.59879	0.00935522	0.385484	polyadenylate-binding protein-interacting protein
XLOC_075675	OK	24.756	82.4781	1.73623	-2.76041	0.0057728	0.293399	anthranilate n-benzoyltransferase protein 1-like
XLOC_038284	OK	31.6627	104.257	1.71929	-2.72829	0.00636637	0.311162	---NA---
XLOC_082636	OK	26.2229	83.68	1.67405	-2.7158	0.00661167	0.317571	myb-like dna-binding shaqkyf class family protein
XLOC_018472	OK	236.08	67.8682	-1.79847	2.92971	0.00339277	0.211973	2 -deoxymugineic-acid 2 -dioxygenase-like
XLOC_040457	OK	101.964	28.3781	-1.84521	2.67208	0.00753824	0.341713	hypothetical protein TRIUR3_03581
XLOC_055259	OK	46.143	12.8089	-1.84897	2.85064	0.00436307	0.247072	predicted protein
XLOC_077908	OK	198.458	54.5555	-1.86304	3.01668	0.00255562	0.176988	plasma membrane integral protein
XLOC_028434	OK	189.497	51.3637	-1.88335	2.63888	0.00831797	0.360804	hypothetical protein TRIUR3_14382
XLOC_000474	OK	241.182	65.2764	-1.88549	2.76733	0.00565175	0.28965	nicotianamine synthase 1
XLOC_039654	OK	478.852	123.86	-1.95087	2.82165	0.00477778	0.260838	inositol oxygenase 1
XLOC_077740	OK	103.805	25.1388	-2.04589	3.31823	0.000905915	0.0878187	s-adenosylmethionine decarboxylase proenzyme
XLOC_030777	OK	35.6083	8.56421	-2.05582	2.62347	0.008704	0.369983	math and lrr domain-containing protein isoform 2
XLOC_088883	OK	8.85586	1.98972	-2.15406	2.71802	0.00656736	0.316226	cadmium tolerance factor
XLOC_085628	OK	23.1021	4.92739	-2.22913	2.79029	0.00526607	0.277549	Gibberellin receptor GID1, putative
XLOC_050300	OK	113.557	23.2806	-2.28622	3.0923	0.00198613	0.150104	PREDICTED: uncharacterized protein LOC100835090
XLOC_074816	OK	67.184	13.6464	-2.29959	2.71052	0.00671786	0.320534	predicted protein
XLOC_033784	OK	93.9075	18.9081	-2.31223	3.11374	0.00184731	0.142984	uncharacterized loc101221763
XLOC_061060	OK	23.125	4.57382	-2.33798	3.04733	0.00230881	0.165497	predicted protein
XLOC_059103	OK	47.5045	9.36128	-2.34329	2.89805	0.00375489	0.225429	pathogenesis-related protein 1
XLOC_055788	OK	86.15	16.8449	-2.35454	3.53448	0.00040858	0.0493818	zinc finger protein
XLOC_073024	OK	51.1729	9.0265	-2.50314	3.33102	0.000865274	0.0851258	myb transcription factor
XLOC_034041	OK	148.046	25.116	-2.55937	3.13541	0.00171612	0.135916	predicted protein
XLOC_076422	OK	28.2089	4.38077	-2.68689	2.8331	0.00460987	0.25555	hypothetical protein TRIUR3_01927
XLOC_071967	OK	19.4516	3.01163	-2.69127	2.82997	0.00465523	0.256943	dof zinc finger protein
XLOC_027192	OK	15.8543	2.43284	-2.70416	3.09384	0.00197584	0.14957	nadp-dependant malate dehydrogenase
XLOC_089706	OK	5.39719	0.808105	-2.73959	2.7223	0.00648284	0.313927	patatin group a-3
XLOC_063878	OK	31.4283	4.66824	-2.75111	2.92416	0.0034539	0.214319	predicted protein
XLOC_084738	OK	6.15397	0.801553	-2.94065	2.86541	0.00416474	0.239891	cytochrome p450 81d1
XLOC_082435	OK	52.2843	6.06863	-3.10694	4.46618	7.96275e-06	0.002291	metal-nicotianamine transporter ysl6
XLOC_071373	OK	31.2407	3.62107	-3.10894	3.69304	0.000221593	0.0311016	predicted protein
XLOC_058122	OK	16.8277	1.90689	-3.14154	2.96746	0.00300271	0.196247	myb-like protein g
XLOC_082568	OK	187.171	20.4877	-3.19153	4.66721	3.05318e-06	0.00107289	metal-nicotianamine transporter ysl6
XLOC_082319	OK	108.556	11.8796	-3.19188	4.7898	1.66945e-06	0.000651534	metal-nicotianamine transporter ysl6
XLOC_024594	OK	5.83572	0.608788	-3.2609	3.41628	0.000634835	0.0684135	calmodulin-binding protein
XLOC_029751	OK	5.18155	0.526168	-3.29979	2.65262	0.007987	0.352901	e3 ubiquitin-protein ligase herc2
XLOC_025002	OK	11.1103	1.05496	-3.39663	3.11605	0.00183291	0.142269	hypothetical protein F775_03172
XLOC_032812	OK	8.71401	0.716165	-3.60497	2.7173	0.00658173	0.316661	photosystem ii reaction center psb28 chloroplastic
XLOC_090125	OK	16.2554	1.33147	-3.60983	4.04515	5.22902e-05	0.0100881	myb dna-binding domain superfamily protein
XLOC_009858	OK	3.15525	0.239319	-3.72075	2.64953	0.00806037	0.354679	b chain semi-active e176q mutant of rice a plant - glucosidase
XLOC_055657	OK	4.20639	0.189683	-4.47092	2.89046	0.00384675	0.228633	pectinesterase inhibitor domain containing protein precursor
XLOC_031723	OK	5.34545	0.154452	-5.11308	2.69019	0.0071411	0.331701	---NA---

## Sheet: XZ153-48h vs XZ153-0h
gene_id	status	value_XZ153-0h	value_XZ153-48h	log2(fold_change)	test_stat	p_value	q_value	Function
XLOC_021059	OK	30.5878	0	-1.79769e+308	-1.79769e+308	0.00226102	0.163055	nicotianamine synthase 2
XLOC_027192	OK	15.8543	0	-1.79769e+308	-1.79769e+308	0.0020729	0.154261	nadp-dependant malate dehydrogenase
XLOC_074072	OK	0.165109	23.1026	7.12849	-5.24588	1.55539e-07	9.63221e-05	sodium transporter hkt1-like
XLOC_032956	OK	0.739275	58.5293	6.3069	-2.69405	0.0070589	0.329608	soluble starch synthase ii-1
XLOC_086379	OK	0.117287	4.61976	5.29971	-3.57486	0.00035041	0.0440621	probable linoleate 9s-lipoxygenase 5-like
XLOC_032229	OK	0.0982656	3.32715	5.08146	-2.89851	0.00374942	0.225238	cytokinin dehydrogenase 1 precursor
XLOC_011733	OK	0.229806	5.6851	4.6287	-2.6958	0.00702208	0.328576	kda heat shock protein
XLOC_030313	OK	2.97556	61.7705	4.37568	-5.40153	6.60754e-08	4.84577e-05	high-affinity potassium transporter
XLOC_076044	OK	0.603647	11.5246	4.25487	-3.74527	0.000180199	0.0264541	harpin-induced protein
XLOC_031176	OK	1.08437	16.1997	3.90104	-4.096	4.20357e-05	0.00844702	hypothetical protein F775_09348
XLOC_031826	OK	0.314115	4.41224	3.81215	-2.66161	0.00777676	0.347573	peroxidase 4
XLOC_012942	OK	0.586491	8.11145	3.78978	-2.63565	0.00839762	0.362232	---NA---
XLOC_065277	OK	1.53343	17.7268	3.5311	-3.03079	0.00243911	0.171711	jasmonate-induced protein precursor
XLOC_068319	OK	57.9922	649.807	3.48608	-4.20684	2.58972e-05	0.00574518	hessian fly response gene 1 protein
XLOC_049953	OK	1.95754	18.287	3.22371	-2.59963	0.00933234	0.384796	phosphoenolpyruvate carboxylase kinase
XLOC_089647	OK	1.55757	14.5083	3.21952	-3.48568	0.000490882	0.0568085	probable glutathione s-transferase-like
XLOC_074840	OK	5.31728	47.6721	3.16438	-3.34265	0.000829837	0.0826973	tropinone reductase homolog at1g07440-like
XLOC_075195	OK	0.948731	8.39496	3.14545	-3.22308	0.00126822	0.110534	gdsl esterase lipase
XLOC_039950	OK	1.06688	7.89646	2.8878	-3.06107	0.00220548	0.160616	endoglucanase 4 precursor
XLOC_024210	OK	1.63239	11.6646	2.83708	-2.87982	0.00397898	0.233417	glycine-rich protein
XLOC_086787	OK	7.32411	51.8386	2.8233	-3.3453	0.000821934	0.0822134	high-affinity potassium transporter
XLOC_033020	OK	4.26936	26.3232	2.62424	-2.9484	0.00319421	0.204086	hypothetical protein TRIUR3_14388
XLOC_095269	OK	10.011	60.2619	2.58966	-3.62816	0.000285445	0.0376602	hypothetical protein F775_25981
XLOC_081279	OK	1.37565	8.15208	2.56706	-2.84697	0.00441369	0.248927	o-methyltransferase zrp4
XLOC_040699	OK	4.2463	23.199	2.44978	-2.9764	0.00291651	0.192477	phosphoenolpyruvate carboxylase kinase 1
XLOC_047324	OK	8.77607	46.9524	2.41955	-2.99853	0.00271285	0.184154	peroxidase 51 precursor
XLOC_095270	OK	8.94332	46.6905	2.38424	-3.34706	0.000816727	0.081857	hypothetical protein F775_06709
XLOC_091259	OK	20.883	108.09	2.37182	-3.39103	0.000696304	0.0731981	c2 domain-containing protein
XLOC_087031	OK	20.6019	99.1129	2.2663	-3.03242	0.00242601	0.171065	---NA---
XLOC_074404	OK	6.37229	30.3657	2.25256	-2.77416	0.00553441	0.285669	enolase 1
XLOC_075984	OK	17.9368	84.2011	2.23092	-3.22691	0.00125135	0.109693	SAUR-like auxin-responsive protein family LENGTH=183
XLOC_073965	OK	5.27557	22.8569	2.11523	-2.93529	0.00333237	0.209593	cytokinin oxidase dehydrogenase
XLOC_059075	OK	34.5087	149.382	2.11398	-3.22456	0.00126167	0.110205	glucan endo- -beta-glucosidase gii
XLOC_059707	OK	12.6965	54.3905	2.09893	-2.94122	0.00326917	0.207147	---NA---
XLOC_078231	OK	14.2739	58.4761	2.03447	-3.01518	0.0025683	0.177528	cation h(+) antiporter 19-like
XLOC_032661	OK	13.575	54.7984	2.01319	-2.97025	0.00297557	0.195036	high-affinity potassium transporter
XLOC_035333	OK	23.4397	92.9353	1.98727	-2.99831	0.00271482	0.184255	gigantea-like protein
XLOC_028102	OK	4.44046	17.2693	1.95943	-2.91612	0.00354419	0.217647	dehydration-responsive protein rd22-like
XLOC_032222	OK	88.5671	338.878	1.93592	-3.13989	0.0016901	0.134555	glutamine synthetase
XLOC_033262	OK	21.0427	77.7524	1.88557	-2.94226	0.00325822	0.206749	potassium transporter
XLOC_090026	OK	18.4935	60.315	1.7055	-2.61299	0.00897534	0.376202	alpha beta-hydrolases superfamily isoform 2
XLOC_034616	OK	80.1931	22.7779	-1.81584	2.61264	0.00898448	0.376461	hypothetical protein TRIUR3_10755
XLOC_018785	OK	74.2989	20.3922	-1.86533	2.73389	0.00625913	0.307837	hypothetical protein TRIUR3_22789
XLOC_032048	OK	207.809	56.8358	-1.87038	2.82479	0.0047312	0.259506	senescence-associated protein
XLOC_060458	OK	107.15	28.3219	-1.91964	3.00916	0.00261972	0.179869	omega-hydroxypalmitate o-feruloyl transferase-like
XLOC_081361	OK	61.8469	16.0726	-1.9441	2.86752	0.00413703	0.238884	0
XLOC_066298	OK	80.9512	20.7199	-1.96603	3.04947	0.00229243	0.164591	---NA---
XLOC_028037	OK	24.256	6.06253	-2.00035	3.02773	0.00246394	0.172773	white-brown-complex abc transporter family
XLOC_040083	OK	40.7576	9.91985	-2.03868	2.6188	0.008824	0.372533	hypothetical protein TRIUR3_15413
XLOC_087121	OK	86.9583	20.9833	-2.05108	2.98888	0.00280002	0.18807	hypothetical protein TRIUR3_10755
XLOC_091545	OK	27.9608	6.58668	-2.08578	2.66195	0.00776902	0.347464	---NA---
XLOC_071942	OK	14.921	3.50727	-2.08893	2.72922	0.00634852	0.310538	abc transporter g family member 16-like
XLOC_085561	OK	15.3855	3.54344	-2.11835	2.8141	0.00489135	0.264694	probable glycerol-3-phosphate acyltransferase 3-like
XLOC_054560	OK	59.092	13.5065	-2.1293	2.70002	0.0069335	0.326178	non-specific lipid-transfer protein at2g13820-like
XLOC_024990	OK	2284.82	514.22	-2.15162	2.92353	0.00346092	0.214656	metallothionein-like protein
XLOC_072846	OK	74.3593	16.5678	-2.16613	3.32367	0.000888401	0.0866855	gdsl esterase lipase at1g74460-like
XLOC_030718	OK	59.2872	13.0826	-2.18007	3.31723	0.000909161	0.0879819	fatty acyl coa reductase
XLOC_037531	OK	89.5913	19.3202	-2.21325	3.17848	0.00148048	0.122867	predicted protein
XLOC_000288	OK	44.4305	9.1167	-2.28497	2.72525	0.00642521	0.312645	-dihydroxy-3-keto-5-methylthiopentene dioxygenase 2-like
XLOC_070512	OK	75.5544	15.4001	-2.29457	3.42233	0.000620864	0.0673846	protein srg1-like
XLOC_089326	OK	16.1331	3.25606	-2.30882	2.98809	0.00280728	0.188313	3-ketoacyl- synthase 11-like
XLOC_049719	OK	223.555	43.0969	-2.37497	2.60002	0.0093217	0.384506	predicted protein
XLOC_096923	OK	68.8138	13.2238	-2.37956	3.36705	0.000759761	0.0778528	tpa: bifunctional inhibitor ltp seed storage protein family
XLOC_056165	OK	8.61739	1.55052	-2.4745	2.5954	0.00944797	0.387577	Anamorsin
XLOC_078452	OK	59.5953	10.6571	-2.48339	3.18099	0.00146771	0.122121	hypothetical protein F775_04819
XLOC_072849	OK	5.1164	0.914492	-2.48409	2.59382	0.00949162	0.388396	myb-related protein 340-like
XLOC_033344	OK	155.291	27.7139	-2.48629	3.84835	0.000118918	0.0191248	non-specific lipid-transfer protein
XLOC_030835	OK	55.8405	9.64207	-2.5339	2.7468	0.00601798	0.300948	vegetative cell wall protein gp1 precursor
XLOC_022143	OK	13.1106	2.25774	-2.53778	2.86495	0.00417077	0.240099	glutathione s-transferase
XLOC_081398	OK	46.4494	7.99128	-2.53916	3.21959	0.00128375	0.11143	iaa-amino acid hydrolase ilr1-like 5
XLOC_028434	OK	189.497	32.5543	-2.54125	3.45095	0.000558622	0.0622558	hypothetical protein TRIUR3_14382
XLOC_093046	OK	25.8402	4.43055	-2.54406	2.81736	0.00484202	0.263174	---NA---
XLOC_004516	OK	12.5308	2.13832	-2.55093	2.8123	0.00491889	0.265445	calcium-dependent protein kinase 5
XLOC_055493	OK	90.024	15.1169	-2.57415	3.44098	0.000579609	0.0639577	omega-hydroxypalmitate o-feruloyl transferase-like
XLOC_080891	OK	10.9252	1.8124	-2.59169	3.09555	0.00196447	0.149032	chalcone synthase
XLOC_082123	OK	5.80072	0.953012	-2.60567	2.91153	0.00359663	0.219354	nitrate transporter -like
XLOC_072495	OK	252.56	40.6466	-2.63542	3.82132	0.000132737	0.0208469	alanine--glyoxylate aminotransferase 2 homolog mitochondrial-like
XLOC_057049	OK	218.966	34.6399	-2.6602	4.05507	5.01203e-05	0.0097655	non-specific lipid-transfer protein
XLOC_036597	OK	82.4043	12.8147	-2.68492	4.19113	2.77571e-05	0.00607968	tpa: laccase family protein
XLOC_084409	OK	10.1455	1.52572	-2.73328	3.35468	0.000794568	0.0803807	respiratory burst oxidase protein d variant alpha
XLOC_055789	OK	9.57015	1.40201	-2.77105	2.82292	0.0047589	0.260257	abc transporter b family member 25-like
XLOC_090952	OK	1362.64	199.158	-2.77442	4.30476	1.67166e-05	0.00407349	metallothionein-like protein
XLOC_089948	OK	69.0884	10.0716	-2.77815	3.9722	7.12119e-05	0.0128483	predicted protein
XLOC_058600	OK	419.566	60.4993	-2.79391	4.35884	1.30754e-05	0.00337213	non-specific lipid-transfer protein
XLOC_063878	OK	31.4283	4.47943	-2.81068	2.97693	0.00291148	0.192373	predicted protein
XLOC_030689	OK	16.711	2.36448	-2.82121	3.01984	0.00252909	0.175642	non-specific lipid-transfer protein
XLOC_090251	OK	1049.99	145.958	-2.84675	3.88704	0.000101475	0.0169006	2 -deoxymugineic-acid 2 -dioxygenase-like
XLOC_083016	OK	29.3525	4.07322	-2.84924	3.27765	0.00104675	0.0969912	---NA---
XLOC_012806	OK	10.8951	1.44291	-2.91663	3.14654	0.00165213	0.132559	abscisic stress ripening
XLOC_003665	OK	21.05	2.67259	-2.97751	2.68664	0.0072174	0.333914	heavy-metal-associated domain-containing expressed
XLOC_076422	OK	28.2089	3.12813	-3.17278	3.20458	0.00135259	0.115351	hypothetical protein TRIUR3_01927
XLOC_059110	OK	5.61729	0.615629	-3.18974	2.64801	0.00809668	0.355453	embryogenesis transmembrane
XLOC_064681	OK	290.73	31.0244	-3.22821	3.51976	0.000431934	0.0515344	2 -deoxymugineic-acid 2 -dioxygenase-like
XLOC_062949	OK	102.865	10.5237	-3.28904	3.26571	0.00109188	0.0998443	vacuolar iron transporter homolog 4-like
XLOC_064999	OK	752.27	76.8591	-3.29096	4.11359	3.89553e-05	0.00796441	ids3_horvu ame: full=2 -deoxymugineic-acid 2 -dioxygenase ame: full=protein iron deficiency-specific 3
XLOC_072952	OK	76.7379	7.47814	-3.35919	4.33096	1.48458e-05	0.00370763	non-specific lipid-transfer protein
XLOC_000149	OK	1255.13	112.375	-3.48145	5.44012	5.32435e-08	4.03901e-05	2 -deoxymugineic-acid 2 -dioxygenase-like
XLOC_031654	OK	13.0042	1.12761	-3.52765	3.22769	0.00124796	0.109548	blue copper protein
XLOC_003677	OK	65.9571	5.66568	-3.54121	4.54122	5.59304e-06	0.00173806	nicotianamine aminotransferase a
XLOC_000663	OK	17.4464	1.47232	-3.56676	3.86746	0.000109974	0.0179716	major facilitator superfamily expressed
XLOC_080234	OK	52.4422	4.32125	-3.60121	3.07449	0.00210864	0.156002	glutathione s-transferase gstf2
XLOC_000406	OK	9.09825	0.721629	-3.65626	3.80542	0.000141566	0.0219514	elongation factor 1 alpha
XLOC_052425	OK	439.17	34.0278	-3.68999	5.32472	1.01111e-07	6.79451e-05	2 -deoxymugineic-acid 2 -dioxygenase-like
XLOC_018472	OK	236.08	17.7237	-3.73552	5.67518	1.3854e-08	1.28416e-05	2 -deoxymugineic-acid 2 -dioxygenase-like
XLOC_095300	OK	191.791	13.1921	-3.86179	5.48238	4.19641e-08	3.3317e-05	2 -deoxymugineic-acid 2 -dioxygenase-like
XLOC_082568	OK	187.171	11.294	-4.05073	5.68274	1.32555e-08	1.23488e-05	metal-nicotianamine transporter ysl6
XLOC_000112	OK	133.355	7.99485	-4.06005	3.45592	0.000548408	0.0613817	major facilitator superfamily expressed
XLOC_068216	OK	307.452	18.3398	-4.06731	5.60258	2.11184e-08	1.83927e-05	nicotianamine synthase 2
XLOC_030744	OK	5.03749	0.290222	-4.11747	3.64145	0.000271109	0.0361957	adipocyte plasma membrane-associated
XLOC_029860	OK	4.61927	0.253822	-4.18577	3.05078	0.00228245	0.164076	glutathione s-transferase expressed
XLOC_049905	OK	376.385	20.5085	-4.19791	6.0549	1.40503e-09	1.7898e-06	nicotianamine synthase 2
XLOC_057457	OK	408.349	21.0014	-4.28124	5.66541	1.46676e-08	1.34133e-05	nicotianamine synthase 2
XLOC_034617	OK	13.4155	0.670757	-4.32197	2.83798	0.00453996	0.253153	hypothetical protein F775_04817
XLOC_021602	OK	83.3198	4.12864	-4.33492	5.9825	2.19737e-09	2.62576e-06	nicotianamine aminotransferase a
XLOC_000662	OK	49.0628	2.38018	-4.36549	3.90898	9.26869e-05	0.0157975	protein zinc induced facilitator-like 1
XLOC_071999	OK	279.478	12.4852	-4.48445	4.00063	6.31729e-05	0.0116996	major facilitator superfamily expressed
XLOC_082435	OK	52.2843	2.14226	-4.60917	5.82662	5.6562e-09	5.9839e-06	metal-nicotianamine transporter ysl6
XLOC_082319	OK	108.556	4.4116	-4.62099	6.19983	5.65241e-10	8.17809e-07	metal-nicotianamine transporter ysl6
XLOC_031533	OK	579.074	22.3379	-4.69618	5.94351	2.7898e-09	3.23995e-06	nicotianamine synthase 2
XLOC_039542	OK	2.47431	0.0868317	-4.83266	2.58044	0.00986734	0.39723	b-box zinc finger family protein
XLOC_021008	OK	271.402	7.88376	-5.10541	6.87884	6.03428e-12	1.42071e-08	nicotianamine synthase 2
XLOC_071536	OK	341.414	8.3363	-5.35597	6.41333	1.42376e-10	2.42266e-07	nicotianamine synthase 1
XLOC_042470	OK	15.7383	0.363546	-5.436	2.9453	0.00322643	0.205406	nicotianamine synthase 2
XLOC_093061	OK	516.925	9.89684	-5.70684	8.11861	4.44089e-16	2.68719e-12	nicotianamine synthase 2
XLOC_000474	OK	241.182	3.96844	-5.92541	5.96475	2.45013e-09	2.87905e-06	nicotianamine synthase 1
XLOC_052401	OK	809.597	11.9259	-6.08503	3.33311	0.000858816	0.0847309	nicotianamine synthase 2
XLOC_033907	OK	34.5677	0.387452	-6.47927	4.96783	6.77053e-07	0.000315256	hypothetical protein TRIUR3_14546
XLOC_062987	OK	27.594	0.305334	-6.49782	3.57733	0.000347116	0.043703	nicotianamine synthase 2
XLOC_003257	OK	12.7266	0.124533	-6.67518	3.67649	0.00023647	0.0326851	nicotianamine synthase 2
XLOC_018069	OK	72.141	0.610571	-6.88452	6.4003	1.55071e-10	2.62146e-07	---NA---
XLOC_025749	OK	547.285	4.03273	-7.08439	6.75982	1.38165e-11	2.95234e-08	nicotianamine synthase 2
XLOC_029165	OK	15.3842	0.091687	-7.39052	3.96819	7.24202e-05	0.0130175	nadp-dependant malate dehydrogenase
