# Supplementary material for: Comparative Transcriptome Profiling of Two Tibetan Wild Barley Genotypes in Responses to Low Potassium
Source: PLoS One. 2014 Jun 20;9(6):e100567. doi: 10.1371/journal.pone.0100567 (PMC4065039; doi:10.1371/journal.pone.0100567)
Supplement: Table S5 — DEGs at 6 h and 48 h after low K treatment in XZ141. (XLS) [file pone.0100567.s011.xls]

## Sheet: XZ141-6h vs XZ141-0h
gene_id	status	value_XZ141-0h	value_XZ141-6h	log2(fold_change)	test_stat	p_value	q_value	Function
XLOC_055657	OK	7.35074	0	-1.79769e+308	-1.79769e+308	0.00915573	0.380277	pectinesterase inhibitor domain containing protein precursor
XLOC_041225	OK	0.893923	2762.66	11.5936	-4.07655	4.5708e-05	0.00904461	small nuclear ribonucleoprotein sm d3
XLOC_028520	OK	0.0932529	7.54619	6.33846	-3.24571	0.00117157	0.104699	uncharacterized wd repeat-containing
XLOC_085406	OK	0.993759	77.8671	6.29197	-5.10187	3.36306e-07	0.000178625	salt-inducible protein
XLOC_054088	OK	2.15772	93.0269	5.43007	-4.44502	8.78856e-06	0.00247724	---NA---
XLOC_054089	OK	1.9716	79.8607	5.34005	-4.03246	5.5196e-05	0.010514	hypothetical protein TRIUR3_09860
XLOC_053642	OK	0.76892	29.9089	5.2816	-5.37577	7.6257e-08	5.42861e-05	lux
XLOC_039771	OK	0.251501	9.27552	5.20479	-3.668	0.000244452	0.0334932	3fe-4s ferredoxin
XLOC_002070	OK	0.281377	10.06	5.15998	-3.79579	0.000147172	0.0226578	protein
XLOC_087457	OK	0.17544	5.13522	4.87138	-2.90422	0.00368165	0.222642	ef hand family
XLOC_010434	OK	0.136493	3.76063	4.78408	-2.93658	0.00331856	0.209092	predicted protein
XLOC_001933	OK	0.195761	5.28509	4.75476	-2.99037	0.00278643	0.187575	predicted protein
XLOC_072609	OK	0.0929467	2.49213	4.74483	-3.45165	0.000557177	0.0621444	pumilio homolog chloroplastic-like
XLOC_082440	OK	1.96596	50.6823	4.68817	-5.86974	4.3649e-09	4.75129e-06	f-box kelch-repeat protein at1g80440-like
XLOC_019361	OK	0.389456	9.79416	4.65239	-3.73588	0.000187057	0.0272225	ring-h2 finger protein atl2a
XLOC_045513	OK	0.119779	2.90384	4.59952	-2.72804	0.00637127	0.311247	glutaredoxin-like protein
XLOC_068617	OK	1.12717	27.2348	4.59467	-3.27046	0.00107374	0.0986799	---NA---
XLOC_009984	OK	0.183179	4.1044	4.48584	-3.24153	0.0011889	0.10582	group3 late embryogenesis abundant protein
XLOC_069158	OK	1.0565	23.5915	4.4809	-4.94073	7.78307e-07	0.000354001	adagio expressed
XLOC_086097	OK	0.587766	12.5515	4.41647	-3.52666	0.000420836	0.0505422	cortical cell-delineating protein
XLOC_011951	OK	1.27001	23.8498	4.23107	-4.38659	1.15141e-05	0.00304593	---NA---
XLOC_041616	OK	3.14407	54.194	4.10743	-3.08483	0.00203667	0.152472	---NA---
XLOC_069981	OK	0.155633	2.65053	4.09006	-2.97912	0.00289073	0.191579	non-lysosomal glucosylceramidase-like
XLOC_073962	OK	1.06578	17.9494	4.07396	-3.74056	0.000183612	0.0268384	protein
XLOC_095894	OK	0.484822	7.93672	4.03302	-3.99983	6.33883e-05	0.0117277	cbl-interacting protein kinase 4-like
XLOC_005499	OK	2.31355	36.85	3.99348	-3.65811	0.000254085	0.034459	proteasome subunit alpha type-5-like
XLOC_022129	OK	0.42531	6.62189	3.96066	-3.2101	0.00132687	0.113945	dehydrin 7
XLOC_009876	OK	1.35235	20.8826	3.94876	-4.19637	2.71226e-05	0.00595885	aquaporin tip4-1
XLOC_084505	OK	0.232574	3.56417	3.9378	-2.79294	0.00522313	0.276084	protein
XLOC_002299	OK	0.163737	2.34571	3.84057	-3.22259	0.00127036	0.110626	snf1-related protein kinase catalytic subunit alpha kin10
XLOC_011337	OK	0.379217	5.37794	3.82596	-3.27584	0.00105348	0.097377	cbf protein 4
XLOC_056423	OK	0.354254	4.98412	3.81448	-2.69838	0.00696785	0.327161	hypothetical protein F775_43762
XLOC_069634	OK	2.33741	32.8297	3.81202	-4.00843	6.11242e-05	0.0113853	cbf protein 4
XLOC_011225	OK	22.7443	309.046	3.76424	-3.11332	0.00184996	0.143137	---NA---
XLOC_086342	OK	8.58317	116.154	3.75839	-3.91147	9.17351e-05	0.0156693	aquaporin tip4-1
XLOC_002613	OK	0.825267	11.1113	3.75103	-3.28969	0.001003	0.0942726	60s ribosomal protein
XLOC_085977	OK	0.378053	5.08909	3.75075	-2.81163	0.00492913	0.265856	protein
XLOC_089197	OK	0.23873	3.1775	3.73444	-2.63426	0.00843216	0.363189	calcium-binding protein cml25 26
XLOC_002064	OK	0.675798	8.56919	3.6645	-4.29489	1.74782e-05	0.00421832	elongation factor 2
XLOC_027090	OK	10.4594	130.801	3.6445	-5.0597	4.19918e-07	0.000213909	auxin-repressed protein
XLOC_071920	OK	11.0352	136.165	3.62517	-5.14506	2.6743e-07	0.000148499	maternal effect embryo arrest 14- partial
XLOC_053064	OK	0.496315	5.96651	3.58756	-2.79005	0.00527003	0.277668	protein
XLOC_094476	OK	4.16979	49.0739	3.55691	-4.56191	5.06902e-06	0.00160448	type i inositol- -trisphosphate 5-phosphatase cvp2-like
XLOC_003402	OK	1.0384	12.1533	3.54891	-3.72922	0.00019207	0.0277986	actin
XLOC_022325	OK	0.360105	4.12068	3.51639	-2.90561	0.00366536	0.221926	myb domain protein 36 LENGTH=333
XLOC_095891	OK	4.46086	49.0123	3.45775	-3.35079	0.000805823	0.0811472	tpa: bzip transcription factor superfamily protein
XLOC_077857	OK	2.16517	22.7689	3.39451	-3.38697	0.000706699	0.0739009	peptide transporter ptr2
XLOC_009456	OK	2.72008	28.4413	3.38627	-3.76371	0.000167413	0.0250041	---NA---
XLOC_060141	OK	4.34471	42.1736	3.27901	-4.10207	4.09477e-05	0.00827849	---NA---
XLOC_009610	OK	1.04853	9.97996	3.25067	-2.88571	0.00390528	0.230734	hypothetical protein TRIUR3_21122
XLOC_081548	OK	4.13114	39.1627	3.24487	-3.26143	0.00110852	0.10074	---NA---
XLOC_010004	OK	16.6678	155.28	3.21974	-4.98063	6.33791e-07	0.000299528	cold acclimation protein cor413-pm1
XLOC_003376	OK	5.24781	48.6559	3.21283	-3.60313	0.000314403	0.0404858	ring-h2 finger protein atl32-like
XLOC_001857	OK	16.8143	152.394	3.18005	-3.95708	7.58708e-05	0.0135132	predicted protein
XLOC_076642	OK	17.8506	161.583	3.17823	-4.87564	1.08456e-06	0.000460608	RING finger family protein
XLOC_014709	OK	0.736602	6.62214	3.16834	-3.11421	0.00184436	0.142883	hypothetical protein TRIUR3_19933
XLOC_081108	OK	0.424268	3.78698	3.158	-2.97475	0.00293232	0.193136	Leucine-rich repeat receptor-like protein kinase
XLOC_002014	OK	4.81515	42.386	3.13794	-4.26615	1.98873e-05	0.00466351	predicted protein
XLOC_025114	OK	0.63875	5.60487	3.13336	-3.03468	0.00240795	0.170173	peroxidase-like protein
XLOC_052274	OK	8.16605	71.6242	3.13274	-2.68152	0.00732888	0.336415	predicted protein
XLOC_021157	OK	3.15648	27.436	3.11968	-3.36332	0.000770119	0.0786528	abscisic stress-ripening protein 1
XLOC_088250	OK	1.31667	11.4273	3.11752	-3.20885	0.00133266	0.114246	amino acid permease
XLOC_050654	OK	10.3486	87.6213	3.08184	-4.00735	6.14048e-05	0.0114293	tpa: ring zinc finger domain superfamily protein
XLOC_005543	OK	2.91149	24.2881	3.06042	-3.45264	0.000555138	0.0619704	predicted protein
XLOC_024772	OK	3.02129	25.002	3.04881	-3.51424	0.000441016	0.0524261	hypothetical protein TRIUR3_21122
XLOC_002338	OK	2.34658	19.2968	3.03973	-3.22849	0.00124447	0.109335	protein
XLOC_073220	OK	11.6691	95.7506	3.03659	-4.07142	4.67283e-05	0.00920291	Zinc finger protein CONSTANS-like protein
XLOC_096033	OK	0.755784	6.16896	3.02898	-3.06889	0.00214853	0.157859	pseudo-response receiver
XLOC_042678	OK	2.31262	18.873	3.02873	-3.78738	0.000152242	0.023256	ring-h2 finger protein atl78-like
XLOC_081911	OK	2.23332	17.9415	3.00604	-3.13981	0.00169056	0.134575	ring zinc finger domain superfamily protein
XLOC_024068	OK	3.29389	26.4474	3.00526	-2.66038	0.00780523	0.348376	dnaj homolog subfamily b member 6-like
XLOC_071580	OK	1.96604	15.7185	2.99909	-3.27819	0.00104473	0.096832	hypothetical protein F775_28540
XLOC_032871	OK	0.608239	4.82928	2.9891	-2.71705	0.0065867	0.316801	predicted protein
XLOC_012803	OK	0.385949	2.98226	2.94993	-2.59524	0.00945259	0.387707	brown planthopper-induced resistance protein 1
XLOC_054869	OK	13.9227	103.676	2.89657	-3.57314	0.000352732	0.0442552	heavy metal-associated domain containing protein
XLOC_033149	OK	1.33441	9.89224	2.8901	-3.1761	0.00149271	0.123542	f-box family isoform 1
XLOC_075522	OK	31.5034	229.527	2.86508	-4.3296	1.49384e-05	0.00372677	cold acclimation protein cor413-pm1
XLOC_077192	OK	3.40815	24.6324	2.8535	-3.5067	0.000453702	0.0534971	zinc finger protein constans-like 9
XLOC_049798	OK	4.31309	31.1189	2.851	-3.08098	0.00206322	0.153802	disease resistance
XLOC_010426	OK	0.62869	4.4574	2.82578	-2.89818	0.00375331	0.225386	plastid-specific 30s ribosomal protein 1
XLOC_015641	OK	0.436017	3.09004	2.82517	-2.76638	0.00566822	0.290066	uncharacterized aarf domain-containing protein kinase chloroplastic-like
XLOC_040830	OK	4.48777	31.801	2.825	-3.55607	0.00037644	0.0464998	protein glutamine dumper 4-like
XLOC_096731	OK	1.40951	9.96374	2.82149	-3.29347	0.000989578	0.0934251	glucan endo- -beta-glucosidase 13
XLOC_002173	OK	2.11373	14.9277	2.82013	-2.79838	0.00513603	0.273097	40s ribosomal protein s5
XLOC_001143	OK	20.5897	143.47	2.80076	-3.57956	0.000344169	0.0434291	predicted protein
XLOC_013180	OK	9.40805	65.4845	2.79919	-3.66945	0.000243075	0.0333575	tubby-like f-box protein 7-like
XLOC_025561	OK	6.1327	41.7083	2.76574	-2.81466	0.00488282	0.264543	TPA: hypothetical protein ZEAMMB73_392643
XLOC_031853	OK	14.4448	98.1644	2.76465	-3.54791	0.000388301	0.0475882	f-box family protein
XLOC_086071	OK	28.5391	192.946	2.75719	-4.40394	1.06301e-05	0.00286833	protein zinc induced facilitator-like 1-like
XLOC_073433	OK	22.5409	150.904	2.74301	-3.24179	0.00118782	0.10575	cold acclimation protein wcor413
XLOC_022130	OK	3.36322	22.2962	2.72888	-3.64992	0.000262319	0.0353208	peptide transporter ptr2
XLOC_054609	OK	109.24	716.007	2.71247	-4.31006	1.63212e-05	0.00399293	low temperature-induced protein
XLOC_042310	OK	2.04798	13.3755	2.70732	-2.6668	0.00765768	0.344726	gibberellin receptor gid1l3
XLOC_007973	OK	1.95175	12.6514	2.69646	-2.70404	0.00685021	0.323691	predicted protein
XLOC_073060	OK	2.42064	15.4458	2.67375	-3.26273	0.00110345	0.10049	glutathione s-transferase
XLOC_027435	OK	20.7384	132.051	2.67073	-3.71492	0.000203265	0.0290784	f-box protein pp2-a13-like
XLOC_024223	OK	3.52033	22.1981	2.65665	-3.60595	0.000311012	0.040157	polyol transporter protein 4
XLOC_043164	OK	0.92478	5.78047	2.64401	-2.65143	0.00801509	0.353606	disease resistance protein rga1
XLOC_056027	OK	6.3002	39.2217	2.63818	-3.14426	0.00166505	0.133274	predicted protein
XLOC_076120	OK	14.7267	90.596	2.62101	-3.73634	0.000186719	0.0271822	bcl-2 binding anthanogene-1
XLOC_085889	OK	10.9866	65.6082	2.57813	-3.25835	0.00112062	0.101469	transcription factor myb1r1-like
XLOC_066859	OK	4.27076	25.3089	2.56708	-2.94429	0.00323697	0.205915	kda class i heat shock protein 1
XLOC_067481	OK	19.3876	113.483	2.54926	-2.83791	0.00454101	0.253164	---NA---
XLOC_071629	OK	1.52564	8.8155	2.53063	-2.60244	0.00925635	0.383006	haloacid dehalogenase-like hydrolase-like
XLOC_067742	OK	2.50627	14.4638	2.52883	-2.89829	0.00375206	0.22535	predicted protein
XLOC_054418	OK	7.16383	40.8847	2.51276	-3.01372	0.00258066	0.178153	tpa: plant-specific domain tigr01615 family protein
XLOC_027428	OK	18.0764	102.699	2.50623	-3.60367	0.000313752	0.0404261	hypothetical protein TRIUR3_25944
XLOC_059924	OK	4.01819	22.7407	2.50066	-3.03055	0.00244108	0.171821	ap2 erebp transcription factor superfamily protein
XLOC_038141	OK	4.9428	27.8413	2.49382	-2.83947	0.00451883	0.252525	ring-h2 zinc finger protein
XLOC_068746	OK	1.71507	9.60614	2.48569	-2.88151	0.0039578	0.232701	cytokinin hydroxylase-like
XLOC_060894	OK	10.5955	57.3119	2.43539	-2.95497	0.00312704	0.201576	tpa: thaumatin domain family protein
XLOC_077515	OK	23.3239	125.83	2.43159	-3.59488	0.000324536	0.0415018	heavy metal-associated isoprenylated plant protein 26-like
XLOC_028739	OK	2.37102	12.6803	2.41901	-2.67141	0.00755335	0.341967	cysteine histidine-rich c1 domain family protein
XLOC_031824	OK	25.5234	134.731	2.40018	-3.64328	0.000269191	0.0360177	lipid-transfer protein dir1
XLOC_086802	OK	13.3596	69.4148	2.37737	-3.18445	0.00145029	0.121161	ring-h2 finger protein atl32-like
XLOC_018437	OK	7.68386	39.843	2.37442	-3.05591	0.00224376	0.162213	predicted protein
XLOC_028440	OK	96.9325	501.025	2.36983	-3.53257	0.000411548	0.0496802	thiamine biosynthetic enzyme
XLOC_076157	OK	6.08869	30.9289	2.34475	-3.2563	0.00112876	0.101999	abscisic stress ripening
XLOC_037627	OK	3.6951	18.4807	2.32234	-2.85698	0.0042769	0.243835	---NA---
XLOC_072872	OK	9.80344	48.4469	2.30505	-3.06193	0.00219914	0.160359	plant-specific domain tigr01615 family protein
XLOC_020473	OK	28.3576	138.446	2.28752	-3.39456	0.00068739	0.0725023	---NA---
XLOC_031623	OK	4.69948	22.5524	2.2627	-2.58221	0.00981694	0.3963	avr9 cf-9 rapidly elicited protein 146
XLOC_034443	OK	11.2029	53.3092	2.25051	-2.80086	0.00509672	0.271675	expansin-like 3 precursor
XLOC_085553	OK	6.21167	29.5136	2.24833	-2.80993	0.00495521	0.266748	sugar transport protein 5
XLOC_078828	OK	2.48377	11.7828	2.24608	-2.72235	0.00648185	0.313916	protein glutamine dumper 3-like
XLOC_017149	OK	28.2043	130.228	2.20705	-3.4827	0.000496382	0.0572575	wir1a_wheat ame: full=protein wir1a
XLOC_077830	OK	6.46292	29.3775	2.18445	-2.71985	0.00653115	0.315264	predicted protein
XLOC_093878	OK	13.829	62.6752	2.18019	-2.91976	0.00350298	0.216178	hypothetical protein F775_04819
XLOC_083070	OK	100.666	451.98	2.16669	-3.11322	0.0018506	0.14317	nod26-like major intrinsic protein
XLOC_008912	OK	1.24497	5.58609	2.16573	-2.88259	0.00394423	0.232246	subtilisin-like protease
XLOC_021597	OK	6.872	30.3073	2.14087	-2.87962	0.0039816	0.233507	predicted protein
XLOC_091458	OK	18.8392	81.5341	2.11367	-3.3626	0.000772135	0.0787903	RING finger protein 5
XLOC_037639	OK	8.78676	36.7579	2.06465	-2.849	0.0043857	0.247878	seed maturation protein
XLOC_077858	OK	15.5781	64.7449	2.05524	-3.32598	0.000881077	0.0862113	cct motif family expressed
XLOC_012604	OK	12.2045	49.804	2.02885	-2.91867	0.00351533	0.216558	glycine-rich rna-binding protein blt801-like
XLOC_039746	OK	11.6159	46.7571	2.00908	-2.83467	0.00458726	0.254656	disease resistance response
XLOC_078824	OK	11.2033	45.016	2.00651	-3.07263	0.00212184	0.156555	spx (syg1 pho81 xpr1) domain-containing
XLOC_081598	OK	5.01094	20.1282	2.00606	-2.77081	0.00559169	0.28764	e3 ubiquitin-protein ligase xb3-like
XLOC_031315	OK	38.8401	155.683	2.003	-3.16917	0.00152876	0.125656	lipid-transfer protein dir1
XLOC_025316	OK	20.1289	80.594	2.0014	-3.01433	0.00257549	0.177926	predicted protein
XLOC_022005	OK	13.5414	53.2783	1.97617	-2.6592	0.00783271	0.349064	protein
XLOC_035915	OK	17.6121	69.0739	1.97158	-2.993	0.00276246	0.186506	---NA---
XLOC_033879	OK	16.0937	62.5077	1.95754	-2.9435	0.00324528	0.2062	hypothetical protein ZEAMMB73_184705
XLOC_061532	OK	11.9255	46.0961	1.9506	-2.6077	0.0091154	0.379283	leucine zipper protein
XLOC_032676	OK	48.8261	187.375	1.94021	-3.10289	0.00191642	0.146589	dna polymerase epsilon catalytic subunit
XLOC_004095	OK	57.0107	216.413	1.92449	-2.92163	0.00348206	0.215414	glycine-rich rna binding protein
XLOC_049390	OK	89.6816	333.658	1.89549	-2.9618	0.00305849	0.198583	upf0098 protein mth_273-like
XLOC_082636	OK	22.8214	84.0894	1.88154	-3.0328	0.00242295	0.170935	myb-like dna-binding shaqkyf class family protein
XLOC_035766	OK	60.6292	222.813	1.87775	-2.58643	0.00969765	0.393533	probable -trehalose-phosphate synthase
XLOC_002266	OK	58.6644	213.981	1.86693	-2.84019	0.00450869	0.252204	glycine-rich rna binding protein
XLOC_061124	OK	9.50189	34.34	1.8536	-2.68679	0.00721433	0.333844	probable carboxylesterase 15-like
XLOC_037929	OK	14.4331	51.6878	1.84044	-2.81532	0.00487283	0.264123	btb poz domain-containing protein at1g55760-like
XLOC_033907	OK	111.805	385.58	1.78604	-2.90837	0.00363318	0.220793	hypothetical protein TRIUR3_14546
XLOC_034934	OK	14.3573	49.2601	1.77863	-2.63417	0.00843421	0.36323	predicted protein
XLOC_034871	OK	439.478	1501.36	1.7724	-2.80505	0.00503084	0.269387	glycine-rich rna binding protein
XLOC_079387	OK	24.8291	82.8575	1.7386	-2.68014	0.00735917	0.337277	PREDICTED: uncharacterized protein LOC101760890
XLOC_001195	OK	94.9694	312.995	1.7206	-2.72423	0.00644509	0.3132	glycine-rich rna binding protein
XLOC_067573	OK	16.5943	53.9345	1.70052	-2.61859	0.00882928	0.372596	histidine decarboxylase-like
XLOC_031376	OK	75.171	242.107	1.6874	-2.74214	0.00610411	0.303533	hypothetical protein F775_28160
XLOC_035131	OK	28.7868	92.0569	1.67712	-2.64275	0.00822363	0.358623	wheat cold induced 16
XLOC_075652	OK	17.9739	55.8094	1.6346	-2.66289	0.00774722	0.346996	nitrate reductase
XLOC_090251	OK	14027	6581.13	-1.0918	186.056	0	0	2 -deoxymugineic-acid 2 -dioxygenase-like
XLOC_000696	OK	73.4739	23.2415	-1.66053	2.58003	0.00987921	0.397586	sag12 protein
XLOC_000481	OK	215.118	67.8924	-1.66381	2.71473	0.00663295	0.318129	sag12 protein
XLOC_062987	OK	338.58	106.211	-1.67256	2.60818	0.00910258	0.379244	nicotianamine synthase 2
XLOC_054985	OK	488.925	153.043	-1.67568	2.62675	0.00862056	0.367902	gdsl esterase lipase at4g28780-like
XLOC_005679	OK	234.17	72.9073	-1.68342	2.74799	0.0059962	0.300301	---NA---
XLOC_093253	OK	91.6282	28.108	-1.70481	2.65759	0.00787006	0.349883	---NA---
XLOC_087612	OK	29.1261	8.83385	-1.7212	2.58752	0.00966699	0.392781	glucan endo- -beta-glucosidase 13
XLOC_094290	OK	99.3161	29.8976	-1.732	2.71312	0.0066652	0.319165	predicted protein
XLOC_028886	OK	37.6504	11.225	-1.74595	2.83225	0.00462213	0.255868	abc transporter c family member 5-like
XLOC_091249	OK	79.5006	23.3744	-1.76603	2.70115	0.00691012	0.32556	predicted protein
XLOC_055215	OK	51.3554	15.0708	-1.76876	2.86471	0.0041739	0.240215	predicted protein
XLOC_060933	OK	59.1697	17.1905	-1.78324	2.64268	0.00822515	0.358639	sulfotransferase 17
XLOC_077908	OK	236.103	68.2349	-1.79083	2.91254	0.00358501	0.218926	plasma membrane integral protein
XLOC_004920	OK	308.183	86.4742	-1.83345	2.89743	0.00376228	0.225579	protein
XLOC_053580	OK	143.167	39.6789	-1.85126	3.01179	0.00259712	0.178884	homocysteine s-methyltransferase 1
XLOC_053899	OK	535.491	147.951	-1.85575	2.99003	0.00278954	0.187722	methylthioribose kinase
XLOC_069347	OK	249.77	67.6575	-1.88428	3.05249	0.00226951	0.163522	vegetative cell wall protein gp1-like
XLOC_055421	OK	310.265	83.9445	-1.88599	3.06305	0.00219092	0.159945	methylthioribose kinase
XLOC_082123	OK	38.1929	10.2925	-1.89171	2.93559	0.00332912	0.209463	nitrate transporter -like
XLOC_039654	OK	620.145	166.074	-1.90078	2.60456	0.00919926	0.38151	inositol oxygenase 1
XLOC_073751	OK	20.9089	5.59034	-1.90311	2.67076	0.00756787	0.342409	fructan:fructan 1-fructosyltransferase
XLOC_071086	OK	115.477	29.6708	-1.96049	3.06665	0.0021647	0.158609	pvr3-like protein
XLOC_010291	OK	94.3749	23.5979	-1.99974	3.15601	0.00159945	0.129593	aminoacrylate hydrolase -like
XLOC_029082	OK	71.1424	17.5461	-2.01956	2.87879	0.00399209	0.233688	pr17c precursor
XLOC_073603	OK	274.463	67.5279	-2.02306	2.83816	0.00453739	0.253092	sucrose:sucrose 1-fructosyltransferase
XLOC_042665	OK	108.088	26.3313	-2.03736	3.30262	0.000957855	0.0913089	duf1421 domain family protein
XLOC_050803	OK	68.7627	16.6837	-2.04319	3.15874	0.00158452	0.128745	cbl-interacting protein kinase 29
XLOC_055259	OK	47.4122	11.3503	-2.06253	3.15012	0.00163202	0.131494	predicted protein
XLOC_074595	OK	197.722	46.7961	-2.07901	2.73995	0.00614487	0.304804	aminoacrylate hydrolase -like
XLOC_075436	OK	45.2998	10.5792	-2.09827	2.98214	0.00286237	0.190381	calcium-binding protein cml25 26
XLOC_090393	OK	15.3046	3.48394	-2.13517	2.72218	0.00648525	0.313962	f-box domain containing protein
XLOC_092910	OK	17.1639	3.81552	-2.16943	2.62913	0.00856028	0.366363	cell division protein aaa atpase family
XLOC_063878	OK	88.2574	19.3858	-2.18672	2.93963	0.00328604	0.207872	predicted protein
XLOC_084281	OK	15.8446	3.45443	-2.19747	2.92831	0.00340809	0.212571	zinc knuckle (cchc-type) family protein
XLOC_010494	OK	71.8678	15.4476	-2.21797	2.91573	0.00354858	0.217738	---NA---
XLOC_061060	OK	22.596	4.8192	-2.2292	2.92395	0.00345615	0.214422	predicted protein
XLOC_090161	OK	111.317	23.3044	-2.256	3.64902	0.000263242	0.0354157	probable metal-nicotianamine transporter ysl6-like
XLOC_095362	OK	20.9057	4.3126	-2.27726	2.65827	0.00785428	0.3495	probable nadph:quinone oxidoreductase 1-like
XLOC_070191	OK	27.8247	5.72146	-2.28191	2.92125	0.00348634	0.215583	ring zinc finger domain superfamily protein
XLOC_095014	OK	77.5179	15.8503	-2.29002	3.18004	0.00147255	0.122429	b-box 32 protein
XLOC_079066	OK	16.3804	3.34214	-2.29312	2.87378	0.00405588	0.235846	ethylene-responsive transcription factor erf053-like
XLOC_040699	OK	14.4742	2.9503	-2.29455	2.57885	0.00991312	0.398283	phosphoenolpyruvate carboxylase kinase 1
XLOC_081153	OK	12.9211	2.61878	-2.30276	3.03565	0.00240014	0.169835	protein
XLOC_083057	OK	27.3811	5.44309	-2.33068	2.58162	0.00983374	0.396554	upf0481 protein at3g47200-like
XLOC_089706	OK	9.42091	1.85656	-2.34324	2.69593	0.00701915	0.328474	patatin group a-3
XLOC_015377	OK	13.0918	2.57191	-2.34775	2.83402	0.00459671	0.25506	predicted protein
XLOC_077740	OK	94.7885	18.6085	-2.34875	3.78438	0.00015409	0.0234476	s-adenosylmethionine decarboxylase proenzyme
XLOC_083910	OK	106.226	20.6166	-2.36526	3.35343	0.000798154	0.080609	cbl-interacting protein kinase 29
XLOC_041072	OK	14.5686	2.80032	-2.3792	2.64665	0.00812926	0.356475	ankyrin repeat domain-containing protein 50
XLOC_023521	OK	31.774	5.95098	-2.41665	2.75655	0.00584139	0.295426	gibberellin receptor gid1l2
XLOC_081446	OK	143.111	26.2804	-2.44508	2.76955	0.0056134	0.288402	dual-specificity phosphatase 4
XLOC_083354	OK	39.494	7.17349	-2.46089	2.7548	0.00587283	0.29639	Myb family transcription factor-like
XLOC_022925	OK	11.7901	2.10673	-2.4845	2.65877	0.00784258	0.349369	conserved hypothetical protein
XLOC_091480	OK	10.2402	1.81145	-2.49902	2.94853	0.00319288	0.204032	transcription factor bhlh84-like
XLOC_070768	OK	334.526	58.8123	-2.50793	3.87282	0.000107581	0.0176765	nicotianamine aminotransferase
XLOC_068404	OK	14.6215	2.56123	-2.51319	3.0948	0.00196949	0.149246	tyrosine dopa decarboxylase 2-like
XLOC_088466	OK	38.1751	6.60232	-2.53159	2.60552	0.0091735	0.380817	protein lurp-one-related 8-like
XLOC_083864	OK	14.2792	2.4657	-2.53384	2.6604	0.00780475	0.348376	predicted protein
XLOC_087684	OK	13.357	2.29601	-2.5404	2.79025	0.00526667	0.277552	amelogenin precursor like protein
XLOC_035042	OK	45.4934	7.74892	-2.55359	3.48503	0.000492074	0.0569024	lysosomal pro-x carboxypeptidase
XLOC_065318	OK	628.826	106.717	-2.55888	2.58083	0.00985639	0.396995	cbl-interacting protein kinase 29
XLOC_082548	OK	16.5118	2.78496	-2.56777	2.97777	0.00290358	0.191997	domain containing expressed
XLOC_037468	OK	153.573	25.6694	-2.5808	3.57419	0.000351313	0.0441284	dof zinc finger protein pbf
XLOC_084744	OK	2.34308	0.384883	-2.60592	2.74188	0.00610882	0.303651	lrr receptor-like serine threonine-protein kinase gso1
XLOC_022278	OK	15.711	2.5609	-2.61705	2.84461	0.00444664	0.250034	probable carboxylesterase 12-like
XLOC_031860	OK	64.7793	10.2508	-2.65979	3.02339	0.0024996	0.17417	---NA---
XLOC_047506	OK	8.97524	1.38962	-2.69126	2.75949	0.00578923	0.29386	glutathione transferase
XLOC_006692	OK	20.5949	3.10996	-2.72732	3.10558	0.00189909	0.145635	haloacid dehalogenase-like hydrolase domain-containing protein 3-like
XLOC_010646	OK	18.7277	2.80936	-2.73686	2.90765	0.0036415	0.221081	---NA---
XLOC_009633	OK	5.04994	0.755556	-2.74065	2.64465	0.00817754	0.357794	predicted protein
XLOC_085547	OK	275.762	40.9591	-2.75117	3.28457	0.00102139	0.0954437	protein lurp-one-related 8-like
XLOC_087939	OK	57.4782	8.48894	-2.75936	2.69421	0.00705561	0.329537	dof zinc finger protein
XLOC_001546	OK	6.5382	0.964339	-2.76128	2.75356	0.00589502	0.297048	abc transporter g family member 5-like
XLOC_015627	OK	38.6742	5.56847	-2.79602	3.5661	0.000362332	0.0451882	dna binding protein
XLOC_080794	OK	10.788	1.52095	-2.82638	2.6287	0.00857114	0.366639	nuclear transcription factor y subunit c-9
XLOC_088878	OK	12.5255	1.75294	-2.83702	2.99393	0.00275411	0.186086	benzyl alcohol o-benzoyltransferase-like
XLOC_047060	OK	41.2744	5.66814	-2.8643	2.61148	0.00901505	0.377241	protein
XLOC_066753	OK	136.484	18.6525	-2.8713	4.44084	8.96097e-06	0.00251409	constans-like protein
XLOC_073024	OK	55.0577	7.4313	-2.88926	3.93095	8.461e-05	0.0147084	myb transcription factor
XLOC_001116	OK	4.16853	0.561654	-2.89178	2.62641	0.00862911	0.368158	abc transporter g family member 5-like
XLOC_086007	OK	35.7606	4.77309	-2.90538	3.04023	0.00236394	0.168211	zinc transporter 4
XLOC_074816	OK	102.996	13.648	-2.91582	3.48961	0.000483735	0.056189	predicted protein
XLOC_055321	OK	22.6718	2.89925	-2.96715	3.29375	0.000988609	0.0933716	predicted protein
XLOC_050300	OK	126.996	16.2251	-2.96849	3.8564	0.000115071	0.0186352	PREDICTED: uncharacterized protein LOC100835090
XLOC_031586	OK	6.14391	0.769849	-2.99651	2.73202	0.00629472	0.308931	---NA---
XLOC_058447	OK	13.6491	1.70812	-2.99832	2.60566	0.00916977	0.38075	histidyl-trna synthetase
XLOC_033784	OK	109.021	13.6161	-3.00123	3.89754	9.71759e-05	0.0163783	uncharacterized loc101221763
XLOC_055788	OK	165.641	20.509	-3.01373	4.61502	3.93058e-06	0.00130842	zinc finger protein
XLOC_036631	OK	118.557	14.6182	-3.01974	4.31679	1.58318e-05	0.00390195	dof zinc finger protein
XLOC_040041	OK	59.6168	6.92702	-3.10541	3.91979	8.86277e-05	0.0152532	dre binding factor
XLOC_023753	OK	127.022	14.5594	-3.12506	4.78122	1.7423e-06	0.00067549	haloacid dehalogenase-like hydrolase domain-containing protein 3-like
XLOC_004853	OK	80.3406	8.77393	-3.19483	3.52122	0.00042957	0.0513152	---NA---
XLOC_032134	OK	4.20333	0.45851	-3.19651	2.70696	0.00679027	0.322341	mads-box transcription factor 1
XLOC_077773	OK	4.69409	0.511806	-3.19718	2.87744	0.00400915	0.234329	raftin 1
XLOC_036047	OK	21.0381	2.20785	-3.25229	2.65678	0.00788919	0.350397	---NA---
XLOC_076422	OK	23.9432	2.48457	-3.26855	3.14544	0.00165839	0.132897	hypothetical protein TRIUR3_01927
XLOC_086436	OK	29.4916	2.94935	-3.32184	3.05971	0.00221555	0.160978	oligopeptide transporter
XLOC_045972	OK	15.1936	1.4509	-3.38844	2.64765	0.00810527	0.355656	---NA---
XLOC_034171	OK	24.9054	2.37595	-3.38988	3.45275	0.000554894	0.0619538	predicted protein
XLOC_067799	OK	26.5419	2.44517	-3.44026	4.33057	1.48726e-05	0.00371298	ring zinc finger domain superfamily protein
XLOC_074620	OK	2.92958	0.265699	-3.46283	2.71818	0.00656415	0.316144	protein fantastic four 1-like
XLOC_029751	OK	5.81375	0.524611	-3.47015	3.33146	0.00086392	0.0850208	e3 ubiquitin-protein ligase herc2
XLOC_061513	OK	14.2641	1.25983	-3.50108	3.22739	0.00124927	0.109607	flowering-promoting factor 1-like protein 5-like
XLOC_081542	OK	13.5015	1.18468	-3.51054	2.86024	0.00423326	0.242264	abc transporter g family member 5-like
XLOC_007825	OK	2.56386	0.223684	-3.51879	2.76211	0.00574296	0.292442	cysteine-rich receptor-like protein kinase 35-like
XLOC_071967	OK	34.5937	2.93373	-3.55971	3.90583	9.39038e-05	0.0159556	dof zinc finger protein
XLOC_069938	OK	9.39135	0.793108	-3.56574	2.98081	0.00287485	0.190926	protein binding
XLOC_020898	OK	7.76971	0.645355	-3.5897	3.28823	0.00100818	0.0946082	mitogen-activated protein kinase kinase kinase a-like
XLOC_008836	OK	33.1863	2.7187	-3.6096	4.57841	4.68516e-06	0.00150431	ycf68 protein
XLOC_033020	OK	13.6072	1.05975	-3.68257	3.27983	0.00103869	0.0964584	hypothetical protein TRIUR3_14388
XLOC_083428	OK	27.4349	2.10194	-3.70622	2.59824	0.00937022	0.385573	predicted protein
XLOC_030777	OK	115.983	8.7126	-3.73466	4.70255	2.56938e-06	0.000927551	math and lrr domain-containing protein isoform 2
XLOC_052821	OK	17.2013	1.28378	-3.74405	3.9665	7.29362e-05	0.0130884	glutathione s-transferase gst 34
XLOC_053373	OK	51.9643	3.86679	-3.74831	2.91187	0.00359274	0.219197	enolase 1
XLOC_090125	OK	17.3493	1.27327	-3.76826	4.20738	2.58352e-05	0.00573624	myb dna-binding domain superfamily protein
XLOC_026668	OK	21.4279	1.56843	-3.77209	2.77937	0.00544652	0.283324	---NA---
XLOC_080214	OK	2.74014	0.199214	-3.78186	2.79896	0.00512673	0.2727	gdsl esterase lipase at1g33811-like
XLOC_050798	OK	40.0552	2.8813	-3.7972	3.01058	0.0026075	0.179248	---NA---
XLOC_085628	OK	39.344	2.76681	-3.82984	4.52735	5.97284e-06	0.00183152	Gibberellin receptor GID1, putative
XLOC_086633	OK	2.04636	0.13212	-3.95315	2.62976	0.00854456	0.366015	hypothetical protein TRIUR3_00843
XLOC_094708	OK	4.48717	0.283859	-3.98256	2.65874	0.00784327	0.349377	18 kda seed maturation
XLOC_069124	OK	30.3466	1.90035	-3.99719	2.97359	0.00294342	0.193604	hypothetical protein
XLOC_052652	OK	3.4101	0.206057	-4.0487	2.7029	0.00687379	0.324403	aluminum-activated malate transporter 10-like
XLOC_075333	OK	9.00297	0.528512	-4.09039	2.72816	0.00636896	0.311181	---NA---
XLOC_033037	OK	18.9374	1.04849	-4.17486	3.66927	0.000243246	0.0333704	benzyl alcohol o-benzoyltransferase-like
XLOC_040870	OK	13.8891	0.705856	-4.29843	2.891	0.0038402	0.228381	---NA---
XLOC_035193	OK	14.6528	0.726816	-4.33344	3.32746	0.000876423	0.0858674	mate efflux family protein
XLOC_075738	OK	37.1468	1.82087	-4.35053	2.63241	0.00847824	0.364278	probable auxin efflux carrier component 6-like
XLOC_096907	OK	31.3036	1.53438	-4.3506	4.46447	8.02671e-06	0.00230473	predicted protein
XLOC_074404	OK	54.7167	2.58047	-4.40627	4.854	1.20993e-06	0.000501765	enolase 1
XLOC_060927	OK	6.47811	0.246354	-4.71676	2.6021	0.00926537	0.383171	hypothetical protein SORBIDRAFT_03g042235
XLOC_082568	OK	600.805	20.2149	-4.8934	6.51962	7.04861e-11	1.28881e-07	metal-nicotianamine transporter ysl6
XLOC_082319	OK	467.271	14.5666	-5.00352	7.39114	1.45661e-13	5.50748e-10	metal-nicotianamine transporter ysl6
XLOC_080740	OK	3.64115	0.112183	-5.02046	2.78725	0.00531572	0.279053	aluminum-activated malate transporter 10-like
XLOC_032270	OK	6.5468	0.200606	-5.02836	3.11501	0.00183937	0.142616	---NA---
XLOC_041701	OK	69.9965	2.08047	-5.0723	2.81603	0.00486207	0.263717	unknow protein
XLOC_082435	OK	190.242	5.54622	-5.10019	7.2265	4.95604e-13	1.62062e-09	metal-nicotianamine transporter ysl6
XLOC_046698	OK	85.13	2.29155	-5.21527	2.90427	0.00368107	0.222642	enolase 1
XLOC_037460	OK	3.34323	0.0704033	-5.56946	3.12345	0.00178743	0.139921	tpa: peptidase c48 domain family protein
XLOC_069123	OK	19.552	0.404523	-5.59495	4.33904	1.43103e-05	0.00361108	PREDICTED: uncharacterized protein LOC100845477
XLOC_040276	OK	9.14399	0.181252	-5.65675	3.17444	0.00150126	0.124091	---NA---
XLOC_058122	OK	19.3542	0.37569	-5.68696	3.95105	7.78077e-05	0.013768	myb-like protein g
XLOC_032956	OK	74.8289	1.35026	-5.79228	3.19332	0.00140645	0.118483	soluble starch synthase ii-1

## Sheet: XZ141-48h vs XZ141-0h
gene_id	status	value_XZ141-0h	value_XZ141-48h	log2(fold_change)	test_stat	p_value	q_value	Function
XLOC_045513	OK	0.119779	7.97937	6.05783	-3.70051	0.000215165	0.0303839	glutaredoxin-like protein
XLOC_074072	OK	0.566008	32.4545	5.84145	-3.66558	0.000246782	0.0337447	sodium transporter hkt1-like
XLOC_059103	OK	0.232661	9.34111	5.32729	-3.21681	0.00129623	0.112208	pathogenesis-related protein 1
XLOC_014088	OK	0.159325	5.05965	4.989	-3.65302	0.000259171	0.034977	---NA---
XLOC_091181	OK	0.205648	6.42945	4.96645	-2.97541	0.00292595	0.192876	defensin tk-amp-d2
XLOC_087457	OK	0.17544	5.24178	4.90101	-2.93621	0.00332252	0.20924	ef hand family
XLOC_071263	OK	0.202253	5.09606	4.65515	-2.77278	0.00555792	0.286552	lysm domain containing protein precursor
XLOC_030313	OK	2.267	54.6689	4.59187	-5.12496	2.97603e-07	0.000161817	high-affinity potassium transporter
XLOC_043770	OK	0.260867	5.92142	4.50456	-2.68793	0.00718957	0.333043	structural maintenance of chromosomes protein 4-like
XLOC_057553	OK	3.10884	67.9204	4.4494	-4.13758	3.5099e-05	0.0073366	---NA---
XLOC_044953	OK	1.78575	38.1067	4.41544	-2.75006	0.00595843	0.299196	---NA---
XLOC_023609	OK	0.323874	6.8711	4.40703	-2.81611	0.00486091	0.263717	protein wir1b-like
XLOC_068319	OK	0.271157	4.73803	4.12709	-2.90609	0.00365972	0.221761	hessian fly response gene 1 protein
XLOC_062165	OK	0.776569	11.6159	3.90284	-3.29299	0.000991289	0.0935663	glutaredoxin-like protein
XLOC_056421	OK	6.69196	94.6666	3.82235	-4.30052	1.704e-05	0.00413828	---NA---
XLOC_075512	OK	0.202192	2.8092	3.79636	-2.69897	0.00695536	0.326859	rare lipoprotein a like double-psi beta-barrel containing expressed
XLOC_022129	OK	0.42531	5.84993	3.78183	-2.88589	0.0039031	0.230627	dehydrin 7
XLOC_022325	OK	0.360105	4.92303	3.77306	-3.17143	0.0015169	0.124953	myb domain protein 36 LENGTH=333
XLOC_095495	OK	0.530362	6.8512	3.69131	-2.60785	0.00911128	0.379252	glutaredoxin-c14
XLOC_075984	OK	10.699	134.18	3.64862	-5.19872	2.00667e-07	0.000119032	SAUR-like auxin-responsive protein family LENGTH=183
XLOC_072849	OK	2.04648	23.256	3.50639	-4.33641	1.44831e-05	0.00364446	myb-related protein 340-like
XLOC_065277	OK	19.0955	204.222	3.41883	-4.61165	3.99486e-06	0.0013249	jasmonate-induced protein precursor
XLOC_092054	OK	0.878913	9.37428	3.41492	-3.0728	0.00212059	0.156484	dna-binding protein escarola-like
XLOC_013939	OK	0.316681	3.33111	3.3949	-2.90119	0.0037175	0.223824	chlorophyll a-b binding protein of lhcii type iii
XLOC_078863	OK	0.631044	6.50153	3.36497	-2.6071	0.00913131	0.379762	12-oxo-phytodienoic acid reductase
XLOC_073965	OK	2.12458	20.4158	3.26444	-4.07868	4.52912e-05	0.00897569	cytokinin oxidase dehydrogenase
XLOC_096731	OK	1.40951	13.0798	3.21407	-3.81305	0.000137264	0.0214305	glucan endo- -beta-glucosidase 13
XLOC_059674	OK	1.16367	10.7547	3.20821	-3.11079	0.00186587	0.14387	predicted protein
XLOC_017462	OK	13.6735	123.715	3.17756	-4.19657	2.70988e-05	0.00595564	hypothetical protein F775_24341
XLOC_036609	OK	2.86559	25.5652	3.15728	-3.68388	0.000229707	0.0319645	predicted protein
XLOC_036267	OK	1.36934	12.0342	3.13559	-3.19553	0.00139574	0.117897	g-type lectin s-receptor-like serine threonine-protein kinase b120-like
XLOC_077615	OK	1.46542	12.8507	3.13246	-3.89486	9.82548e-05	0.0165214	hypothetical protein F775_20656
XLOC_061238	OK	11.9619	101.155	3.08005	-4.38855	1.1411e-05	0.00302482	predicted protein
XLOC_086787	OK	8.01727	66.9905	3.06277	-4.57929	4.66559e-06	0.00150073	high-affinity potassium transporter
XLOC_008536	OK	2.48713	20.6464	3.05333	-2.71471	0.00663348	0.318129	2og-fe oxygenase family isoform partial
XLOC_035041	OK	7.30528	60.4869	3.04961	-4.38361	1.16729e-05	0.00307662	high-affinity potassium transporter
XLOC_085965	OK	5.87226	46.6673	2.99042	-3.28843	0.00100748	0.0945709	predicted protein
XLOC_091644	OK	8.79864	68.9293	2.96977	-3.82576	0.000130369	0.0205799	sulfite exporter family
XLOC_042678	OK	2.31262	17.5365	2.92276	-3.65341	0.000258777	0.0349493	ring-h2 finger protein atl78-like
XLOC_036289	OK	4.90832	37.1623	2.92054	-3.53068	0.000414495	0.0499474	predicted protein
XLOC_032661	OK	11.2991	84.0428	2.89492	-4.24854	2.15164e-05	0.00496382	high-affinity potassium transporter
XLOC_050205	OK	39.5941	281.148	2.82797	-4.49194	7.05783e-06	0.00208089	ammonium transporter
XLOC_008797	OK	4.29234	29.8601	2.79838	-3.86908	0.000109249	0.0178779	plastid glutamine synthetase 2
XLOC_073306	OK	6.52064	44.2725	2.76333	-2.92045	0.00349529	0.215889	Zinc transporter
XLOC_051154	OK	69.1977	468.249	2.75848	-3.95139	7.76996e-05	0.0137564	aps reductase
XLOC_031325	OK	2.7998	18.6276	2.73405	-3.1127	0.00185386	0.143285	heat shock cognate 70 kda protein 2-like
XLOC_002529	OK	3.97586	26.3641	2.72924	-2.96926	0.00298515	0.195427	pathogenesis-related maize seed protein
XLOC_069996	OK	7.05366	46.6316	2.72486	-3.62076	0.000293737	0.0384517	glutathione s-transferase gstu6
XLOC_002658	OK	6.01442	38.8894	2.69288	-3.87563	0.000106349	0.0175325	2og-fe oxygenase family protein
XLOC_007973	OK	1.95175	12.5614	2.68615	-2.69613	0.00701497	0.328362	predicted protein
XLOC_073278	OK	7.97473	49.969	2.64752	-2.8953	0.003788	0.226576	SAUR-like auxin-responsive protein family LENGTH=183
XLOC_090964	OK	6.48797	38.7053	2.57669	-2.77126	0.00558391	0.287434	predicted protein
XLOC_068598	OK	7.33248	43.4933	2.56842	-3.06074	0.00220787	0.160686	avr9 cf-9 rapidly elicited protein 141
XLOC_011537	OK	2.57209	15.058	2.54952	-3.07145	0.00213021	0.15698	plastid glutamine synthetase 2
XLOC_034733	OK	9.47247	54.1306	2.51463	-3.43515	0.000592232	0.0650403	gst6 protein
XLOC_009906	OK	10.414	59.0744	2.50401	-3.82825	0.000129057	0.0204076	plastid glutamine synthetase 2
XLOC_011078	OK	4.05034	22.8715	2.49744	-2.89525	0.00378852	0.226586	---NA---
XLOC_032574	OK	3.37284	19.0012	2.49405	-2.94724	0.00320623	0.204596	cationic peroxidase 1-like
XLOC_008808	OK	9.81035	54.7769	2.48119	-3.67146	0.00024117	0.0331911	23 kda jasmonate-induced
XLOC_019871	OK	213.288	1190.6	2.48081	-2.98549	0.00283121	0.189222	---NA---
XLOC_029596	OK	43.7454	242.429	2.47036	-3.44621	0.000568513	0.0630488	2og-fe oxygenase family protein
XLOC_028750	OK	13.8885	75.5894	2.4443	-3.00993	0.00261307	0.179535	---NA---
XLOC_029466	OK	49.3472	265.472	2.42752	-3.88645	0.00010172	0.0169283	SAUR-like auxin-responsive protein family LENGTH=132
XLOC_032222	OK	124.878	671.597	2.42707	-3.78688	0.000152554	0.0232843	glutamine synthetase
XLOC_038744	OK	2.0677	11.0979	2.42419	-2.91555	0.00355066	0.217823	upf0481 protein at3g47200-like
XLOC_011538	OK	13.7776	73.7415	2.42015	-3.66245	0.000249814	0.0340643	glutamine synthetase
XLOC_035827	OK	7.87265	41.3992	2.39468	-3.5085	0.000450646	0.0532677	gibberellin 20 oxidase 2
XLOC_085889	OK	10.9866	57.7048	2.39294	-3.04011	0.00236493	0.168244	transcription factor myb1r1-like
XLOC_044629	OK	20.2075	105.361	2.38238	-3.63058	0.000282783	0.0373838	metal tolerance protein 4-like
XLOC_031074	OK	3.32017	17.2586	2.37799	-2.71474	0.00663278	0.318129	carbohydrate transporter sugar porter
XLOC_071812	OK	1.04404	5.39962	2.37069	-2.60673	0.00914117	0.380062	mate efflux family protein 9-like
XLOC_060507	OK	20.328	103.842	2.35284	-3.25144	0.00114822	0.10321	myb-related protein
XLOC_044420	OK	1.98532	10.111	2.34849	-2.93849	0.0032981	0.208303	elicitor-inducible cytochrome p450
XLOC_078231	OK	30.761	155.557	2.33827	-3.34351	0.000827262	0.0825232	cation h(+) antiporter 19-like
XLOC_008936	OK	3.92987	19.6859	2.32461	-2.7905	0.00526274	0.277442	predicted protein
XLOC_081598	OK	5.01094	25.0131	2.31953	-3.28033	0.00103685	0.0963705	e3 ubiquitin-protein ligase xb3-like
XLOC_086212	OK	38.675	192.158	2.31282	-3.3147	0.000917422	0.088567	BZIP transcription factor
XLOC_036637	OK	82.0256	407.137	2.31137	-2.94466	0.00323315	0.205732	---NA---
XLOC_013052	OK	14.8156	71.0856	2.26244	-2.7185	0.00655793	0.316017	plastid glutamine synthetase 2
XLOC_029109	OK	8.91791	42.6975	2.25938	-3.41458	0.000638804	0.0686983	ribosome-inactivating protein
XLOC_070544	OK	13.2897	63.5734	2.25812	-2.78358	0.0053762	0.2811	probable membrane-associated kinase regulator 6-like
XLOC_059707	OK	26.8172	125.879	2.23081	-3.41734	0.000632359	0.0682034	---NA---
XLOC_093217	OK	43.5004	202.795	2.22092	-3.56318	0.000366395	0.0455896	nitrate transporter -like
XLOC_006446	OK	12.5607	58.2719	2.21388	-3.43937	0.000583074	0.064258	plastid glutamine synthetase 2
XLOC_008094	OK	1.68894	7.82309	2.21162	-2.6373	0.0083568	0.36141	plastid glutamine synthetase 2
XLOC_075983	OK	57.8985	265.967	2.19965	-3.55612	0.000376374	0.0464962	SAUR-like auxin-responsive protein family LENGTH=183
XLOC_040699	OK	14.4742	66.1509	2.19228	-3.17146	0.00151673	0.124953	phosphoenolpyruvate carboxylase kinase 1
XLOC_037510	OK	22.346	100.924	2.17518	-3.47011	0.000520238	0.0591504	retrotransposon unclassified
XLOC_082636	OK	22.8214	100.928	2.14487	-3.45257	0.000555276	0.0619768	myb-like dna-binding shaqkyf class family protein
XLOC_000844	OK	4.42567	19.1698	2.11487	-2.93795	0.00330385	0.208511	6-phosphofructokinase 2
XLOC_091259	OK	58.076	251.414	2.11405	-3.34229	0.000830914	0.0827779	c2 domain-containing protein
XLOC_059990	OK	139.363	587.409	2.07552	-3.01176	0.00259737	0.178884	asparagine synthetase
XLOC_003094	OK	76.7215	322.434	2.0713	-3.12742	0.00176347	0.138581	structural maintenance of chromosomes protein 4-like
XLOC_050479	OK	59.7983	250.286	2.0654	-2.98018	0.00288075	0.191152	Jasmonate-induced protein
XLOC_021360	OK	7.49831	31.2508	2.05925	-3.05621	0.00224156	0.162098	trehalose-phosphate phosphatase
XLOC_076349	OK	4.1942	17.4564	2.05729	-2.57885	0.00991306	0.398283	bifunctional monodehydroascorbate reductase and carbonic anhydrase nectarin-3
XLOC_036115	OK	8.99635	37.1753	2.04693	-2.65534	0.00792278	0.351018	---NA---
XLOC_034616	OK	31.1206	126.04	2.01794	-3.00975	0.00261466	0.179593	hypothetical protein TRIUR3_10755
XLOC_016410	OK	4.48971	18.0409	2.00657	-3.02716	0.00246865	0.172925	ferredoxin-dependent glutamate synthase chloroplastic-like
XLOC_087334	OK	12.4939	49.89	1.99752	-2.60437	0.00920422	0.38163	myb-related protein
XLOC_044064	OK	11.03	43.9656	1.99494	-2.79107	0.00525345	0.277189	hypothetical protein TRIUR3_02338
XLOC_085635	OK	40.5182	159.993	1.98137	-3.20557	0.00134793	0.115151	wound-induced protein 1-like
XLOC_033651	OK	256.088	1006.51	1.97465	-3.15877	0.00158438	0.128743	glutamine synthetase
XLOC_001788	OK	7.14686	28.0765	1.97398	-2.91518	0.00355483	0.217994	6-phosphofructokinase 2
XLOC_080589	OK	26.7183	104.203	1.9635	-3.17177	0.00151512	0.124876	probable pectinesterase pectinesterase inhibitor 41-like
XLOC_028459	OK	19.9709	77.7628	1.96118	-2.88565	0.00390602	0.230768	gem-like protein 4-like
XLOC_055161	OK	24.4091	94.6094	1.95457	-2.80433	0.00504214	0.269755	c2h2 type zinc finger transcription factor zfp16
XLOC_035333	OK	49.2537	190.187	1.94911	-3.06881	0.00214912	0.157871	gigantea-like protein
XLOC_020339	OK	47.4121	181.55	1.93704	-3.11384	0.0018467	0.142983	high-affinity nitrate transporter -like
XLOC_089908	OK	40.8884	153.893	1.91216	-2.66131	0.00778378	0.347719	potassium channel akt1-like
XLOC_091270	OK	19.4677	72.9562	1.90595	-2.83806	0.00453887	0.25312	myb-related transcription activator
XLOC_037929	OK	14.4331	54.0088	1.90381	-2.91786	0.0035244	0.216923	btb poz domain-containing protein at1g55760-like
XLOC_080890	OK	13.6371	50.9632	1.90192	-3.07547	0.00210173	0.155666	cell division protein aaa atpase family
XLOC_069737	OK	13.0047	48.5104	1.89926	-3.07709	0.0020903	0.155097	hornerin-like isoform x1
XLOC_053098	OK	15.4011	56.6841	1.87991	-2.95813	0.00309515	0.200198	response regulator
XLOC_092591	OK	30.0587	109.61	1.86652	-2.93916	0.00329107	0.208079	---NA---
XLOC_027452	OK	27.9671	101.619	1.86137	-2.97792	0.00290216	0.191933	ammonium transporter
XLOC_078045	OK	61.3818	222.548	1.85823	-2.66433	0.00771427	0.345999	6-phosphofructokinase 2
XLOC_080522	OK	30.2449	109.208	1.85232	-2.67378	0.00750015	0.340654	metal tolerance protein 4-like
XLOC_014090	OK	25.2771	91.0138	1.84825	-2.76269	0.00573269	0.29212	hypothetical protein TRIUR3_02338
XLOC_060936	OK	50.4975	180.309	1.83618	-2.92614	0.00343194	0.213492	heat shock cognate 70 kda protein 2
XLOC_083070	OK	100.666	352.43	1.80776	-2.62791	0.0085912	0.367242	nod26-like major intrinsic protein
XLOC_056092	OK	44.8178	156.297	1.80214	-2.88841	0.00387193	0.229476	gamma-glutamylcyclotransferase at3g02910-like
XLOC_019303	OK	22.4079	77.7176	1.79423	-2.86925	0.00411445	0.238031	male sterility 5 family protein
XLOC_074013	OK	12.6601	42.9629	1.7628	-2.70964	0.00673564	0.320858	cytochrome p450 89a2
XLOC_071627	OK	12.5281	42.3552	1.75737	-2.61316	0.00897098	0.37611	xyloglucan endotransglycosylase hydrolase
XLOC_025573	OK	10.5763	35.7204	1.75592	-2.58173	0.00983067	0.396554	peroxidase 2
XLOC_053856	OK	6.74208	22.2432	1.7221	-2.7056	0.00681802	0.322771	ribosomal protein
XLOC_029575	OK	14.68	48.1955	1.71504	-2.61271	0.00898269	0.376412	tpa: metacaspase family protein
XLOC_080124	OK	14.4982	46.5957	1.68432	-2.62202	0.00874106	0.370614	probable aquaporin nip5-1-like
XLOC_001950	OK	19.7871	62.0052	1.64783	-2.64604	0.00814409	0.356903	beta-fructofuranosidase 1
XLOC_051039	OK	24.7977	75.747	1.61098	-2.60379	0.00922004	0.382029	1-aminocyclopropane-1-carboxylate oxidase
XLOC_086071	OK	28.5391	86.3066	1.59653	-2.59466	0.00946855	0.38802	protein zinc induced facilitator-like 1-like
XLOC_090251	OK	14027	6041.76	-1.21517	204.084	0	0	2 -deoxymugineic-acid 2 -dioxygenase-like
XLOC_068091	OK	129.92	41.7609	-1.6374	2.59819	0.00937172	0.385612	integral membrane family protein
XLOC_003677	OK	953.701	302.687	-1.65571	2.5819	0.00982585	0.396474	nicotianamine aminotransferase a
XLOC_015718	OK	142.504	44.1896	-1.68923	2.59725	0.00939746	0.386376	chlorophyll a-b binding chloroplastic
XLOC_055421	OK	310.265	94.0453	-1.72207	2.79914	0.00512383	0.272582	methylthioribose kinase
XLOC_042664	OK	68.2936	19.8202	-1.78478	2.8444	0.00444953	0.250131	ji60_horvu ame: full=60 kda jasmonate-induced protein ame: full=rrna n-glycosidase
XLOC_053899	OK	535.491	152.676	-1.81039	2.91924	0.00350884	0.216399	methylthioribose kinase
XLOC_008041	OK	13.3271	3.78572	-1.81572	2.69606	0.0070165	0.328385	v-type proton atpase subunit h
XLOC_092023	OK	211.959	59.0438	-1.84393	2.98976	0.00279193	0.187779	predicted protein
XLOC_084528	OK	90.5679	25.2152	-1.8447	2.9768	0.00291275	0.192398	embryo-specific protein
XLOC_078004	OK	1128.43	308.53	-1.87083	2.63799	0.00833979	0.361151	lichenase-2 precursor
XLOC_033907	OK	111.805	29.8893	-1.90329	2.8687	0.00412164	0.238363	hypothetical protein TRIUR3_14546
XLOC_021059	OK	395.161	103.819	-1.92837	3.13672	0.00170847	0.135497	nicotianamine synthase 2
XLOC_072495	OK	172.691	44.8901	-1.94372	2.88111	0.00396272	0.232837	alanine--glyoxylate aminotransferase 2 homolog mitochondrial-like
XLOC_005679	OK	234.17	60.6136	-1.94984	3.17102	0.00151903	0.125081	---NA---
XLOC_083751	OK	86.5291	21.9898	-1.97635	2.9154	0.00355238	0.217887	disease resistance response protein 206-like
XLOC_018069	OK	655.17	166.116	-1.97968	3.14726	0.00164807	0.132356	---NA---
XLOC_052401	OK	10194.2	2557.29	-1.99506	3.02087	0.00252049	0.175192	nicotianamine synthase 2
XLOC_079898	OK	150.9	37.3089	-2.016	2.57754	0.00995071	0.399322	c-4 methylsterol oxidase
XLOC_029310	OK	55.8237	13.677	-2.02912	2.70378	0.00685556	0.323895	methylcrotonoyl- carboxylase subunit mitochondrial-like
XLOC_084409	OK	8.61142	2.09062	-2.04232	2.60343	0.00922957	0.382198	respiratory burst oxidase protein d variant alpha
XLOC_000474	OK	1261.59	299.904	-2.07267	3.36792	0.000757377	0.0776885	nicotianamine synthase 1
XLOC_016578	OK	524.644	123.874	-2.08247	3.13572	0.00171434	0.1358	lichenase-2 precursor
XLOC_044610	OK	10.0569	2.3658	-2.08779	2.591	0.00956968	0.390383	jasmonate o-methyltransferase
XLOC_052821	OK	17.2013	4.03299	-2.0926	2.63861	0.00832459	0.36103	glutathione s-transferase gst 34
XLOC_065215	OK	63.0891	14.5837	-2.11303	2.68623	0.00722643	0.33415	predicted protein
XLOC_082703	OK	14.8932	3.43004	-2.11835	2.65446	0.00794358	0.351689	protein ruptured pollen grain 1
XLOC_025749	OK	5480.42	1261.09	-2.11961	3.28442	0.00102192	0.0954437	nicotianamine synthase 2
XLOC_070512	OK	165.352	37.9336	-2.12399	3.25933	0.00111677	0.101255	protein srg1-like
XLOC_062987	OK	338.58	76.7137	-2.14194	3.27377	0.00106123	0.0978432	nicotianamine synthase 2
XLOC_082623	OK	21.0676	4.74711	-2.1499	2.5948	0.00946455	0.38798	regulator of ribonuclease activity a
XLOC_004920	OK	308.183	67.0498	-2.20049	3.42946	0.000604786	0.0660575	protein
XLOC_067799	OK	26.5419	5.76571	-2.2027	3.13176	0.00173763	0.137092	ring zinc finger domain superfamily protein
XLOC_070768	OK	334.526	72.3013	-2.21003	3.40925	0.000651415	0.0696209	nicotianamine aminotransferase
XLOC_089706	OK	9.42091	2.01144	-2.22763	2.61762	0.00885444	0.373315	patatin group a-3
XLOC_079205	OK	7.30887	1.55527	-2.23249	2.59928	0.00934199	0.385067	MATE efflux family protein, expressed
XLOC_091545	OK	29.2282	6.21128	-2.2344	2.83262	0.00461688	0.255763	---NA---
XLOC_043419	OK	231.256	47.3183	-2.28902	3.69333	0.00022134	0.0310728	xylanase inhibitor
XLOC_035193	OK	14.6528	2.94165	-2.31647	2.71291	0.00666945	0.319251	mate efflux family protein
XLOC_070911	OK	25.7854	5.01564	-2.36205	3.31159	0.00092767	0.0892528	sugar carrier protein c
XLOC_063771	OK	29.9248	5.81599	-2.36325	2.77708	0.00548505	0.284391	cytochrome p450 99a2
XLOC_000633	OK	111.894	21.6163	-2.37194	3.32791	0.000875006	0.0857728	maize proteinase inhibitor
XLOC_035401	OK	8.7043	1.66705	-2.38443	2.84946	0.00437941	0.247641	f-box kelch-repeat protein at1g67480-like
XLOC_018647	OK	73.5897	13.965	-2.39769	3.80416	0.000142284	0.0220389	cytochrome p450 99a2
XLOC_067706	OK	18.2309	3.42483	-2.41228	2.64114	0.00826272	0.359619	phytochelatin synthetase
XLOC_048958	OK	312.167	57.3772	-2.44377	3.1515	0.00162434	0.13115	---NA---
XLOC_072998	OK	85.4652	15.4486	-2.46786	3.74402	0.000181101	0.0265554	fiber protein fb19
XLOC_077696	OK	16.7256	3.01415	-2.47223	3.27684	0.00104976	0.0971586	subtilisin-like protease
XLOC_056627	OK	13.6815	2.46182	-2.47442	2.8693	0.00411376	0.238031	cytochrome p450 99a2
XLOC_080817	OK	368.215	63.9807	-2.52484	3.73642	0.000186662	0.0271799	stem-specific protein tsjt1-like
XLOC_024809	OK	6.5809	1.03925	-2.66275	2.66988	0.00758775	0.342938	b3 domain-containing protein
XLOC_082500	OK	49.8882	7.81827	-2.67378	3.99136	6.56954e-05	0.0120513	reticuline oxidase-like
XLOC_000789	OK	397.43	62.1665	-2.67649	4.30203	1.69238e-05	0.00411623	protein
XLOC_054985	OK	488.925	75.4788	-2.69547	4.22858	2.35175e-05	0.00531739	gdsl esterase lipase at4g28780-like
XLOC_089621	OK	6.4664	0.965412	-2.74375	2.72132	0.00650214	0.31438	root cap protein 1
XLOC_012482	OK	2.68999	0.399039	-2.753	2.75838	0.00580879	0.294339	stem 28 kda glycoprotein
XLOC_061532	OK	11.9255	1.76834	-2.75358	2.69577	0.00702272	0.328582	leucine zipper protein
XLOC_086864	OK	21.9356	3.25111	-2.75427	3.53975	0.000400508	0.048675	carboxyl-terminal proteinase
XLOC_032676	OK	48.8261	6.9363	-2.81542	3.21483	0.00130521	0.112712	dna polymerase epsilon catalytic subunit
XLOC_059031	OK	17.5179	2.36596	-2.88834	2.70371	0.00685708	0.323945	peroxidase 47-like
XLOC_093329	OK	15.6765	2.09797	-2.90153	2.99726	0.00272419	0.18471	lysosomal beta glucosidase-like
XLOC_008836	OK	33.1863	4.42987	-2.90525	3.92184	8.78764e-05	0.0151501	ycf68 protein
XLOC_034954	OK	31.1274	4.08235	-2.93071	3.72209	0.00019758	0.0283929	protein ruptured pollen grain 1
XLOC_078450	OK	8.64542	1.12983	-2.93583	2.76907	0.00562165	0.288635	saur12 - auxin-responsive saur family member
XLOC_071537	OK	174.451	22.6367	-2.94609	4.58677	4.50152e-06	0.00145727	stress responsive protein
XLOC_042493	OK	8.7078	1.10202	-2.98216	3.22648	0.00125323	0.109792	cytochrome p450 99a2
XLOC_066629	OK	2.01457	0.251113	-3.00406	2.74537	0.00604421	0.301724	lrr receptor-like serine threonine-protein kinase
XLOC_039093	OK	7.33392	0.901035	-3.02493	2.60382	0.00921924	0.38202	chaperone protein dnaj chloroplastic-like
XLOC_035042	OK	45.4934	5.54498	-3.0364	3.68466	0.000229009	0.0318799	lysosomal pro-x carboxypeptidase
XLOC_089456	OK	27.1698	3.25472	-3.0614	2.9786	0.00289573	0.191782	---NA---
XLOC_072185	OK	10.0604	1.18735	-3.08287	2.85637	0.00428518	0.244181	wrky transcription factor 22-like
XLOC_080891	OK	3.24129	0.379286	-3.09521	2.81412	0.00489108	0.264694	chalcone synthase
XLOC_068404	OK	14.6215	1.64053	-3.15586	3.76397	0.000167237	0.0249806	tyrosine dopa decarboxylase 2-like
XLOC_086592	OK	3.66681	0.405502	-3.17675	2.80014	0.00510803	0.272051	beta-galactosidase 11
XLOC_007244	OK	5.51363	0.589176	-3.22623	2.66829	0.00762376	0.343916	photosystem i reaction center subunit psak
XLOC_051368	OK	16.2475	1.51182	-3.42586	2.79407	0.00520498	0.275473	predicted protein
XLOC_036398	OK	10.5449	0.858983	-3.61778	3.55145	0.00038311	0.0471125	probable xyloglucan endotransglucosylase hydrolase-like
XLOC_082123	OK	38.1929	2.75792	-3.79165	5.22848	1.70912e-07	0.000104493	nitrate transporter -like
XLOC_089263	OK	6.09652	0.433073	-3.8153	2.89745	0.00376206	0.225576	glycerol-3-phosphate 2-o-acyltransferase 6-like
XLOC_007825	OK	2.56386	0.161676	-3.98714	2.94182	0.00326284	0.206883	cysteine-rich receptor-like protein kinase 35-like
XLOC_080214	OK	2.74014	0.170419	-4.00709	2.94875	0.00319063	0.203939	gdsl esterase lipase at1g33811-like
XLOC_069124	OK	30.3466	1.63395	-4.2151	3.11763	0.00182313	0.141829	hypothetical protein
XLOC_055133	OK	5.12344	0.274455	-4.22247	3.14602	0.00165511	0.13272	uncharacterized wd repeat-containing
XLOC_058595	OK	2536.16	132.362	-4.26009	2.80283	0.00506571	0.270491	serine threonine-protein kinase ctr1-like
XLOC_082670	OK	58.6983	2.86349	-4.35747	5.32608	1.00356e-07	6.75432e-05	l-allo-threonine aldolase
XLOC_054435	OK	2.19976	0.106044	-4.3746	2.62754	0.00860036	0.367489	obtusifoliol 14-alpha demethylase
XLOC_077047	OK	2.07143	0.0992183	-4.38387	3.05093	0.00228131	0.164026	g-type lectin s-receptor-like serine threonine-protein kinase b120-like
XLOC_023951	OK	12.5625	0.568145	-4.46671	4.69201	2.7053e-06	0.000970397	laccase-15-like
XLOC_093583	OK	4.06939	0.158895	-4.67866	2.91999	0.0035004	0.216073	oxygen-evolving enhancer protein 1
XLOC_096681	OK	10.6897	0.386208	-4.79069	3.88828	0.000100959	0.0168449	32 kda protein
XLOC_069123	OK	19.552	0.678042	-4.8498	4.29025	1.78472e-05	0.0042906	PREDICTED: uncharacterized protein LOC100845477
XLOC_010174	OK	2.7553	0.0878381	-4.97122	2.72657	0.0063997	0.311837	fkbp-type peptidyl-prolyl cis-trans isomerase 4
XLOC_075333	OK	9.00297	0.282478	-4.99419	2.74545	0.00604272	0.301685	---NA---
XLOC_086657	OK	2.98199	0.0933149	-4.99802	2.73527	0.00623292	0.307119	predicted protein
XLOC_052652	OK	3.4101	0.0984756	-5.1139	2.81307	0.00490713	0.264995	aluminum-activated malate transporter 10-like
XLOC_030849	OK	7.56091	0.182682	-5.37115	2.96394	0.00303725	0.197618	---NA---
XLOC_051900	OK	72.8144	1.59515	-5.51246	5.36978	7.88345e-08	5.56923e-05	pathogenesis-related protein class i
XLOC_081457	OK	4.98749	0.0952494	-5.71046	3.24218	0.00118619	0.105677	senescence-associated protein
XLOC_027192	OK	399.339	6.5182	-5.937	7.98252	1.33227e-15	7.40418e-12	nadp-dependant malate dehydrogenase
XLOC_048986	OK	219.612	3.30472	-6.05429	4.68452	2.80619e-06	0.000999389	pathogenesis-related protein prms
XLOC_029165	OK	386.471	5.19256	-6.21777	6.21441	5.15181e-10	7.52104e-07	nadp-dependant malate dehydrogenase
XLOC_063281	OK	256.302	1.37801	-7.53911	4.2923	1.76832e-05	0.00425924	pathogenesis-related protein prms
